# Supplementary material for: The diversity of macromycetes in peatlands: nine years of plot-based monitoring and barcoding in the raised bog "Mukhrino", West Siberia
Source: Biodivers Data J. 2023 Oct 20;11:e105111. doi: 10.3897/BDJ.11.e105111 (PMC10612115; doi:10.3897/BDJ.11.e105111)
Supplement: XML Treatment for Gymnopilus decipiens [file BDJ.11.e105111-treatment53.xml]

<!DOCTYPE tp:taxon-treatment
  PUBLIC "-//TaxonX//DTD Taxonomic Treatment Publishing DTD v0 20100105//EN" "tax-treatment-NSO.dtd">
<tp:taxon-treatment xmlns:tp="http://www.plazi.org/taxpub"><tp:treatment-meta><mixed-citation publication-type="journal"><person-group><name><surname>Filippova</surname><given-names>Nina</given-names></name><name><surname>Zvyagina</surname><given-names>Elena</given-names></name><name><surname>Rudykina</surname><given-names>Elena</given-names></name><name><surname>Dobrynina</surname><given-names>Alevtina</given-names></name><name><surname>Bolshakov</surname><given-names>Sergey</given-names></name></person-group><article-title>The diversity of macromycetes in peatlands: nine years of plot-based monitoring and barcoding in the raised bog "Mukhrino", West Siberia</article-title><source>Biodivers Data J</source><day>20</day><month>10</month><year>2023</year><volume>11</volume><pub-id pub-id-type="doi">10.3897/BDJ.11.e105111</pub-id></mixed-citation></tp:treatment-meta><tp:nomenclature><tp:taxon-name>
              <object-id xmlns:xlink="http://www.w3.org/1999/xlink" content-type="arpha" xlink:type="simple">10270D09-88E1-5AE8-8201-6432EF16B9A9</object-id>
              <tp:taxon-name-part taxon-name-part-type="genus">Gymnopilus</tp:taxon-name-part>
              <tp:taxon-name-part taxon-name-part-type="species">decipiens</tp:taxon-name-part>
            </tp:taxon-name><tp:taxon-authority>(Sacc.) P.D.Orton</tp:taxon-authority></tp:nomenclature><tp:treatment-sec sec-type="materials"><title>Materials</title><list list-type="alpha-lower" list-content="occurrences"><list-item><p><bold>Type status:</bold> <named-content xmlns:xlink="http://www.w3.org/1999/xlink" content-type="dwc:typeStatus" xlink:type="simple">Other material</named-content>. <bold>Occurrence:</bold> catalogNumber: <named-content xmlns:xlink="http://www.w3.org/1999/xlink" content-type="dwc:catalogNumber" xlink:type="simple">YSU-F-10528</named-content>; recordedBy: <named-content xmlns:xlink="http://www.w3.org/1999/xlink" content-type="dwc:recordedBy" xlink:type="simple">Filippova, Nina</named-content>; associatedSequences: <named-content xmlns:xlink="http://www.w3.org/1999/xlink" content-type="dwc:associatedSequences" xlink:type="simple"><ext-link ext-link-type="uri" xlink:href="https://www.ncbi.nlm.nih.gov/nuccore/OP866235" xlink:type="simple">OP866235</ext-link></named-content>; occurrenceID: <named-content xmlns:xlink="http://www.w3.org/1999/xlink" content-type="dwc:occurrenceID" xlink:type="simple">C1484C7B-48C6-52A3-B90F-4EA4F07B1B13</named-content>; <bold>Location:</bold> country: <named-content xmlns:xlink="http://www.w3.org/1999/xlink" content-type="dwc:country" xlink:type="simple">Russian Federation</named-content>; countryCode: <named-content xmlns:xlink="http://www.w3.org/1999/xlink" content-type="dwc:countryCode" xlink:type="simple">RU</named-content>; stateProvince: <named-content xmlns:xlink="http://www.w3.org/1999/xlink" content-type="dwc:stateProvince" xlink:type="simple">Khanty-Mansiyskiy Avtonomnyy Okrug</named-content>; county: <named-content xmlns:xlink="http://www.w3.org/1999/xlink" content-type="dwc:county" xlink:type="simple">Khanty-Mansiyskiy Rayon</named-content>; locality: <named-content xmlns:xlink="http://www.w3.org/1999/xlink" content-type="dwc:locality" xlink:type="simple">Khanty-Mansiysk town vicinity</named-content>; decimalLatitude: <named-content xmlns:xlink="http://www.w3.org/1999/xlink" content-type="dwc:decimalLatitude" xlink:type="simple">60.891900</named-content>; decimalLongitude: <named-content xmlns:xlink="http://www.w3.org/1999/xlink" content-type="dwc:decimalLongitude" xlink:type="simple">68.682260</named-content>; <bold>Identification:</bold> identifiedBy: <named-content xmlns:xlink="http://www.w3.org/1999/xlink" content-type="dwc:identifiedBy" xlink:type="simple">Filippova, Nina|Zvyagina, Elena</named-content>; dateIdentified: <named-content xmlns:xlink="http://www.w3.org/1999/xlink" content-type="dwc:dateIdentified" xlink:type="simple">2023-02-28</named-content>; identificationRemarks: <named-content xmlns:xlink="http://www.w3.org/1999/xlink" content-type="dwc:identificationRemarks" xlink:type="simple">Identification based on morphological and molecular characters</named-content>; <bold>Event:</bold> eventDate: <named-content xmlns:xlink="http://www.w3.org/1999/xlink" content-type="dwc:eventDate" xlink:type="simple">2020-09-08</named-content>; habitat: <named-content xmlns:xlink="http://www.w3.org/1999/xlink" content-type="dwc:habitat" xlink:type="simple">Raised <tp:taxon-name><tp:taxon-name-part taxon-name-part-type="genus" reg="Sphagnum">Sphagnum</tp:taxon-name-part></tp:taxon-name> bog</named-content></p></list-item><list-item><p><bold>Type status:</bold> <named-content xmlns:xlink="http://www.w3.org/1999/xlink" content-type="dwc:typeStatus" xlink:type="simple">Other material</named-content>. <bold>Occurrence:</bold> catalogNumber: <named-content xmlns:xlink="http://www.w3.org/1999/xlink" content-type="dwc:catalogNumber" xlink:type="simple">YSU-F-06667</named-content>; recordedBy: <named-content xmlns:xlink="http://www.w3.org/1999/xlink" content-type="dwc:recordedBy" xlink:type="simple">Filippova, Nina</named-content>; associatedSequences: <named-content xmlns:xlink="http://www.w3.org/1999/xlink" content-type="dwc:associatedSequences" xlink:type="simple"><ext-link ext-link-type="uri" xlink:href="https://www.ncbi.nlm.nih.gov/nuccore/OP866215" xlink:type="simple">OP866215</ext-link></named-content>; occurrenceID: <named-content xmlns:xlink="http://www.w3.org/1999/xlink" content-type="dwc:occurrenceID" xlink:type="simple">F20A3E45-F70F-5E8C-B9EA-E3784475243C</named-content>; <bold>Location:</bold> country: <named-content xmlns:xlink="http://www.w3.org/1999/xlink" content-type="dwc:country" xlink:type="simple">Russian Federation</named-content>; countryCode: <named-content xmlns:xlink="http://www.w3.org/1999/xlink" content-type="dwc:countryCode" xlink:type="simple">RU</named-content>; stateProvince: <named-content xmlns:xlink="http://www.w3.org/1999/xlink" content-type="dwc:stateProvince" xlink:type="simple">Khanty-Mansiyskiy Avtonomnyy Okrug</named-content>; county: <named-content xmlns:xlink="http://www.w3.org/1999/xlink" content-type="dwc:county" xlink:type="simple">Khanty-Mansiyskiy Rayon</named-content>; locality: <named-content xmlns:xlink="http://www.w3.org/1999/xlink" content-type="dwc:locality" xlink:type="simple">Mukhrino field station of YSU, 20 km SW from Khanty-Mansiysk</named-content>; decimalLatitude: <named-content xmlns:xlink="http://www.w3.org/1999/xlink" content-type="dwc:decimalLatitude" xlink:type="simple">60.891781</named-content>; decimalLongitude: <named-content xmlns:xlink="http://www.w3.org/1999/xlink" content-type="dwc:decimalLongitude" xlink:type="simple">68.684251</named-content>; <bold>Identification:</bold> identifiedBy: <named-content xmlns:xlink="http://www.w3.org/1999/xlink" content-type="dwc:identifiedBy" xlink:type="simple">Filippova, Nina|Zvyagina, Elena</named-content>; dateIdentified: <named-content xmlns:xlink="http://www.w3.org/1999/xlink" content-type="dwc:dateIdentified" xlink:type="simple">2023-02-28</named-content>; identificationRemarks: <named-content xmlns:xlink="http://www.w3.org/1999/xlink" content-type="dwc:identificationRemarks" xlink:type="simple">Identification based on morphological and molecular characters</named-content>; <bold>Event:</bold> eventDate: <named-content xmlns:xlink="http://www.w3.org/1999/xlink" content-type="dwc:eventDate" xlink:type="simple">2016-07-02</named-content>; habitat: <named-content xmlns:xlink="http://www.w3.org/1999/xlink" content-type="dwc:habitat" xlink:type="simple">Treed pine-dwarfshrubs-S. <tp:taxon-name><tp:taxon-name-part taxon-name-part-type="genus" reg="Sphagnum"/><tp:taxon-name-part taxon-name-part-type="species" reg="fuscum">fuscum</tp:taxon-name-part></tp:taxon-name> ombrotrophic bog</named-content></p></list-item><list-item><p><bold>Type status:</bold> <named-content xmlns:xlink="http://www.w3.org/1999/xlink" content-type="dwc:typeStatus" xlink:type="simple">Other material</named-content>. <bold>Occurrence:</bold> catalogNumber: <named-content xmlns:xlink="http://www.w3.org/1999/xlink" content-type="dwc:catalogNumber" xlink:type="simple">YSU-F-12129</named-content>; recordedBy: <named-content xmlns:xlink="http://www.w3.org/1999/xlink" content-type="dwc:recordedBy" xlink:type="simple">Filippova, Nina|Rudykina, Elena</named-content>; associatedSequences: <named-content xmlns:xlink="http://www.w3.org/1999/xlink" content-type="dwc:associatedSequences" xlink:type="simple"><ext-link ext-link-type="uri" xlink:href="https://www.ncbi.nlm.nih.gov/nuccore/OP866249" xlink:type="simple">OP866249</ext-link></named-content>; occurrenceID: <named-content xmlns:xlink="http://www.w3.org/1999/xlink" content-type="dwc:occurrenceID" xlink:type="simple">040F08EB-00DE-5047-99B3-84EB81A2D5C4</named-content>; <bold>Location:</bold> country: <named-content xmlns:xlink="http://www.w3.org/1999/xlink" content-type="dwc:country" xlink:type="simple">Russian Federation</named-content>; countryCode: <named-content xmlns:xlink="http://www.w3.org/1999/xlink" content-type="dwc:countryCode" xlink:type="simple">RU</named-content>; stateProvince: <named-content xmlns:xlink="http://www.w3.org/1999/xlink" content-type="dwc:stateProvince" xlink:type="simple">Khanty-Mansiyskiy Avtonomnyy Okrug</named-content>; county: <named-content xmlns:xlink="http://www.w3.org/1999/xlink" content-type="dwc:county" xlink:type="simple">Khanty-Mansiyskiy Rayon</named-content>; locality: <named-content xmlns:xlink="http://www.w3.org/1999/xlink" content-type="dwc:locality" xlink:type="simple">Mukhrino field station of YSU, 20 km SW from Khanty-Mansiysk</named-content>; decimalLatitude: <named-content xmlns:xlink="http://www.w3.org/1999/xlink" content-type="dwc:decimalLatitude" xlink:type="simple">60.891781</named-content>; decimalLongitude: <named-content xmlns:xlink="http://www.w3.org/1999/xlink" content-type="dwc:decimalLongitude" xlink:type="simple">68.684251</named-content>; <bold>Identification:</bold> identifiedBy: <named-content xmlns:xlink="http://www.w3.org/1999/xlink" content-type="dwc:identifiedBy" xlink:type="simple">Filippova, Nina|Zvyagina, Elena</named-content>; dateIdentified: <named-content xmlns:xlink="http://www.w3.org/1999/xlink" content-type="dwc:dateIdentified" xlink:type="simple">2023-02-28</named-content>; identificationRemarks: <named-content xmlns:xlink="http://www.w3.org/1999/xlink" content-type="dwc:identificationRemarks" xlink:type="simple">Identification based on morphological and molecular characters</named-content>; <bold>Event:</bold> eventDate: <named-content xmlns:xlink="http://www.w3.org/1999/xlink" content-type="dwc:eventDate" xlink:type="simple">2022-08-04</named-content>; habitat: <named-content xmlns:xlink="http://www.w3.org/1999/xlink" content-type="dwc:habitat" xlink:type="simple">Raised <tp:taxon-name><tp:taxon-name-part taxon-name-part-type="genus" reg="Sphagnum">Sphagnum</tp:taxon-name-part></tp:taxon-name> bog</named-content></p></list-item></list></tp:treatment-sec></tp:taxon-treatment>
