# Supplementary material for: The diversity of macromycetes in peatlands: nine years of plot-based monitoring and barcoding in the raised bog "Mukhrino", West Siberia
Source: Biodivers Data J. 2023 Oct 20;11:e105111. doi: 10.3897/BDJ.11.e105111 (PMC10612115; doi:10.3897/BDJ.11.e105111)
Supplement: Supplementary material 1 — Sequenced specimens of macromycetes accumulated during the monitoring period with corresponding morphology- and molecular-based identifications [file bdj-11-e105111-s001.csv]

catNumber	GenBank number	Region	BOLD ID	Morphologically defined species	DNA-defined species	UNITE SH	Closest sequence in GenBank	Taxon name in GeBank	Closest Type specimen in GenBank	Percentage identity to the closest sequence in GenBank	Closest sequence in GenBank citation
YSU-F-04416	OP866197	ITS	BFSEG034-23	Amanita porphyria	Amanita porphyria	SH1192464.09FU	KP866180	Amanita porphyria		100	'Hughes	K.W.	Tulloss	R.E.	Rodriguez Caycedo	C. and Goldman	N. Herbarium Amanitarum Rooseveltensis'
YSU-F-08148	OQ396707	ITS	BFSEG084-23	Arrhenia gerardiana	Arrhenia sp.	SH1249738.09FU	MH473365	Arrhenia gerardiana		96.9	'Voitk	Andrus & Saar	Irja & Moncada	Bibiana & Lickey	Edgar. (2022). Circumscription and typification of sphagnicolous omphalinoid species of Arrhenia (Hygrophoraceae) in Newfoundland and Labrador: three obligate and one facultative species. Mycological Progress. 21. 10.1007/s11557-022-01806-z.'
YSU-F-08245	OP866223	ITS	BFSEG086-23	Arrhenia bigelowii	Arrhenia bigelowii	SH1249743.09FU	MH198227	Arrhenia bigelowii		98.6	'Voitk	A.	Saar	I.	Moncada	B. et al. Circumscription and typification of sphagnicolous omphalinoid species of Arrhenia (Hygrophoraceae) in Newfoundland and Labrador: three obligate and one facultative species. Mycol Progress 21	57 (2022). https://doi.org/10.1007/s11557-022-01806-z'
YSU-F-12021	OP866238	ITS	BFSEG114-23	Arrhenia bigelowii	Arrhenia bigelowii	SH1249743.09FU	MH198227	Arrhenia bigelowii		99.9	'Voitk	A.	Saar	I.	Moncada	B. et al. Circumscription and typification of sphagnicolous omphalinoid species of Arrhenia (Hygrophoraceae) in Newfoundland and Labrador: three obligate and one facultative species. Mycol Progress 21	57 (2022). https://doi.org/10.1007/s11557-022-01806-z'
YSU-F-12125	OP866246	ITS	BFSEG124-23	Arrhenia bigelowii	Arrhenia bigelowii	SH1249743.09FU	MH198227	Arrhenia bigelowii		99.9	'Voitk	A.	Saar	I.	Moncada	B. et al. Circumscription and typification of sphagnicolous omphalinoid species of Arrhenia (Hygrophoraceae) in Newfoundland and Labrador: three obligate and one facultative species. Mycol Progress 21	57 (2022). https://doi.org/10.1007/s11557-022-01806-z'
YSU-F-08514	OP866228	ITS	BFSEG097-23	Arrhenia gerardiana	Arrhenia gerardiana	SH1249738.09FU	MH198191	Arrhenia gerardiana		99.7	'Voitk	A.	Saar	I.	Moncada	B. et al. Circumscription and typification of sphagnicolous omphalinoid species of Arrhenia (Hygrophoraceae) in Newfoundland and Labrador: three obligate and one facultative species. Mycol Progress 21	57 (2022). https://doi.org/10.1007/s11557-022-01806-z'
YSU-F-08855	OP866230	ITS	BFSEG102-23	Arrhenia gerardiana	Arrhenia gerardiana	SH1249738.09FU	MH198191	Arrhenia gerardiana		99.8	'Voitk	A.	Saar	I.	Moncada	B. et al. Circumscription and typification of sphagnicolous omphalinoid species of Arrhenia (Hygrophoraceae) in Newfoundland and Labrador: three obligate and one facultative species. Mycol Progress 21	57 (2022). https://doi.org/10.1007/s11557-022-01806-z'
YSU-F-08140	OP866221	ITS	BFSEG083-23	Arrhenia	Arrhenia philonotis	SH1222280.09FU	MH473368	Arrhenia philonotis		100	'Voitk	A.	Saar	I.	Moncada	B. et al. Circumscription and typification of sphagnicolous omphalinoid species of Arrhenia (Hygrophoraceae) in Newfoundland and Labrador: three obligate and one facultative species. Mycol Progress 21	57 (2022). https://doi.org/10.1007/s11557-022-01806-z'
YSU-F-06580	OP866214	ITS	BFSEG001-22	Ascocoryne turficola	Ascocoryne turficola	SH0888207.09FU	AY789278			99.6	'Wang	Z.	Binder	M. and Hibbett	D.S.	2005. Life history and systematics of the aquatic discomycete Mitrula (Helotiales	Ascomycota) based on cultural	morphological	and molecular studies. American Journal of Botany	92(9)	pp.1565-1574.'
YSU-F-12193	OQ396710	ITS	BFSEG148-23	Ascocoryne turficola	Ascocoryne turficola	SH0888207.09FU	AY789278			99.3	'Wang Z	Binder M	Hibbett DS. Life history and systematics of the aquatic discomycete Mitrula (Helotiales	Ascomycota) based on cultural	morphological	and molecular studies. Am J Bot. 2005 Sep;92(9):1565-74. doi: 10.3732/ajb.92.9.1565. PMID: 21646174.'
YSU-F-03969	OP866185	ITS	BFSEG012-23	Cortinarius biformis	Cortinarius armeniacus	SH0987739.09FU	NR_171129		PC 1213	99.8	'Liimatainen	K.	Niskanen	T.	Dima	B. et al. Mission impossible completed: unlocking the nomenclature of the largest and most complicated subgenus of Cortinarius	Telamonia. Fungal Diversity 104	291–331 (2020). https://doi.org/10.1007/s13225-020-00459-1'
YSU-F-06277	OQ366589	ITS	BFSEG058-23	Cortinarius biformis	Cortinarius armeniacus	SH0987739.09FU	MT935324		G 1273	99.4	'Liimatainen	K.	Niskanen	T.	Dima	B. et al. Mission impossible completed: unlocking the nomenclature of the largest and most complicated subgenus of Cortinarius	Telamonia. Fungal Diversity 104	291–331 (2020). https://doi.org/10.1007/s13225-020-00459-1'
YSU-F-06278	OP866211	ITS	BFSEG059-23	Cortinarius biformis	Cortinarius armeniacus	SH0987739.09FU	NR_171129		PC 1213	99.8	'Liimatainen	K.	Niskanen	T.	Dima	B. et al. Mission impossible completed: unlocking the nomenclature of the largest and most complicated subgenus of Cortinarius	Telamonia. Fungal Diversity 104	291–331 (2020). https://doi.org/10.1007/s13225-020-00459-1'
YSU-F-07410	OP866219	ITS	BFSEG074-23	Cortinarius biformis	Cortinarius armeniacus	SH0987739.09FU	DQ117925			99.6	'Kytovuori	I.	Niskanen	T.	Liimatainen	K. and Lindstrom	H.K. Cortinarius sordidemaculatus and two new related species	C. anisatus and C. neofurvolaesus	in Fennoscandia (Basidiomycota	Agaricales).Karstenia 45 (1)	33-50 (2005)'
YSU-F-10526	OP866233	ITS	BFSEG105-23	Cortinarius biformis	Cortinarius armeniacus	SH0987739.09FU	DQ117925			100	'Kytovuori	I.	Niskanen	T.	Liimatainen	K. and Lindstrom	H.K. Cortinarius sordidemaculatus and two new related species	C. anisatus and C. neofurvolaesus	in Fennoscandia (Basidiomycota	Agaricales). Karstenia 45 (1)	33-50 (2005)'
YSU-F-05842	OP866208	ITS	BFSEG050-23	Cortinarius huronensis	Cortinarius aurantiobasis	SH1151538.09FU	NR_120146		MICH 10318	99.5	'Schoch CL	Robbertse B	Robert V	Vu D	Cardinali G	Irinyi L	Meyer W	Nilsson RH	Hughes K	Miller AN	Kirk PM	Abarenkov K	Aime MC	Ariyawansa HA	Bidartondo M	Boekhout T	Buyck B	Cai Q	Chen J	Crespo A	Crous PW	Damm U	De Beer ZW	Dentinger BT	Divakar PK	Dueñas M	Feau N	Fliegerova K	García MA	Ge ZW	Griffith GW	Groenewald JZ	Groenewald M	Grube M	Gryzenhout M	Gueidan C	Guo L	Hambleton S	Hamelin R
YSU-F-04090	OP866190	ITS	BFSEG020-23	Cortinarius huronensis	Cortinarius bataillei	SH1151538.09FU	JX045666			99.2	'Niskanen T	Liimatainen K	Ammirati JF	Hughes K. Cortinarius section Sanguinei in North America. Mycologia. 2013 Mar-Apr;105(2):344-56. doi: 10.3852/12-086. Epub 2012 Sep 6. PMID: 22962360.'
YSU-F-12164	OP866252	ITS	BFSEG132-23	Cortinarius huronensis	Cortinarius bataillei	SH1151538.09FU	MN751017			99.7	'Landry	J.	Lamoureux	Y.	Lebeuf	R.	Paul	A.	Lambert	H. and Labbe	R. REPERTOIRE DES CORTINAIRES DU QUEBEC. Mycoquebec	Quebec	Canada (2021)'
YSU-F-07111	OQ366575	ITS	BFSEG067-23	Cortinarius quarciticus	Cortinarius brunneotinctus	SH0886676.09FU	NR_120097		H TN 10-018	100	'Schoch CL	Robbertse B	Robert V	Vu D	Cardinali G	Irinyi L	Meyer W	Nilsson RH	Hughes K	Miller AN	Kirk PM	Abarenkov K	Aime MC	Ariyawansa HA	Bidartondo M	Boekhout T	Buyck B	Cai Q	Chen J	Crespo A	Crous PW	Damm U	De Beer ZW	Dentinger BT	Divakar PK	Dueñas M	Feau N	Fliegerova K	García MA	Ge ZW	Griffith GW	Groenewald JZ	Groenewald M	Grube M	Gryzenhout M	Gueidan C	Guo L	Hambleton S	Hamelin R
YSU-F-03944	OQ366579	ITS	BFSEG008-23	Cortinarius vibratilis	Cortinarius causticus	SH1303719.09FU	MW599263			100	'Liimatainen K	Kim JT	Pokorny L	Kirk PM	Dentinger B	Niskanen T. 2022. Taming the beast: a revised classification of Cortinariaceae based on genomic data. Fungal Diversity 112(1):89-170.'
YSU-F-04409	OP866196	ITS	BFSEG033-23	Cortinarius vibratilis	Cortinarius causticus	SH1303719.09FU	MW599263			100	'Liimatainen K	Kim JT	Pokorny L	Kirk PM	Dentinger B	Niskanen T. 2022. Taming the beast: a revised classification of Cortinariaceae based on genomic data. Fungal Diversity 112(1):89-170.'
YSU-F-12166	OP866254	ITS	BFSEG134-23	Cortinarius huronensis	Cortinarius cinnamomeus	SH1151538.09FU	FJ157025			99.5	'Harrower	E.	Ammirati	J.	Cappuccino	A.	Ceska	O.	Kranabetter	J.M.	Kroeger	P.	Lim	S. and Taylor	T. Cortinarius species diversity in British Columbia and molecular phylogenetic comparison with European specimen sequences. Botany 89 (11)	799-810 (2011)'
YSU-F-12168	OP866256	ITS	BFSEG136-23	Cortinarius flexipes	Cortinarius coleoptera	SH1282672.09FU	NR_119681		S F12650	99.5	'Schoch CL	Robbertse B	Robert V	Vu D	Cardinali G	Irinyi L	Meyer W	Nilsson RH	Hughes K	Miller AN	Kirk PM	Abarenkov K	Aime MC	Ariyawansa HA	Bidartondo M	Boekhout T	Buyck B	Cai Q	Chen J	Crespo A	Crous PW	Damm U	De Beer ZW	Dentinger BT	Divakar PK	Dueñas M	Feau N	Fliegerova K	García MA	Ge ZW	Griffith GW	Groenewald JZ	Groenewald M	Grube M	Gryzenhout M	Gueidan C	Guo L	Hambleton S	Hamelin R
YSU-F-08357	OP866224	ITS	BFSEG089-23	Cortinarius glandicolor	Cortinarius coleoptera	SH1282672.09FU	NR_119681		S F12650	99.5	'Schoch CL	Robbertse B	Robert V	Vu D	Cardinali G	Irinyi L	Meyer W	Nilsson RH	Hughes K	Miller AN	Kirk PM	Abarenkov K	Aime MC	Ariyawansa HA	Bidartondo M	Boekhout T	Buyck B	Cai Q	Chen J	Crespo A	Crous PW	Damm U	De Beer ZW	Dentinger BT	Divakar PK	Dueñas M	Feau N	Fliegerova K	García MA	Ge ZW	Griffith GW	Groenewald JZ	Groenewald M	Grube M	Gryzenhout M	Gueidan C	Guo L	Hambleton S	Hamelin R
YSU-F-05994	OQ366566	ITS	BFSEG054-23	Cortinarius collinitus	Cortinarius collinitus	SH1266463.09FU	MN751126			100	'Landry	Jacques	Yves Lamoureux	and Renée Lebeuf. “Répertoire des cortinaires du Québec	” Québec (Québec)	Canada	266 p.'
YSU-F-08467	OQ366567	ITS	BFSEG092-23	Cortinarius collinitus	Cortinarius collinitus	SH1266463.09FU	MN751126			100	'Landry	Jacques	Yves Lamoureux	and Renée Lebeuf. “Répertoire des cortinaires du Québec	” Québec (Québec)	Canada	266 p.'
YSU-F-12173	OP866260	ITS	BFSEG141-23	Cortinarius mucosus	Cortinarius collinitus	SH1266463.09FU	MN751126			99.4	'Landry	Jacques	Yves Lamoureux	and Renée Lebeuf. “Répertoire des cortinaires du Québec	” Québec (Québec)	Canada	266 p.'
YSU-F-04388	OQ366583	ITS	BFSEG029-23	Cortinarius pinophilus	Cortinarius comarostaphylii	SH1151296.09FU	EF420151		INB Ammirati 12930	99.7	'Ammirati	J.	Garnica	S.	Halling	R.E.	Mata	M.	Mueller	G.M. and Carranza	J. New Cortinarius species associated with Quercus and Comarostaphylis in Costa Rica. Can. J. Bot. 85	794-812 (2007)'
YSU-F-03949	OQ366584	ITS	BFSEG009-23	Cortinarius vibratilis	Cortinarius comarostaphylii	SH1151296.09FU	EF420151		INB Ammirati 12930	99.9	'Ammirati	J.	Garnica	S.	Halling	R.E.	Mata	M.	Mueller	G.M.	Carranza	J. New Cortinarius species associated with Quercus and Comarostaphylis in Costa Rica. Can. J. Bot. 85	794-812 (2007)'
YSU-F-12099	OP866240	ITS	BFSEG116-23	Cortinarius semisanquineus	Cortinarius cruentiphyllus	SH1151570.09FU	NR_131848		H 6031523	99.2	'Niskanen	T. (2014). Nomenclatural novelties 196. Index Fungorum	(196). http://www.indexfungorum.org/Publications/Index%20Fungorum%20no.196.pdf'
YSU-F-10097	OP866232	ITS	BFSEG104-23	Cortinarius huronensis	Cortinarius davemallochii	SH1152839.09FU	NR_131847		NBM F-04305	99.9	'Niskanen	T. (2014). Nomenclatural novelties 196. Index Fungorum	(196). http://www.indexfungorum.org/Publications/Index%20Fungorum%20no.196.pdf'
YSU-F-12122	OQ366568	ITS	BFSEG121-23	Cortinarius huronensis	Cortinarius davemallochii	SH1152839.09FU	NR_131847		NBM F-04305	99.7	'Niskanen	T. (2014). Nomenclatural novelties 196. Index Fungorum	(196). http://www.indexfungorum.org/Publications/Index%20Fungorum%20no.196.pdf'
YSU-F-12165	OP866253	ITS	BFSEG133-23	Cortinarius huronensis	Cortinarius davemallochii	SH1152839.09FU	NR_131847		NBM F-04305	99.7	'Niskanen	T. (2014). Nomenclatural novelties 196. Index Fungorum	(196). http://www.indexfungorum.org/Publications/Index%20Fungorum%20no.196.pdf'
YSU-F-03985	OP866187	ITS	BFSEG014-23	Cortinarius glandicolor	Cortinarius glandicolor	SH1281268.09FU	NR_171153		PC 2332	100	'Liimatainen	K.	Niskanen	T.	Dima	B. et al. Mission impossible completed: unlocking the nomenclature of the largest and most complicated subgenus of Cortinarius	Telamonia. Fungal Diversity 104	291–331 (2020). https://doi.org/10.1007/s13225-020-00459-1'
YSU-F-04378	OQ366590	ITS	BFSEG026-23	Cortinarius glandicolor	Cortinarius glandicolor	SH1281268.09FU	NR_119683			99.8	'Schoch CL	Robbertse B	Robert V	Vu D	Cardinali G	Irinyi L	Meyer W	Nilsson RH	Hughes K	Miller AN	Kirk PM	Abarenkov K	Aime MC	Ariyawansa HA	Bidartondo M	Boekhout T	Buyck B	Cai Q	Chen J	Crespo A	Crous PW	Damm U	De Beer ZW	Dentinger BT	Divakar PK	Dueñas M	Feau N	Fliegerova K	García MA	Ge ZW	Griffith GW	Groenewald JZ	Groenewald M	Grube M	Gryzenhout M	Gueidan C	Guo L	Hambleton S	Hamelin R
YSU-F-05991	OP866209	ITS	BFSEG053-23	Cortinarius biformis	Cortinarius kauffmanianus	SH1283296.09FU	MT935178			99.5	'Liimatainen	K.	Niskanen	T.	Dima	B. et al. Mission impossible completed: unlocking the nomenclature of the largest and most complicated subgenus of Cortinarius	Telamonia. Fungal Diversity 104	291–331 (2020). https://doi.org/10.1007/s13225-020-00459-1'
YSU-F-07313	OP866216	ITS	BFSEG070-23	Cortinarius biformis	Cortinarius kauffmanianus	SH1283296.09FU	MN751023			100	'Landry	Jacques	Yves Lamoureux	and Renée Lebeuf. “Répertoire des cortinaires du Québec	” Québec (Québec)	Canada	266 p.'
YSU-F-08358	OP866225	ITS	BFSEG090-23	Cortinarius biformis	Cortinarius kauffmanianus	SH1283296.09FU	NR_170849		MICH 10369	99.3	'Liimatainen	K.	Niskanen	T.	Dima	B. et al. Mission impossible completed: unlocking the nomenclature of the largest and most complicated subgenus of Cortinarius	Telamonia. Fungal Diversity 104	291–331 (2020). https://doi.org/10.1007/s13225-020-00459-1'
YSU-F-08628	OP866229	ITS	BFSEG101-23	Cortinarius biformis	Cortinarius kauffmanianus	SH1283296.09FU	MT935178			99.4	'Liimatainen	K.	Niskanen	T.	Dima	B. et al. Mission impossible completed: unlocking the nomenclature of the largest and most complicated subgenus of Cortinarius	Telamonia. Fungal Diversity 104	291–331 (2020). https://doi.org/10.1007/s13225-020-00459-1'
YSU-F-12170	OP866258	ITS	BFSEG138-23	Cortinarius biformis	Cortinarius kauffmanianus	SH1283296.09FU	NR_170849		MICH 10369	99.5	'Liimatainen	K.	Niskanen	T.	Dima	B. et al. Mission impossible completed: unlocking the nomenclature of the largest and most complicated subgenus of Cortinarius	Telamonia. Fungal Diversity 104	291–331 (2020). https://doi.org/10.1007/s13225-020-00459-1'
YSU-F-12725	OQ366585	ITS		Cortinarius biformis	Cortinarius kauffmanianus	SH1283970.09FU	NR_170849		MICH 10369	100	'Liimatainen	K.	Niskanen	T.	Dima	B. et al. Mission impossible completed: unlocking the nomenclature of the largest and most complicated subgenus of Cortinarius	Telamonia. Fungal Diversity 104	291–331 (2020). https://doi.org/10.1007/s13225-020-00459-1'
YSU-F-06276	OQ366586	ITS	BFSEG057-23	Cortinarius quarciticus	Cortinarius kauffmanianus	SH1283296.09FU	NR_170849		MICH 10369	99.7	'Liimatainen	K.	Niskanen	T.	Dima	B. et al. Mission impossible completed: unlocking the nomenclature of the largest and most complicated subgenus of Cortinarius	Telamonia. Fungal Diversity 104	291–331 (2020). https://doi.org/10.1007/s13225-020-00459-1'
YSU-F-07314	OQ366587	ITS	BFSEG071-23	Cortinarius quarciticus	Cortinarius kauffmanianus	SH1283296.09FU	NR_170849		MICH 10369	99.7	'Liimatainen	K.	Niskanen	T.	Dima	B. et al. Mission impossible completed: unlocking the nomenclature of the largest and most complicated subgenus of Cortinarius	Telamonia. Fungal Diversity 104	291–331 (2020). https://doi.org/10.1007/s13225-020-00459-1'
YSU-F-12131	OP866250	ITS	BFSEG130-23	Cortinarius flexipes	Cortinarius lindstroemii	SH1282989.09FU	NR_171328		PC A. Bidaud 01-09-121	100	'Landry	Jacques	Yves Lamoureux	and Renée Lebeuf. “Répertoire des cortinaires du Québec	” Québec (Québec)	Canada	266 p.'
YSU-F-12167	OP866255	ITS	BFSEG135-23	Cortinarius flexipes	Cortinarius lindstroemii	SH1282989.09FU	NR_171328		PC A. Bidaud 01-09-121	99.3	'Liimatainen	K.	Niskanen	T.	Dima	B. et al. Mission impossible completed: unlocking the nomenclature of the largest and most complicated subgenus of Cortinarius	Telamonia. Fungal Diversity 104	291–331 (2020). https://doi.org/10.1007/s13225-020-00459-1'
YSU-F-03938	OQ366598	ITS	BFSEG006-23	Cortinarius quarciticus	Cortinarius malachius	SH1281372.09FU	MT935211		PC PML 1273	100	'Liimatainen	K.	Niskanen	T.	Dima	B. et al. Mission impossible completed: unlocking the nomenclature of the largest and most complicated subgenus of Cortinarius	Telamonia. Fungal Diversity 104	291–331 (2020). https://doi.org/10.1007/s13225-020-00459-1'
YSU-F-06275	OQ366597	ITS	BFSEG056-23	Cortinarius quarciticus	Cortinarius malachius	SH1281372.09FU	MT935211		PC PML 1273	100	'Liimatainen	K.	Niskanen	T.	Dima	B. et al. Mission impossible completed: unlocking the nomenclature of the largest and most complicated subgenus of Cortinarius	Telamonia. Fungal Diversity 104	291–331 (2020). https://doi.org/10.1007/s13225-020-00459-1'
YSU-F-07312	OQ366578	ITS	BFSEG069-23	Cortinarius pinophilus	Cortinarius pinophilus	SH1153312.09FU	NR_172553		S F14333	100	'Liimatainen	K. and Niskanen	T. New Cortinarius sections (Unpublished)'
YSU-F-10532	OQ366594	ITS	BFSEG110-23	Cortinarius pinophilus	Cortinarius quarciticus	SH1283943.09FU	MT935363		S H. Lindstrom CFP765	100	'Liimatainen	K.	Niskanen	T.	Dima	B. et al. Mission impossible completed: unlocking the nomenclature of the largest and most complicated subgenus of Cortinarius	Telamonia. Fungal Diversity 104	291–331 (2020). https://doi.org/10.1007/s13225-020-00459-1'
YSU-F-08353	OQ366593	ITS	BFSEG087-23	Cortinarius quarciticus	Cortinarius quarciticus	SH1283943.09FU	MT935363		S H. Lindstrom CFP765	100	'Liimatainen	K.	Niskanen	T.	Dima	B. et al. Mission impossible completed: unlocking the nomenclature of the largest and most complicated subgenus of Cortinarius	Telamonia. Fungal Diversity 104	291–331 (2020). https://doi.org/10.1007/s13225-020-00459-1'
YSU-F-08477	OQ366595	ITS	BFSEG095-23	Cortinarius quarciticus	Cortinarius quarciticus	SH1283943.09FU	MT935363		S H. Lindstrom CFP765	100	'Liimatainen	K.	Niskanen	T.	Dima	B. et al. Mission impossible completed: unlocking the nomenclature of the largest and most complicated subgenus of Cortinarius	Telamonia. Fungal Diversity 104	291–331 (2020). https://doi.org/10.1007/s13225-020-00459-1'
YSU-F-05844	OQ366581	ITS	BFSEG051-23	Cortinarius rubellus	Cortinarius rubellus	SH1151989.09FU	MN751485			100	'Landry	Jacques	Yves Lamoureux	and Renée Lebeuf. “Répertoire des cortinaires du Québec	” Québec (Québec)	Canada	266 p.'
YSU-F-07913	OQ366582	ITS	BFSEG081-23	Cortinarius rubellus	Cortinarius rubellus	SH1151989.09FU	MN751485			100	'Landry	Jacques	Yves Lamoureux	and Renée Lebeuf. “Répertoire des cortinaires du Québec	” Québec (Québec)	Canada	266 p.'
YSU-F-03821	OQ366576	ITS	BFSEG002-23	Cortinarius scaurus	Cortinarius scaurus	SH1153223.09FU	MN751284			99.8	'Landry	Jacques	Yves Lamoureux	and Renée Lebeuf. “Répertoire des cortinaires du Québec	” Québec (Québec)	Canada	266 p.'
YSU-F-08356	OQ366577	ITS	BFSEG088-23	Cortinarius scaurus	Cortinarius scaurus	SH1153223.09FU	MN751285			99.9	'Landry	Jacques	Yves Lamoureux	and Renée Lebeuf. “Répertoire des cortinaires du Québec	” Québec (Québec)	Canada	266 p.'
YSU-F-04089	OQ366571	ITS	BFSEG019-23	Cortinarius semisanguineus	Cortinarius semisanguineus	SH1151538.09FU	U56065			99.8	'Liu	Y.J.	Rogers	S.O.	Ammirati.J.F. and Keller	G. Dermocybe	Section Sanguineae: A look at species within the sanguinea complex.Sydowia 10	142-154 (1995)'
YSU-F-10539	OQ366570	ITS	BFSEG113-23	Cortinarius semisanguineus	Cortinarius semisanguineus	SH1151538.09FU	U56065			99.4	'Liu	Y.J.	Rogers	S.O.	Ammirati.J.F. and Keller	G. Dermocybe	Section Sanguineae: A look at species within the sanguinea complex.Sydowia 10	142-154 (1995)'
YSU-F-04376	OQ406266	TEF1	BFSEG025-23	Cortinarius flexipes	Cortinarius sp	NA				< 88
YSU-F-07112	OQ366573	ITS	BFSEG068-23	Cortinarius obtusus	Cortinarius sp 1	SH1151078.09FU	MN751590			99.7	'Landry	Jacques	Yves Lamoureux	and Renée Lebeuf. “Répertoire des cortinaires du Québec	” Québec (Québec)	Canada	266 p.'
YSU-F-12171	OQ366572	ITS	BFSEG139-23	Cortinarius subfloccopus	Cortinarius sp 1	SH1151078.09FU	MN751590			99.5	'Landry	Jacques	Yves Lamoureux	and Renée Lebeuf. “Répertoire des cortinaires du Québec	” Québec (Québec)	Canada	266 p.'
YSU-F-06488	OQ366574	ITS	BFSEG063-23	Cortinarius pluvius	Cortinarius sp 2	SH1151937.09FU	MZ725541			99.4	'Eberhardt	U.	Schuetz	N. and Beker	H.J. Miscellaneous fungal sequences (Unpublished)'
YSU-F-05845	OQ366580	ITS	BFSEG052-23	Cortinarius obtusus	Cortinarius sp 3	SH1152058.09FU	AF430290			99.1	'Haug	I. Identification of Picea ectomycorrhizae by comparing DNA-sequences. Mycol. Prog. 1 (2)	167-178 (2002)'
YSU-F-04424	OQ366591	ITS	BFSEG036-23	Cortinarius pholideus	Cortinarius sp 4	SH1282312.09FU	MT935303		S H. Lindstrom CFP602	98.6	'Liimatainen	K.	Niskanen	T.	Dima	B. et al. Mission impossible completed: unlocking the nomenclature of the largest and most complicated subgenus of Cortinarius	Telamonia. Fungal Diversity 104	291–331 (2020). https://doi.org/10.1007/s13225-020-00459-1'
YSU-F-08472	OP866227	ITS	BFSEG093-23	Cortinarius biformis	Cortinarius sphagnoravus	SH1283970.09FU	NR_157976		S F44869	99.5	'Liimatainen	K. 2017. Nomenclatural novelties. Index Fungorum. 344:1-5'
YSU-F-05840	OP866207	ITS	BFSEG049-23	Cortinarius flos-paludis	Cortinarius sphagnoravus	SH1285117.09FU	NR_157976		S F44869	99.6	'Liimatainen	K.	Niskanen	T.	Dima	B. et al. Mission impossible completed: unlocking the nomenclature of the largest and most complicated subgenus of Cortinarius	Telamonia. Fungal Diversity 104	291–331 (2020). https://doi.org/10.1007/s13225-020-00459-1'
YSU-F-06282	OP866213	ITS	BFSEG061-23	Cortinarius flos-paludis	Cortinarius sphagnoravus	SH1285117.09FU	NR_157976		S F44869	100	'Liimatainen	K.	Niskanen	T.	Dima	B. et al. Mission impossible completed: unlocking the nomenclature of the largest and most complicated subgenus of Cortinarius	Telamonia. Fungal Diversity 104	291–331 (2020). https://doi.org/10.1007/s13225-020-00459-1'
YSU-F-10537	OP866237	ITS	BFSEG112-23	Cortinarius flos-paludis	Cortinarius sphagnoravus	SH1285117.09FU	NR_157976		S F44869	100	'Liimatainen	K.	Niskanen	T.	Dima	B. et al. Mission impossible completed: unlocking the nomenclature of the largest and most complicated subgenus of Cortinarius	Telamonia. Fungal Diversity 104	291–331 (2020). https://doi.org/10.1007/s13225-020-00459-1'
YSU-F-12169	OP866257	ITS	BFSEG137-23	Cortinarius flos-paludis	Cortinarius sphagnoravus	SH1285117.09FU	NR_157976		S F44869	99.8	'Liimatainen	K.	Niskanen	T.	Dima	B. et al. Mission impossible completed: unlocking the nomenclature of the largest and most complicated subgenus of Cortinarius	Telamonia. Fungal Diversity 104	291–331 (2020). https://doi.org/10.1007/s13225-020-00459-1'
YSU-F-12172	OP866259	ITS	BFSEG140-23	Cortinarius flos-paludis	Cortinarius sphagnoravus	SH1285117.09FU	NR_157976		S F44869	99.8	'Liimatainen	K.	Niskanen	T.	Dima	B. et al. Mission impossible completed: unlocking the nomenclature of the largest and most complicated subgenus of Cortinarius	Telamonia. Fungal Diversity 104	291–331 (2020). https://doi.org/10.1007/s13225-020-00459-1'
YSU-F-04407	OQ366592	ITS	BFSEG032-23	Cortinarius quarciticus	Cortinarius suberi	SH1283972.09FU	MT935480		S F16406	99.7	'Liimatainen	K.	Niskanen	T.	Dima	B. et al. Mission impossible completed: unlocking the nomenclature of the largest and most complicated subgenus of Cortinarius	Telamonia. Fungal Diversity 104	291–331 (2020). https://doi.org/10.1007/s13225-020-00459-1'
YSU-F-04092	OQ366569	ITS	BFSEG021-23	Cortinarius subfloccopus	Cortinarius tenuifulvescens	SH1151638.09FU	NR_153080		H 7000956	100	'Niskanen	T. 2017. Nomenclatural novelties. Index Fungorum. 321:1-1'
YSU-F-06281	OP866212	ITS	BFSEG060-23	Cortinarius subfloccopus	Cortinarius tenuifulvescens	SH1151638.09FU	NR_153080		H 7000956	99.2	'Garrido-Benavent	Isaac & Ballarà	Josep & Liimatainen	Kare & Dima	Bálint & Brandrud	Tor & Mahiques	Rafael. (2020). Cortinarius ochrolamellatus (Agaricales	Basidiomycota): a new species in C. sect. Laeti	with comments on the origin of its European-Hyrcanian distribution. Phytotaxa. 640. 185-200. 10.11646/phytotaxa.460.3.2.'
YSU-F-07592	OQ366596	ITS	BFSEG076-23	Cortinarius quarciticus	Cortinarius testaceofolius	SH1283397.09FU	MT935547		S H. Lindstrom CFP583	99.5	'Liimatainen	K.	Niskanen	T.	Dima	B. et al. Mission impossible completed: unlocking the nomenclature of the largest and most complicated subgenus of Cortinarius	Telamonia. Fungal Diversity 104	291–331 (2020). https://doi.org/10.1007/s13225-020-00459-1'
YSU-F-07591	OQ366588	ITS	BFSEG075-23	Cortinarius quarciticus	Cortinarius venustus	SH1283546.09FU	MT935132		H P.A. Karsten 3234	99.8	'Liimatainen	K.	Niskanen	T.	Dima	B. et al. Mission impossible completed: unlocking the nomenclature of the largest and most complicated subgenus of Cortinarius	Telamonia. Fungal Diversity 104	291–331 (2020). https://doi.org/10.1007/s13225-020-00459-1'
YSU-F-04491	OP866201	ITS	BFSEG040-23	Cuphophyllus cinerellus	Cuphophyllus cinerellus	SH1176117.09FU	MK547071			100	'Voitk A	Saar I	Lodge DJ	Boertmann D	Berch SM	Larsson E. New species and reports of Cuphophyllus from northern North America compared with related Eurasian species. Mycologia. 2020 Mar-Apr;112(2):438-452. doi: 10.1080/00275514.2019.1703476. Epub 2020 Feb 19. PMID: 32074023.'
YSU-F-10530	OP866236	ITS	BFSEG109-23	Entoloma fuscomarginatum	Entoloma fuscomarginatum	SH1262582.09FU	MT940861			100	'Noordeloos	M.E.	Jansen	G.M.	Morozova	O.V.	Larsson	E.	Bendiksen	E. and Dima	B. Fungal Systematics and Evolution: FUSE 6'
YSU-F-12105	OQ396709	ITS	BFSEG120-23	Entoloma fernandae	Entoloma sp	SH1167395.09FU	OL338278			98.7	'Reschke	Kai & Morozova	Olga & Dima	Bálint & Cooper	Jerry & Corriol	Gilles & Biketova	Alona & Piepenbring	Meike & Noordeloos	Machiel. (2022). Phylogeny	taxonomy	and character evolution in Entoloma subgenus Nolanea. Persoonia - Molecular Phylogeny and Evolution of Fungi. 49. 136-170. 10.3767/persoonia.2022.49.04.'
YSU-F-04385	OP866193	ITS	BFSEG028-23	Galerina allospora	Galerina allospora	SH1162633.09FU	ON146120			99.8	'Gao	C. and Tian	E. DNA Barcode and DNA mini-barcode of Galerina (unpublished)'
YSU-F-05998	OP866210	ITS	BFSEG055-23	Galerina allospora	Galerina allospora	SH1162633.09FU	ON146120			99.6	'Gao	C. and Tian	E. DNA Barcode and DNA mini-barcode of Galerina (unpublished)'
YSU-F-12176	OP866262	ITS	BFSEG144-23	Galerina allospora	Galerina allospora	SH1162633.09FU	AJ585452			98.8	'Gulden G	Stensrud O	Shalchian-Tabrizi K	Kauserud H. Galerina Earle: A polyphyletic genus in the consortium of dark-spored agarics. Mycologia. 2005 Jul-Aug;97(4):823-37. doi: 10.3852/mycologia.97.4.823. PMID: 16457352.'
YSU-F-06496	OQ380701	ITS	BFSEG065-23	Galerina sphagnorum	Galerina allospora	SH1162633.09FU	ON146120			98.8	'Gulden G	Stensrud O	Shalchian-Tabrizi K	Kauserud H. Galerina Earle: A polyphyletic genus in the consortium of dark-spored agarics. Mycologia. 2005 Jul-Aug;97(4):823-37. doi: 10.3852/mycologia.97.4.823. PMID: 16457352.'
YSU-F-03955	OQ380698	LSU	BFSEG011-23	Galerina calyptrata	Galerina calyptrata	SH1179023.09FU	MK299403			99.6	'Varga T	Krizsán K	Földi C	Dima B	Sánchez-García M	Sánchez-Ramírez S	Szöllősi GJ	Szarkándi JG	Papp V	Albert L	Andreopoulos W	Angelini C	Antonín V	Barry KW	Bougher NL	Buchanan P	Buyck B	Bense V	Catcheside P	Chovatia M	Cooper J	Dämon W	Desjardin D	Finy P	Geml J	Haridas S	Hughes K	Justo A	Karasiński D	Kautmanova I	Kiss B	Kocsubé S	Kotiranta H	LaButti KM	Lechner BE	Liimatainen K	Lipzen A	Lukács Z	Mihaltcheva S
YSU-F-04379	OQ380704	ITS	BFSEG027-23	Galerina cerina	Galerina calyptrata	SH1162882.09FU	AJ585466			99.7	'Gulden G	Stensrud O	Shalchian-Tabrizi K	Kauserud H. Galerina Earle: A polyphyletic genus in the consortium of dark-spored agarics. Mycologia. 2005 Jul-Aug;97(4):823-37. doi: 10.3852/mycologia.97.4.823. PMID: 16457352.'
YSU-F-12103	OP866242	ITS	BFSEG118-23	Galerina paludosa	Galerina paludosa	SH1162571.09FU	HM856641			98.6	'Seitzman	B.H. and Hibbet	D.S. Survey of the Fungi of Tom Swamp'
YSU-F-05827	OP866205	ITS	BFSEG044-23	Galerina pumila	Galerina pumila	SH1162916.09FU	MZ983525			99.8	'Saar	I.	Thorn	R.G.	Nagasawa	E.	Henkel	T.W. and Cooper	J.A. A phylogenetic overview of Squamanita	with descriptions of nine new species and four new combinations Mycologia 114 (4)	769-797 (2022)'
YSU-F-08625	OQ380699	LSU	BFSEG099-23	Galerina hypnorum	Galerina sp	SH1179023.09FU	MK299403			99.8	'Varga T	Krizsán K	Földi C	Dima B	Sánchez-García M	Sánchez-Ramírez S	Szöllősi GJ	Szarkándi JG	Papp V	Albert L	Andreopoulos W	Angelini C	Antonín V	Barry KW	Bougher NL	Buchanan P	Buyck B	Bense V	Catcheside P	Chovatia M	Cooper J	Dämon W	Desjardin D	Finy P	Geml J	Haridas S	Hughes K	Justo A	Karasiński D	Kautmanova I	Kiss B	Kocsubé S	Kotiranta H	LaButti KM	Lechner BE	Liimatainen K	Lipzen A	Lukács Z	Mihaltcheva S
YSU-F-10529	OQ380700	LSU	BFSEG108-23	Galerina sphagnorum	Galerina sp	SH1260576.09FU	MK299403			95.9	'Varga T	Krizsán K	Földi C	Dima B	Sánchez-García M	Sánchez-Ramírez S	Szöllősi GJ	Szarkándi JG	Papp V	Albert L	Andreopoulos W	Angelini C	Antonín V	Barry KW	Bougher NL	Buchanan P	Buyck B	Bense V	Catcheside P	Chovatia M	Cooper J	Dämon W	Desjardin D	Finy P	Geml J	Haridas S	Hughes K	Justo A	Karasiński D	Kautmanova I	Kiss B	Kocsubé S	Kotiranta H	LaButti KM	Lechner BE	Liimatainen K	Lipzen A	Lukács Z	Mihaltcheva S
YSU-F-12175	OQ380708	ITS	BFSEG143-23	Galerina calyptrata	Galerina sp 1	SH1162502.09FU	MF153078			99.8	'Kaminsky	B.	Smith	M.E.	Healy	R.	Spakes Richter	B.	Mujic	A.	Corrales	A.	Grupe	A.	Reynolds	N. and Kraisitudomsook. Ordway-Swisher Biological Station: Fungal Barcoding Project'
YSU-F-05828	OQ380705	ITS	BFSEG045-23	Galerina cerina	Galerina sp 1	SH1162882.09FU	MN992150			99.5	'Landry J.	Berube J. BOLD:RADIS008-19.ITS (Unpublished)'
YSU-F-07835	OQ380706	ITS	BFSEG079-23	Galerina hypnorum	Galerina sp 1	SH1162507.09FU	MN992150			100	'Landry J.	Berube J. BOLD:RADIS008-19.ITS (Unpublished)'
YSU-F-12130	OQ380707	ITS	BFSEG129-23	Galerina hypnorum	Galerina sp 1	SH1162507.09FU	MN992150			99.8	'Landry	J. and Berube	J. Mycoquebec and Canadian Forest Service survey of Fungi from Chibougamau (QC) area'
YSU-F-08626	OQ380709	ITS	BFSEG100-23	Galerina sphagnorum	Galerina sp 2	SH1117651.09FU	MF954757			89.6	'Berbee	M.	Bazzicalupo	A.	Schwartz	C.	van der Meer	B. and Kroeger	P. Edible and poisonous wild mushrooms of BC (Unpublished)'
YSU-F-04084	OQ380703	ITS	BFSEG017-23	Galerina sphagnicola	Galerina sphagnicola	SH1162610.09FU	AJ585464			99.8	'Gulden G	Stensrud O	Shalchian-Tabrizi K	Kauserud H. Galerina Earle: A polyphyletic genus in the consortium of dark-spored agarics. Mycologia. 2005 Jul-Aug;97(4):823-37. doi: 10.3852/mycologia.97.4.823. PMID: 16457352.'
YSU-F-04399	OP866195	ITS	BFSEG031-23	Galerina sphagnicola	Galerina sphagnicola	SH1162610.09FU	AJ585464			99.4	'Gulden G	Stensrud O	Shalchian-Tabrizi K	Kauserud H. Galerina Earle: A polyphyletic genus in the consortium of dark-spored agarics. Mycologia. 2005 Jul-Aug;97(4):823-37. doi: 10.3852/mycologia.97.4.823. PMID: 16457352.'
YSU-F-08473	OQ380702	ITS	BFSEG094-23	Galerina sphagnicola	Galerina sphagnicola	SH1162610.09FU	AJ585464			99.8	'Gulden G	Stensrud O	Shalchian-Tabrizi K	Kauserud H. Galerina Earle: A polyphyletic genus in the consortium of dark-spored agarics. Mycologia. 2005 Jul-Aug;97(4):823-37. doi: 10.3852/mycologia.97.4.823. PMID: 16457352.'
YSU-F-12177	OP866263	ITS	BFSEG145-23	Galerina sphagnicola	Galerina sphagnicola	SH1162610.09FU	JF908015			100	'Gulden G	Stensrud O	Shalchian-Tabrizi K	Kauserud H. Galerina Earle: A polyphyletic genus in the consortium of dark-spored agarics. Mycologia. 2005 Jul-Aug;97(4):823-37. doi: 10.3852/mycologia.97.4.823. PMID: 16457352.'
YSU-F-12104	OP866243	ITS	BFSEG119-23	Galerina tibiicystis	Galerina tibiicystis	SH1190878.09FU	JF908014			99	'Gulden G	Stensrud O	Shalchian-Tabrizi K	Kauserud H. Galerina Earle: A polyphyletic genus in the consortium of dark-spored agarics. Mycologia. 2005 Jul-Aug;97(4):823-37. doi: 10.3852/mycologia.97.4.823. PMID: 16457352.'
YSU-F-12123	OP866244	ITS	BFSEG122-23	Galerina tibiicystis	Galerina tibiicystis	SH1190878.09FU	AJ585443			99.2	'Gulden G	Stensrud O	Shalchian-Tabrizi K	Kauserud H. Galerina Earle: A polyphyletic genus in the consortium of dark-spored agarics. Mycologia. 2005 Jul-Aug;97(4):823-37. doi: 10.3852/mycologia.97.4.823. PMID: 16457352.'
YSU-F-06667	OP866215	ITS	BFSEG066-23	Gymnopilus decipiens	Gymnopilus decipiens	SH1223911.09FU	KY434171			99.8	'Kasuya	T. and Hosaka	K. Gymnopilus decipiens (Agaricales) new to Japan	fruited around fumaroles in Hokkaido. Nihon Kingakkai Kaiho 58 (1)	11-16 (2017)'
YSU-F-10528	OP866235	ITS	BFSEG107-23	Gymnopilus decipiens	Gymnopilus decipiens	SH1223911.09FU	AF325660			99.1	'Peintner U	Bougher NL	Castellano MA	Moncalvo JM	Moser MM	Trappe JM	Vilgalys R. Multiple origins of sequestrate fungi related to Cortinarius (Cortinariaceae). Am J Bot. 2001 Dec;88(12):2168-79. PMID: 21669649.'
YSU-F-12129	OP866249	ITS	BFSEG128-23	Gymnopilus decipiens	Gymnopilus decipiens	SH1223911.09FU	KY434171			99.6	'Kasuya	T. and Hosaka	K. Gymnopilus decipiens (Agaricales) new to Japan	fruited around fumaroles in Hokkaido. Nihon Kingakkai Kaiho 58 (1)	11-16 (2017)'
YSU-F-04064	OQ380715	ITS	BFSEG016-23	Gymnopilus fulgens	Gymnopilus sp	SH1223911.09FU	MW750182			97.8	'Holec	J.	Borovicka	J.	Peintner	U. and Kolarik	M. Towards consolidation of Gymnopilus taxonomy: the case of G. stabilis	G. sapineus	and G. penetrans Mycol Prog 21 (1)	327-343 (2022) DOI: 10.1007/s11557-021-01745-1'
YSU-F-04064	OQ406265	TEF1	BFSEG016-23	Gymnopilus fulgens	Gymnopilus sp	NA	LN889965			88.2	'Holec	J.	Kriz	M.	Kolarik	M. and Zak	M. Mediterranean fungus Gymnopilus suberis discovered in Central Europe -a consequence of global warming? Sydowia 68	69-85 (2016)'
YSU-F-08623	OQ380716	ITS	BFSEG098-23	Gymnopilus fulgens	Gymnopilus sp	NA	LN889965			88	'Holec	J.	Kriz	M.	Kolarik	M. and Zak	M. Mediterranean fungus Gymnopilus suberis discovered in Central Europe - a consequence of global warming? Sydowia 68	2016. P. 69-85.'
YSU-F-08623	OQ406271	TEF1	BFSEG099-23	Gymnopilus fulgens	Gymnopilus sp	SH1223911.09FU	LN889965			88	'Holec	J.	Kriz	M.	Kolarik	M. and Zak	M. Mediterranean fungus Gymnopilus suberis discovered in Central Europe -a consequence of global warming? Sydowia 68	69-85 (2016)'
YSU-F-04985	OP866203	ITS	BFSEG042-23	Gymnopus androsaceus	Gymnopus androsaceus	SH1280788.09FU	KY026663			99.5	'Hughes	K.W. and Petersen	R.H. Micromphale sect. Perforantia (Agaricales	Basidiomycetes); Expansion and phylogenetic placement. MycoKeys 18	1-122 (2016)'
YSU-F-09780	OQ366384	ITS	BFSEG103-23	Gymnopus dryophilus	Gymnopus dryophilus	SH1238843.09FU	JX536154			99.4	'Antonin	V. and Tomsovsky	M. Taxonomy and phylogeny of Gymnopus subsect. Levipedes (Basidiomycota	Omphalotaceae)'
YSU-F-04971	OP866202	ITS	BFSEG041-23	Gymnopus ocior	Gymnopus junquilleus	SH1238843.09FU	AY256693			99.3	'Mata	J.L.	Hughes	K.W. and Petersen	R.H. Phylogenetic placement of Marasmiellus juniperinus Mycoscience 45 (3)	214-221 (2004)'
YSU-F-07912	OQ366385	ITS	BFSEG080-23	Gymnopus ocior	Gymnopus junquilleus	SH1238843.09FU	NR_119582		TENN 055224	99.6	'Schoch CL	Robbertse B	Robert V	Vu D	Cardinali G	Irinyi L	Meyer W	Nilsson RH	Hughes K	Miller AN	Kirk PM	Abarenkov K	Aime MC	Ariyawansa HA	Bidartondo M	Boekhout T	Buyck B	Cai Q	Chen J	Crespo A	Crous PW	Damm U	De Beer ZW	Dentinger BT	Divakar PK	Dueñas M	Feau N	Fliegerova K	García MA	Ge ZW	Griffith GW	Groenewald JZ	Groenewald M	Grube M	Gryzenhout M	Gueidan C	Guo L	Hambleton S	Hamelin R
YSU-F-07912	OQ406269	TEF1	BFSEG080-23	Gymnopus ocior	Gymnopus junquilleus	SH1238843.09FU	JX536191			97.8	'Antonín V	Sedlák P	Tomšovský M. Taxonomy and phylogeny of European Gymnopus subsection Levipedes (Basidiomycota	Omphalotaceae). Persoonia. 2013 Dec;31:179-87. doi: 10.3767/003158513X674043. Epub 2013 Sep 18. PMID: 24761042; PMCID: PMC3904049.'
YSU-F-08014	OP866220	ITS	BFSEG082-23	Gymnopus ocior	Gymnopus junquilleus	SH1238843.09FU	NR_119582		TENN 055224	99.5	'Schoch CL	Robbertse B	Robert V	Vu D	Cardinali G	Irinyi L	Meyer W	Nilsson RH	Hughes K	Miller AN	Kirk PM	Abarenkov K	Aime MC	Ariyawansa HA	Bidartondo M	Boekhout T	Buyck B	Cai Q	Chen J	Crespo A	Crous PW	Damm U	De Beer ZW	Dentinger BT	Divakar PK	Dueñas M	Feau N	Fliegerova K	García MA	Ge ZW	Griffith GW	Groenewald JZ	Groenewald M	Grube M	Gryzenhout M	Gueidan C	Guo L	Hambleton S	Hamelin R
YSU-F-08014	OQ406270	TEF1	BFSEG082-23	Gymnopus ocior	Gymnopus junquilleus	NA	JX536191			96.2	'Antonín V	Sedlák P	Tomšovský M. Taxonomy and phylogeny of European Gymnopus subsection Levipedes (Basidiomycota	Omphalotaceae). Persoonia. 2013 Dec;31:179-87. doi: 10.3767/003158513X674043. Epub 2013 Sep 18. PMID: 24761042; PMCID: PMC3904049.'
YSU-F-03953	OQ406264	TEF1	BFSEG010-23	Gymnopus putillus	Gymnopus sp	NA				< 87
YSU-F-05835	OQ366382	ITS	BFSEG048-23	Gymnopus putillus	Gymnopus sp	SH1163929.09FU	AY313287			99.2	'Mata	J.L.	Halling	R.E.	Hughes	K.W. and Petersen	R.H. Notes on Rhodocollybia (Agaricales) in montane forests from Costa Rica and Colombia (Unpublished)'
YSU-F-06283	OQ366383	ITS	BFSEG062-23	Gymnopus putillus	Gymnopus sp	SH1163929.09FU	AY313287			97.2	'Mata	Juan Luis & Halling	Roy & Hughes	Karen & Petersen	Ronald. (2004). Rhodocollybia in neotropical montane forests. Mycological Progress. 3. 337-352. 10.1007/s11557-006-0104-x.'
YSU-F-06283	OQ406268	TEF1	BFSEG062-23	Gymnopus putillus	Gymnopus sp	NA	KY250436		KATO Fungi 3596	88.2	'Kim	JS; Cho	Y; Park	KH; Park	JH; Kim	M; Kim	CS; Lim	YW. 2022. Taxonomic study of Collybiopsis (Omphalotaceae	Agaricales) in the Republic of Korea with seven new species. MycoKeys. 88:79-108'
YSU-F-05832	OP866206	ITS	BFSEG046-23	Sphagnomphalia brevibasidiata	Gyroflexus brevibasidiatus	SH1177977.09FU	MN992165			100	'Landry	J. and Berube	J. Mycoquebec and Canadian Forest Service survey of Fungi from Radisson (QC) area'
YSU-F-12127	OP866248	ITS	BFSEG126-23	Sphagnomphalia brevibasidiata	Gyroflexus brevibasidiatus	SH1177977.09FU	MF319118			100	'Korotkin	H.B.	Matheny	P.B.	Chen	K.-H.	Lutzoni	F. and Miettinen	O. Rickenella fibula	an evolutionarily derived commensal bryophyte-associate in the Hymenochaetales'
YSU-F-03939	OP866184	ITS	BFSEG007-23	Hebeloma incarnatulum	Hebeloma incarnatulum	SH1162804.09FU	KT218487			99.7	'Grilli	E.	Beker	H.J.	Eberhardt	U.	Schütz	N.	Leonardi	M. and Vizzini	A.	2016. Unexpected species diversity and contrasting evolutionary hypotheses in Hebeloma (Agaricales) sections Sinapizantia and Velutipes in Europe. Mycological progress	15(1)	pp.1-46.'
YSU-F-04390	OP866194	ITS	BFSEG030-23	Hebeloma incarnatulum	Hebeloma incarnatulum	SH1162804.09FU	KT218428			100	'Grilli	E.	Beker	H.J.	Eberhardt	U.	Schütz	N.	Leonardi	M. and Vizzini	A.	2016. Unexpected species diversity and contrasting evolutionary hypotheses in Hebeloma (Agaricales) sections Sinapizantia and Velutipes in Europe. Mycological progress	15(1)	pp.1-46.'
YSU-F-04112	OP866192	ITS	BFSEG023-23	Hypholoma elongatum	Hypholoma elongatum	SH0980297.09FU	MN992178			99.7	'Landry	J. and Berube	J. Mycoquebec and Canadian Forest Service survey of Fungi from Radisson (QC) area (unpublished)'
YSU-F-07318	OP866218	ITS	BFSEG073-23	Hypholoma elongatum	Hypholoma elongatum	SH0980297.09FU	MN992178			99.7	'Landry	J. and Berube	J. Mycoquebec and Canadian Forest Service survey of Fungi from Radisson (QC) area (unpublished)'
YSU-F-04431	OP866199	ITS	BFSEG038-23	Laccaria proxima	Laccaria proxima	SH1174059.09FU	KM067833			99.8	'Wilson AW	Wickett NJ	Grabowski P	Fant J	Borevitz J	Mueller GM. Examining the efficacy of a genotyping-by-sequencing technique for population genetic analysis of the mushroom Laccaria bicolor and evaluating whether a reference genome is necessary to assess homology. Mycologia. 2015 Jan-Feb;107(1):217-26. doi: 10.3852/13-278. Epub 2014 Oct 31. PMID: 25361831; PMCID: PMC4829919.'
YSU-F-04428	OP866198	ITS	BFSEG037-23	Lactarius helvus	Lactarius helvus	SH1150202.09FU	KT165306			99.3	'Wisitrassameewong K	Looney BP	Le HT	De Crop E	Das K	Van de Putte K	Eberhardt U	Jiayu G	Stubbe D	Hyde KD	Verbeken A	Nuytinck J. Lactarius subgenus Russularia (Basidiomycota	Russulales): novel Asian species	worldwide phylogeny and evolutionary relationships. Fungal Biol. 2016 Dec;120(12):1554-1581. doi: 10.1016/j.funbio.2016.08.004. Epub 2016 Aug 18. PMID: 27890091.'
YSU-F-08240	OP866222	ITS	BFSEG085-23	Lactarius musteus	Lactarius musteus	SH1149819.09FU	JF908314			99.9	'Osmundson TW	Robert VA	Schoch CL	Baker LJ	Smith A	Robich G	Mizzan L	Garbelotto MM. Filling gaps in biodiversity knowledge for macrofungi: contributions and assessment of an herbarium collection DNA barcode sequencing project. PLoS One. 2013 Apr 30;8(4):e62419. doi: 10.1371/journal.pone.0062419. PMID: 23638077; PMCID: PMC3640088.'
YSU-F-12126	OP866247	ITS	BFSEG125-23	Lactarius musteus	Lactarius musteus	SH1149819.09FU	JF908314			99.8	'Osmundson TW	Robert VA	Schoch CL	Baker LJ	Smith A	Robich G	Mizzan L	Garbelotto MM. Filling gaps in biodiversity knowledge for macrofungi: contributions and assessment of an herbarium collection DNA barcode sequencing project. PLoS One. 2013 Apr 30;8(4):e62419. doi: 10.1371/journal.pone.0062419. PMID: 23638077; PMCID: PMC3640088.'
YSU-F-12133	OP866251	ITS	BFSEG131-23	Lactarius rufus	Lactarius rufus	SH1209427.09FU	KT165277			99.7	'Wisitrassameewong K	Looney BP	Le HT	De Crop E	Das K	Van de Putte K	Eberhardt U	Jiayu G	Stubbe D	Hyde KD	Verbeken A	Nuytinck J. Lactarius subgenus Russularia (Basidiomycota	Russulales): novel Asian species	worldwide phylogeny and evolutionary relationships. Fungal Biol. 2016 Dec;120(12):1554-1581. doi: 10.1016/j.funbio.2016.08.004. Epub 2016 Aug 18. PMID: 27890091.'
YSU-F-12178	OP866264	ITS	BFSEG146-23	Laccarius vietus	Lactarius vietus	SH1149908.09FU	MG551732			100	'Lee	H.	Wissitrassameewong	K.	Park	M.S.	Verbeken	A.	Eimes	J. and Lim	Y.W.	2019. Taxonomic revision of the genus Lactarius (Russulales	Basidiomycota) in Korea. Fungal Diversity	95(1)	pp.275-335.'
YSU-F-12179	OQ406273	TEF1	BFSEG147-23	Leccinum holopus	Leccinum holopus	NA	MW439266			100	'Meng	X.	Wang	G.-S.	Wu	G.	Wang	P.-M.	Yang	Z.L. and Li	Y.-C. The Genus Leccinum (Boletaceae	Boletales) from China Based on Morphological and Molecular Data. J Fungi (Basel) 7 (9)	732 (2021)'
YSU-F-12102	OP866241	ITS	BFSEG117-23	Leccinum holopus	Leccinum schistophilum	SH1014208.09FU	AF454587			98.9	'den Bakker HC	Gravendeel B	Kuyper TW. An ITS phylogeny of Leccinum and an analysis of the evolution of minisatellite-like sequences within ITS1. Mycologia. 2004 Jan-Feb;96(1):102-18. PMID: 21148833.'
YSU-F-05069	OP866204	ITS	BFSEG043-23	Lichenomphalia umbellifera	Lichenomphalia umbellifera	SH1029789.09FU	GU810962			100	'Geml J	Kauff F	Brochmann C	Lutzoni F	Laursen GA	Redhead SA	Taylor DL. Frequent circumarctic and rare transequatorial dispersals in the lichenised agaric genus Lichenomphalia (Hygrophoraceae	Basidiomycota). Fungal Biol. 2012 Mar;116(3):388-400. doi: 10.1016/j.funbio.2011.12.009. Epub 2011 Dec 30. PMID: 22385621.'
YSU-F-04086	OP866189	ITS	BFSEG018-23	Mycena megaspora	Mycena aff. megaspora	SH1126204.09FU	MW540680			99	'Harder	C.B.	Dima	B.	Niskanen	T. and Bonsdorff	T.V. Mycena on plant roots (Unpublished)'
YSU-F-03777	OQ407680	ITS		Mycena galopus	Mycena galopus	SH1126218.09FU	MW540679			99.7	'Harder	C.B.	Dima	B.	Niskanen	T. and Bonsdorff	T.V. Mycena on plant roots (Unpublished)'
YSU-F-12174	OP866261	ITS	BFSEG142-23	Mycena megaspora	Mycena megaspora	SH1126204.09FU	MW540680			99.2	'Harder	C.B.	Dima	B.	Niskanen	T. and Bonsdorff	T.V. Mycena on plant roots (Unpublished)'
YSU-F-03932	OQ407681	ITS	BFSEG005-23	Mycena concolor	Mycena sp	SH1125682.09FU	KY701548			99.3	'Grelet GA	Ba R	Goeke DF	Houliston GJ	Taylor AFS	Durall DM. A plant growth-promoting symbiosis between Mycena galopus and Vaccinium corymbosum seedlings. Mycorrhiza. 2017 Nov;27(8):831-839. doi: 10.1007/s00572-017-0797-5. Epub 2017 Aug 25. PMID: 28842791.'
YSU-F-07317	OP866217	ITS	BFSEG072-23	Hypholoma udum	Nematoloma longisporum	SH0980316.09FU	DQ490634			99.6	'Matheny PB	Curtis JM	Hofstetter V	Aime MC	Moncalvo JM	Ge ZW	Slot JC	Ammirati JF	Baroni TJ	Bougher NL	Hughes KW	Lodge DJ	Kerrigan RW	Seidl MT	Aanen DK	DeNitis M	Daniele GM	Desjardin DE	Kropp BR	Norvell LL	Parker A	Vellinga EC	Vilgalys R	Hibbett DS. Major clades of Agaricales: a multilocus phylogenetic overview. Mycologia. 2006 Nov-Dec;98(6):982-95. doi: 10.3852/mycologia.98.6.982. PMID: 17486974.'
YSU-F-10527	OP866234	ITS	BFSEG106-23	Hypholoma udum	Nematoloma longisporum	SH0980316.09FU	DQ490634			99.8	'Matheny PB	Curtis JM	Hofstetter V	Aime MC	Moncalvo JM	Ge ZW	Slot JC	Ammirati JF	Baroni TJ	Bougher NL	Hughes KW	Lodge DJ	Kerrigan RW	Seidl MT	Aanen DK	DeNitis M	Daniele GM	Desjardin DE	Kropp BR	Norvell LL	Parker A	Vellinga EC	Vilgalys R	Hibbett DS. Major clades of Agaricales: a multilocus phylogenetic overview. Mycologia. 2006 Nov-Dec;98(6):982-95. doi: 10.3852/mycologia.98.6.982. PMID: 17486974.'
YSU-F-04122	OQ396705	ITS	BFSEG024-23	Omphaliaster borealis	Omphaliaster sp	SH1149538.09FU	MZ159333			94	'Gaya	E.	Steier	J.	Wright	R. and Woods	R. Barcoding fungi from Royal Botanic Garden Kew Fungarium (Unpublished)'
YSU-F-04433	OP866200	ITS	BFSEG039-23	Psathyrella	Psathyrella sphagnicola	SH1218371.09FU	KC992937			99.5	'Örstadius	L.	Ryberg	M. & Larsson	E. Molecular phylogenetics and taxonomy in Psathyrellaceae (Agaricales) with focus on psathyrelloid species: introduction of three new genera and 18 new species. Mycol Progress 14	25 (2015). https://doi.org/10.1007/s11557-015-1047-x'
YSU-F-07713	OQ396706	ITS	BFSEG077-23	Pseudoplectania nigrella	Pseudoplectania lignicola	SH1056874.09FU	MT496886			99.4	'Sochorová	Z.	Carbone	M. .	Sedlářová	M. .	Polhorský	A. .	& Sochor	M. . (2022). Pseudoplectania africana (Sarcosomataceae	Pezizales)	a new species from South Africa. African Biodiversity & Conservation (Bothalia)	52(1). https://doi.org/10.38201/btha.abc.v52.i1.1'
YSU-F-03896	OP866183	ITS	BFSEG004-23	Psilocybe turficola	Psilocybe atrobrunnea	SH1162545.09FU	HF912349			99.8	'Borovička J	Oborník M	Stříbrný J	Noordeloos ME	Parra Sánchez LA	Gryndler M. Phylogenetic and chemical studies in the potential psychotropic species complex of Psilocybe atrobrunnea with taxonomic and nomenclatural notes. Persoonia. 2015 Jun;34:1-9. doi: 10.3767/003158515X685283. Epub 2014 Oct 21. PMID: 26240441; PMCID: PMC4510267.'
YSU-F-08371	OP866226	ITS	BFSEG091-23	Russula paludosa	Russula decolorans	SH1220296.09FU	AF418637			99.5	'Eberhardt	U.	2002. Molecular kinship analyses of the agaricoid Russulaceae: correspondence with mycorrhizal anatomy and sporocarp features in the genus Russula. Mycological Progress	1(2)	pp.201-223.'
YSU-F-04107	OP866191	ITS	BFSEG022-23	Russula emetica	Russula emetica	NA	AF418619			100	'Eberhardt	U.	2002. Molecular kinship analyses of the agaricoid Russulaceae: correspondence with mycorrhizal anatomy and sporocarp features in the genus Russula. Mycological Progress	1(2)	pp.201-223.'
YSU-F-04107	OQ396704	ITS	BFSEG022-23	Russula emetica	Russula emetica	SH1181587.09FU	AF418619			100	'Eberhardt	U.	2002. Molecular kinship analyses of the agaricoid Russulaceae: correspondence with mycorrhizal anatomy and sporocarp features in the genus Russula. Mycological Progress	1(2)	pp.201-223.'
YSU-F-03868	OP866182	ITS	BFSEG003-23	Russula paludosa	Russula paludosa	SH1180674.09FU	MT798527			99.7	'Miggel	B. Russula-micro.com (unpublished)'
YSU-F-08507	OQ396708	ITS	BFSEG096-23	Russula paludosa	Russula paludosa	SH1180784.09FU	LC192779			99.9	'Yoshito Shimono	Taiga Kasuya	Susumu Takamatsu Russula velenovskyi new to Japan	with phylogenetic implications of Russula species between Japanese subalpine forests and Northern Europe.Mycoscience.Volume 59	Issue 4. 2018. P. 288-293. https://doi.org/10.1016/j.myc.2017.11.004.'
YSU-F-03981	OP866186	ITS	BFSEG013-23	Suillus americanus	Suillus flavidus	SH1212966.09FU	KU721177			99.7	'Zhang	R.	Shi	X.-F.	Mueller	G.M. and Liu	P.-G. Dilemmatic Calibration of Evolutionary History in the Genus Suillus (Boletales	Basidiomycota) Revealed by Host Association Analysis'
YSU-F-04382	OQ407682	ITS		Suillus praetermissus	Suillus praetermissus	SH1212966.09FU	MW432522		LE 312660	100	'Crous PW	Cowan DA	Maggs‐Kölling G	et al. Fungal Planet description sheets: 1182–1283. Persoonia - Molecular Phylogeny and Evolution of Fungi. 2021;46(1):313-528. doi:10.3767/persoonia.2021.46.11'
YSU-F-10533	OQ406272	TEF1	BFSEG111-23	Suillus variegatus	Suillus punctipes	NA
YSU-F-12022	OP866239	ITS	BFSEG115-23	Sphagnurus paluster	Tephrocybe palustris	SH1149345.09FU	KP192547			99.8	'Bellanger JM	Moreau PA	Corriol G	Bidaud A	Chalange R	Dudova Z	Richard F. Plunging hands into the mushroom jar: a phylogenetic framework for Lyophyllaceae (Agaricales	Basidiomycota). Genetica. 2015 Apr;143(2):169-94. doi: 10.1007/s10709-015-9823-8. Epub 2015 Feb 5. PMID: 25652231.'
YSU-F-12124	OP866245	ITS	BFSEG123-23	Sphagnurus paluster	Tephrocybe palustris	SH1149345.09FU	KP192547			99.5	'Bellanger JM	Moreau PA	Corriol G	Bidaud A	Chalange R	Dudova Z	Richard F. Plunging hands into the mushroom jar: a phylogenetic framework for Lyophyllaceae (Agaricales	Basidiomycota). Genetica. 2015 Apr;143(2):169-94. doi: 10.1007/s10709-015-9823-8. Epub 2015 Feb 5. PMID: 25652231.'
YSU-F-03795	OQ407679	ITS		Xeromphalina	Xeromphalina campanelloides	SH1209603.09FU	MK169376		MICH 187222	99.7	'Gordon	M. Sequence data from fungal type specimens (Unpublished)'
YSU-F-04042	OP866188	ITS	BFSEG015-23	Xeromphalina cornui	Xeromphalina campanelloides	SH1209603.09FU	MK169376		MICH 187222	100	'Gordon	M. Sequence data from fungal type specimens (unpublished)'
YSU-F-05833	OQ450385	ITS	BFSEG047-23	Xeromphalina	Xeromphalina setulipes	SH1209602.09FU	NR_121458		AH 36724	98.9	'Schoch CL	Robbertse B	Robert V	Vu D	Cardinali G	Irinyi L	Meyer W	Nilsson RH	Hughes K	Miller AN	Kirk PM	Abarenkov K	Aime MC	Ariyawansa HA	Bidartondo M	Boekhout T	Buyck B	Cai Q	Chen J	Crespo A	Crous PW	Damm U	De Beer ZW	Dentinger BT	Divakar PK	Dueñas M	Feau N	Fliegerova K	García MA	Ge ZW	Griffith GW	Groenewald JZ	Groenewald M	Grube M	Gryzenhout M	Gueidan C	Guo L	Hambleton S	Hamelin R
YSU-F-05025	OQ407678	ITS	BFSEG047-23	Xeromphalina	Xeromphalina setulipes	SH1209602.09FU	NR_121458		AH 36724	98.9	'Schoch CL	Robbertse B	Robert V	Vu D	Cardinali G	Irinyi L	Meyer W	Nilsson RH	Hughes K	Miller AN	Kirk PM	Abarenkov K	Aime MC	Ariyawansa HA	Bidartondo M	Boekhout T	Buyck B	Cai Q	Chen J	Crespo A	Crous PW	Damm U	De Beer ZW	Dentinger BT	Divakar PK	Dueñas M	Feau N	Fliegerova K	García MA	Ge ZW	Griffith GW	Groenewald JZ	Groenewald M	Grube M	Gryzenhout M	Gueidan C	Guo L	Hambleton S	Hamelin R
YSU-F-05833	OQ406267	TEF1	BFSEG047-23	Xeromphalina fraximophila	Xeromphalina sp	NA				< 85
[truncated: 63 more columns]
