# Supplementary material for: The diversity of macromycetes in peatlands: nine years of plot-based monitoring and barcoding in the raised bog "Mukhrino", West Siberia
Source: Biodivers Data J. 2023 Oct 20;11:e105111. doi: 10.3897/BDJ.11.e105111 (PMC10612115; doi:10.3897/BDJ.11.e105111)
Supplement: Supplementary material 2 — Plot-based counts of macrofungi in the raised bog "Mukhrino" [file bdj-11-e105111-s002.csv]

	eventID	parentEventID	habitat	decimalLatitude	decimalLongitude	minimumElevationInMeters	samplingProtocol	sampleSizeValue	sampleSizeUnit	eventDate	year	eventDate	country	countryCode	stateProvince	municipality	locality	geodeticDatum	coordinateUncertaintyInMeters	basisOfRecord	occurrenceID	scientificName	genus	organismQuantity	organismQuantityType	kingdom
1	BogFungi_Plot_001_001	BogFungi_Plot_001	Raised bog community with Pinus sylvestris, dwarfshrubs and dominating S. fuscum.	60,89106	68,68896	37	Plot-based fruitbodies count	5	square metre	14.06.2014	2014	06	Russia	RU	Khanty-Mansiyskiy Avtonomnyy Okrug-Yugra	Khanty-Mansiysk	Mukhrino Field Station of Yugra State University, 30 km to the SW from Khanty-Mansiysk	WGS84	3
2	BogFungi_Plot_002_001	BogFungi_Plot_002	Raised bog community with Pinus sylvestris, dwarfshrubs and dominating S. fuscum.	60,89108	68,68885	37	Plot-based fruitbodies count	5	square metre	14.06.2014	2014	06	Russia	RU	Khanty-Mansiyskiy Avtonomnyy Okrug-Yugra	Khanty-Mansiysk	Mukhrino Field Station of Yugra State University, 30 km to the SW from Khanty-Mansiysk	WGS84	3
3	BogFungi_Plot_003_001	BogFungi_Plot_003	Raised bog community with Pinus sylvestris, dwarfshrubs and dominating S. fuscum.	60,89109	68,68879	37	Plot-based fruitbodies count	5	square metre	14.06.2014	2014	06	Russia	RU	Khanty-Mansiyskiy Avtonomnyy Okrug-Yugra	Khanty-Mansiysk	Mukhrino Field Station of Yugra State University, 30 km to the SW from Khanty-Mansiysk	WGS84	3
4	BogFungi_Plot_004_001	BogFungi_Plot_004	Raised bog community with Pinus sylvestris, dwarfshrubs and dominating S. fuscum.	60,89108	68,68879	36	Plot-based fruitbodies count	5	square metre	14.06.2014	2014	06	Russia	RU	Khanty-Mansiyskiy Avtonomnyy Okrug-Yugra	Khanty-Mansiysk	Mukhrino Field Station of Yugra State University, 30 km to the SW from Khanty-Mansiysk	WGS84	3
5	BogFungi_Plot_005_001	BogFungi_Plot_005	Raised bog community with Pinus sylvestris, dwarfshrubs and dominating S. fuscum.	60,89107	68,68877	37	Plot-based fruitbodies count	5	square metre	14.06.2014	2014	06	Russia	RU	Khanty-Mansiyskiy Avtonomnyy Okrug-Yugra	Khanty-Mansiysk	Mukhrino Field Station of Yugra State University, 30 km to the SW from Khanty-Mansiysk	WGS84	3
6	BogFungi_Plot_006_001	BogFungi_Plot_006	Raised bog community with Pinus sylvestris, dwarfshrubs and dominating S. fuscum.	60,891	68,6887	37	Plot-based fruitbodies count	5	square metre	14.06.2014	2014	06	Russia	RU	Khanty-Mansiyskiy Avtonomnyy Okrug-Yugra	Khanty-Mansiysk	Mukhrino Field Station of Yugra State University, 30 km to the SW from Khanty-Mansiysk	WGS84	3
7	BogFungi_Plot_007_001	BogFungi_Plot_007	Raised bog community with Pinus sylvestris, dwarfshrubs and dominating S. fuscum.	60,89111	68,6887	37	Plot-based fruitbodies count	5	square metre	14.06.2014	2014	06	Russia	RU	Khanty-Mansiyskiy Avtonomnyy Okrug-Yugra	Khanty-Mansiysk	Mukhrino Field Station of Yugra State University, 30 km to the SW from Khanty-Mansiysk	WGS84	3
8	BogFungi_Plot_008_001	BogFungi_Plot_008	Raised bog community with Pinus sylvestris, dwarfshrubs and dominating S. fuscum.	60,89112	68,68858	36	Plot-based fruitbodies count	5	square metre	14.06.2014	2014	06	Russia	RU	Khanty-Mansiyskiy Avtonomnyy Okrug-Yugra	Khanty-Mansiysk	Mukhrino Field Station of Yugra State University, 30 km to the SW from Khanty-Mansiysk	WGS84	3
9	BogFungi_Plot_011_001	BogFungi_Plot_011	Graminoid-Sphagnum community of waterlogged lawns of raised bog.	60,89113	68,68849	36	Plot-based fruitbodies count	5	square metre	14.06.2014	2014	06	Russia	RU	Khanty-Mansiyskiy Avtonomnyy Okrug-Yugra	Khanty-Mansiysk	Mukhrino Field Station of Yugra State University, 30 km to the SW from Khanty-Mansiysk	WGS84	3
10	BogFungi_Plot_012_001	BogFungi_Plot_012	Graminoid-Sphagnum community of waterlogged lawns of raised bog.	60,89118	68,68846	36	Plot-based fruitbodies count	5	square metre	14.06.2014	2014	06	Russia	RU	Khanty-Mansiyskiy Avtonomnyy Okrug-Yugra	Khanty-Mansiysk	Mukhrino Field Station of Yugra State University, 30 km to the SW from Khanty-Mansiysk	WGS84	3
11	BogFungi_Plot_013_001	BogFungi_Plot_013	Graminoid-Sphagnum community of waterlogged lawns of raised bog.	60,8912	68,68841	36	Plot-based fruitbodies count	5	square metre	14.06.2014	2014	06	Russia	RU	Khanty-Mansiyskiy Avtonomnyy Okrug-Yugra	Khanty-Mansiysk	Mukhrino Field Station of Yugra State University, 30 km to the SW from Khanty-Mansiysk	WGS84	3
12	BogFungi_Plot_014_001	BogFungi_Plot_014	Raised bog community with Pinus sylvestris, dwarfshrubs and dominating S. fuscum.	60,89125	68,68835	36	Plot-based fruitbodies count	5	square metre	14.06.2014	2014	06	Russia	RU	Khanty-Mansiyskiy Avtonomnyy Okrug-Yugra	Khanty-Mansiysk	Mukhrino Field Station of Yugra State University, 30 km to the SW from Khanty-Mansiysk	WGS84	3
13	BogFungi_Plot_015_001	BogFungi_Plot_015	Raised bog community with Pinus sylvestris, dwarfshrubs and dominating S. fuscum.	60,89128	68,6883	36	Plot-based fruitbodies count	5	square metre	14.06.2014	2014	06	Russia	RU	Khanty-Mansiyskiy Avtonomnyy Okrug-Yugra	Khanty-Mansiysk	Mukhrino Field Station of Yugra State University, 30 km to the SW from Khanty-Mansiysk	WGS84	3
14	BogFungi_Plot_016_001	BogFungi_Plot_016	Raised bog community with Pinus sylvestris, dwarfshrubs and dominating S. fuscum.	60,89132	68,68824	37	Plot-based fruitbodies count	5	square metre	14.06.2014	2014	06	Russia	RU	Khanty-Mansiyskiy Avtonomnyy Okrug-Yugra	Khanty-Mansiysk	Mukhrino Field Station of Yugra State University, 30 km to the SW from Khanty-Mansiysk	WGS84	3
15	BogFungi_Plot_017_001	BogFungi_Plot_017	Raised bog community with Pinus sylvestris, dwarfshrubs and dominating S. fuscum.	60,89135	68,68814	36	Plot-based fruitbodies count	5	square metre	14.06.2014	2014	06	Russia	RU	Khanty-Mansiyskiy Avtonomnyy Okrug-Yugra	Khanty-Mansiysk	Mukhrino Field Station of Yugra State University, 30 km to the SW from Khanty-Mansiysk	WGS84	3
16	BogFungi_Plot_018_001	BogFungi_Plot_018	Raised bog community with Pinus sylvestris, dwarfshrubs and dominating S. fuscum.	60,89137	68,68808	36	Plot-based fruitbodies count	5	square metre	14.06.2014	2014	06	Russia	RU	Khanty-Mansiyskiy Avtonomnyy Okrug-Yugra	Khanty-Mansiysk	Mukhrino Field Station of Yugra State University, 30 km to the SW from Khanty-Mansiysk	WGS84	3	HumanObservation	BogFungi_0308	Pseudoplectania episphagnum		3	number of fruitbodies	Fungi
17	BogFungi_Plot_019_001	BogFungi_Plot_019	Graminoid-Sphagnum community of waterlogged lawns of raised bog.	60,89139	68,68802	36	Plot-based fruitbodies count	5	square metre	14.06.2014	2014	06	Russia	RU	Khanty-Mansiyskiy Avtonomnyy Okrug-Yugra	Khanty-Mansiysk	Mukhrino Field Station of Yugra State University, 30 km to the SW from Khanty-Mansiysk	WGS84	3
18	BogFungi_Plot_020_001	BogFungi_Plot_020	Raised bog community with Pinus sylvestris, dwarfshrubs and dominating S. fuscum.	60,8914	68,68794	36	Plot-based fruitbodies count	5	square metre	14.06.2014	2014	06	Russia	RU	Khanty-Mansiyskiy Avtonomnyy Okrug-Yugra	Khanty-Mansiysk	Mukhrino Field Station of Yugra State University, 30 km to the SW from Khanty-Mansiysk	WGS84	3
19	BogFungi_Plot_021_001	BogFungi_Plot_021	Raised bog community with Pinus sylvestris, dwarfshrubs and dominating S. fuscum.	60,8914	68,68787	36	Plot-based fruitbodies count	5	square metre	14.06.2014	2014	06	Russia	RU	Khanty-Mansiyskiy Avtonomnyy Okrug-Yugra	Khanty-Mansiysk	Mukhrino Field Station of Yugra State University, 30 km to the SW from Khanty-Mansiysk	WGS84	3
20	BogFungi_Plot_022_001	BogFungi_Plot_022	Graminoid-Sphagnum community of waterlogged lawns of raised bog.	60,8914	68,68779	36	Plot-based fruitbodies count	5	square metre	14.06.2014	2014	06	Russia	RU	Khanty-Mansiyskiy Avtonomnyy Okrug-Yugra	Khanty-Mansiysk	Mukhrino Field Station of Yugra State University, 30 km to the SW from Khanty-Mansiysk	WGS84	3
21	BogFungi_Plot_023_001	BogFungi_Plot_023	Graminoid-Sphagnum community of waterlogged lawns of raised bog.	60,89141	68,68769	36	Plot-based fruitbodies count	5	square metre	14.06.2014	2014	06	Russia	RU	Khanty-Mansiyskiy Avtonomnyy Okrug-Yugra	Khanty-Mansiysk	Mukhrino Field Station of Yugra State University, 30 km to the SW from Khanty-Mansiysk	WGS84	3	HumanObservation	BogFungi_0402	Sphagnurus paluster		2	number of fruitbodies	Fungi
22	BogFungi_Plot_024_001	BogFungi_Plot_024	Graminoid-Sphagnum community of waterlogged lawns of raised bog.	60,89143	68,68759	36	Plot-based fruitbodies count	5	square metre	14.06.2014	2014	06	Russia	RU	Khanty-Mansiyskiy Avtonomnyy Okrug-Yugra	Khanty-Mansiysk	Mukhrino Field Station of Yugra State University, 30 km to the SW from Khanty-Mansiysk	WGS84	3
23	BogFungi_Plot_025_001	BogFungi_Plot_025	Graminoid-Sphagnum community of waterlogged lawns of raised bog.	60,89144	68,68752	36	Plot-based fruitbodies count	5	square metre	14.06.2014	2014	06	Russia	RU	Khanty-Mansiyskiy Avtonomnyy Okrug-Yugra	Khanty-Mansiysk	Mukhrino Field Station of Yugra State University, 30 km to the SW from Khanty-Mansiysk	WGS84	3
24	BogFungi_Plot_026_001	BogFungi_Plot_026	Graminoid-Sphagnum community of waterlogged lawns of raised bog.	60,89146	68,68743	36	Plot-based fruitbodies count	5	square metre	14.06.2014	2014	06	Russia	RU	Khanty-Mansiyskiy Avtonomnyy Okrug-Yugra	Khanty-Mansiysk	Mukhrino Field Station of Yugra State University, 30 km to the SW from Khanty-Mansiysk	WGS84	3
25	BogFungi_Plot_027_001	BogFungi_Plot_027	Graminoid-Sphagnum community of waterlogged lawns of raised bog.	60,89147	68,68737	36	Plot-based fruitbodies count	5	square metre	14.06.2014	2014	06	Russia	RU	Khanty-Mansiyskiy Avtonomnyy Okrug-Yugra	Khanty-Mansiysk	Mukhrino Field Station of Yugra State University, 30 km to the SW from Khanty-Mansiysk	WGS84	3
26	BogFungi_Plot_028_001	BogFungi_Plot_028	Graminoid-Sphagnum community of waterlogged lawns of raised bog.	60,89147	68,68729	36	Plot-based fruitbodies count	5	square metre	14.06.2014	2014	06	Russia	RU	Khanty-Mansiyskiy Avtonomnyy Okrug-Yugra	Khanty-Mansiysk	Mukhrino Field Station of Yugra State University, 30 km to the SW from Khanty-Mansiysk	WGS84	3
27	BogFungi_Plot_029_001	BogFungi_Plot_029	Graminoid-Sphagnum community of waterlogged lawns of raised bog.	60,89148	68,68717	35	Plot-based fruitbodies count	5	square metre	14.06.2014	2014	06	Russia	RU	Khanty-Mansiyskiy Avtonomnyy Okrug-Yugra	Khanty-Mansiysk	Mukhrino Field Station of Yugra State University, 30 km to the SW from Khanty-Mansiysk	WGS84	3
28	BogFungi_Plot_030_001	BogFungi_Plot_030	Raised bog community with Pinus sylvestris, dwarfshrubs and dominating S. fuscum.	60,89149	68,68705	35	Plot-based fruitbodies count	5	square metre	14.06.2014	2014	06	Russia	RU	Khanty-Mansiyskiy Avtonomnyy Okrug-Yugra	Khanty-Mansiysk	Mukhrino Field Station of Yugra State University, 30 km to the SW from Khanty-Mansiysk	WGS84	3
29	BogFungi_Plot_031_001	BogFungi_Plot_031	Raised bog community with Pinus sylvestris, dwarfshrubs and dominating S. fuscum.	60,8915	68,687	36	Plot-based fruitbodies count	5	square metre	14.06.2014	2014	06	Russia	RU	Khanty-Mansiyskiy Avtonomnyy Okrug-Yugra	Khanty-Mansiysk	Mukhrino Field Station of Yugra State University, 30 km to the SW from Khanty-Mansiysk	WGS84	3
30	BogFungi_Plot_032_001	BogFungi_Plot_032	Raised bog community with Pinus sylvestris, dwarfshrubs and dominating S. fuscum.	60,89151	68,6869	35	Plot-based fruitbodies count	5	square metre	14.06.2014	2014	06	Russia	RU	Khanty-Mansiyskiy Avtonomnyy Okrug-Yugra	Khanty-Mansiysk	Mukhrino Field Station of Yugra State University, 30 km to the SW from Khanty-Mansiysk	WGS84	3
31	BogFungi_Plot_033_001	BogFungi_Plot_033	Raised bog community with Pinus sylvestris, dwarfshrubs and dominating S. fuscum.	60,89151	68,68683	36	Plot-based fruitbodies count	5	square metre	14.06.2014	2014	06	Russia	RU	Khanty-Mansiyskiy Avtonomnyy Okrug-Yugra	Khanty-Mansiysk	Mukhrino Field Station of Yugra State University, 30 km to the SW from Khanty-Mansiysk	WGS84	3	HumanObservation	BogFungi_0559	Sphagnurus paluster		3	number of fruitbodies	Fungi
32	BogFungi_Plot_034_001	BogFungi_Plot_034	Raised bog community with Pinus sylvestris, dwarfshrubs and dominating S. fuscum.	60,89152	68,6867	36	Plot-based fruitbodies count	5	square metre	14.06.2014	2014	06	Russia	RU	Khanty-Mansiyskiy Avtonomnyy Okrug-Yugra	Khanty-Mansiysk	Mukhrino Field Station of Yugra State University, 30 km to the SW from Khanty-Mansiysk	WGS84	3
33	BogFungi_Plot_035_001	BogFungi_Plot_035	Raised bog community with Pinus sylvestris, dwarfshrubs and dominating S. fuscum.	60,89153	68,68661	36	Plot-based fruitbodies count	5	square metre	14.06.2014	2014	06	Russia	RU	Khanty-Mansiyskiy Avtonomnyy Okrug-Yugra	Khanty-Mansiysk	Mukhrino Field Station of Yugra State University, 30 km to the SW from Khanty-Mansiysk	WGS84	3	HumanObservation	BogFungi_0615	Gymnopus junquilleus		1	number of fruitbodies	Fungi
34	BogFungi_Plot_036_001	BogFungi_Plot_036	Raised bog community with Pinus sylvestris, dwarfshrubs and dominating S. fuscum.	60,89153	68,68654	35	Plot-based fruitbodies count	5	square metre	14.06.2014	2014	06	Russia	RU	Khanty-Mansiyskiy Avtonomnyy Okrug-Yugra	Khanty-Mansiysk	Mukhrino Field Station of Yugra State University, 30 km to the SW from Khanty-Mansiysk	WGS84	3	HumanObservation	BogFungi_0620	Lichenomphalia umbellifera		6	number of fruitbodies	Fungi
35	BogFungi_Plot_037_001	BogFungi_Plot_037	Raised bog community with Pinus sylvestris, dwarfshrubs and dominating S. fuscum.	60,89155	68,68647	35	Plot-based fruitbodies count	5	square metre	14.06.2014	2014	06	Russia	RU	Khanty-Mansiyskiy Avtonomnyy Okrug-Yugra	Khanty-Mansiysk	Mukhrino Field Station of Yugra State University, 30 km to the SW from Khanty-Mansiysk	WGS84	3	HumanObservation	BogFungi_0632	Sphagnurus paluster		3	number of fruitbodies	Fungi
36	BogFungi_Plot_038_001	BogFungi_Plot_038	Graminoid-Sphagnum community of waterlogged lawns of raised bog.	60,89153	68,68636	35	Plot-based fruitbodies count	5	square metre	14.06.2014	2014	06	Russia	RU	Khanty-Mansiyskiy Avtonomnyy Okrug-Yugra	Khanty-Mansiysk	Mukhrino Field Station of Yugra State University, 30 km to the SW from Khanty-Mansiysk	WGS84	3
37	BogFungi_Plot_039_001	BogFungi_Plot_039	Raised bog community with Pinus sylvestris, dwarfshrubs and dominating S. fuscum.	60,89144	68,68626	35	Plot-based fruitbodies count	5	square metre	14.06.2014	2014	06	Russia	RU	Khanty-Mansiyskiy Avtonomnyy Okrug-Yugra	Khanty-Mansiysk	Mukhrino Field Station of Yugra State University, 30 km to the SW from Khanty-Mansiysk	WGS84	3	HumanObservation	BogFungi_0656	Gymnopus junquilleus		2	number of fruitbodies	Fungi
38	BogFungi_Plot_040_001	BogFungi_Plot_040	Graminoid-Sphagnum community of waterlogged lawns of raised bog.	60,89146	68,68617	35	Plot-based fruitbodies count	5	square metre	14.06.2014	2014	06	Russia	RU	Khanty-Mansiyskiy Avtonomnyy Okrug-Yugra	Khanty-Mansiysk	Mukhrino Field Station of Yugra State University, 30 km to the SW from Khanty-Mansiysk	WGS84	3
39	BogFungi_Plot_041_001	BogFungi_Plot_041	Graminoid-Sphagnum community of waterlogged lawns of raised bog.	60,89148	68,68606	35	Plot-based fruitbodies count	5	square metre	14.06.2014	2014	06	Russia	RU	Khanty-Mansiyskiy Avtonomnyy Okrug-Yugra	Khanty-Mansiysk	Mukhrino Field Station of Yugra State University, 30 km to the SW from Khanty-Mansiysk	WGS84	3
40	BogFungi_Plot_042_001	BogFungi_Plot_042	Graminoid-Sphagnum community of waterlogged lawns of raised bog.	60,8915	68,68597	35	Plot-based fruitbodies count	5	square metre	14.06.2014	2014	06	Russia	RU	Khanty-Mansiyskiy Avtonomnyy Okrug-Yugra	Khanty-Mansiysk	Mukhrino Field Station of Yugra State University, 30 km to the SW from Khanty-Mansiysk	WGS84	3
41	BogFungi_Plot_043_001	BogFungi_Plot_043	Graminoid-Sphagnum community of waterlogged lawns of raised bog.	60,89152	68,68586	35	Plot-based fruitbodies count	5	square metre	14.06.2014	2014	06	Russia	RU	Khanty-Mansiyskiy Avtonomnyy Okrug-Yugra	Khanty-Mansiysk	Mukhrino Field Station of Yugra State University, 30 km to the SW from Khanty-Mansiysk	WGS84	3
42	BogFungi_Plot_044_001	BogFungi_Plot_044	Graminoid-Sphagnum community of waterlogged lawns of raised bog.	60,89154	68,68578	35	Plot-based fruitbodies count	5	square metre	14.06.2014	2014	06	Russia	RU	Khanty-Mansiyskiy Avtonomnyy Okrug-Yugra	Khanty-Mansiysk	Mukhrino Field Station of Yugra State University, 30 km to the SW from Khanty-Mansiysk	WGS84	3
43	BogFungi_Plot_045_001	BogFungi_Plot_045	Graminoid-Sphagnum community of waterlogged lawns of raised bog.	60,89154	68,68565	35	Plot-based fruitbodies count	5	square metre	14.06.2014	2014	06	Russia	RU	Khanty-Mansiyskiy Avtonomnyy Okrug-Yugra	Khanty-Mansiysk	Mukhrino Field Station of Yugra State University, 30 km to the SW from Khanty-Mansiysk	WGS84	3
44	BogFungi_Plot_047_001	BogFungi_Plot_047	Raised bog community with Pinus sylvestris, dwarfshrubs and dominating S. fuscum.	60,89156	68,68552	35	Plot-based fruitbodies count	5	square metre	14.06.2014	2014	06	Russia	RU	Khanty-Mansiyskiy Avtonomnyy Okrug-Yugra	Khanty-Mansiysk	Mukhrino Field Station of Yugra State University, 30 km to the SW from Khanty-Mansiysk	WGS84	3
45	BogFungi_Plot_048_001	BogFungi_Plot_048	Graminoid-Sphagnum community of waterlogged lawns of raised bog.	60,89157	68,68547	35	Plot-based fruitbodies count	5	square metre	14.06.2014	2014	06	Russia	RU	Khanty-Mansiyskiy Avtonomnyy Okrug-Yugra	Khanty-Mansiysk	Mukhrino Field Station of Yugra State University, 30 km to the SW from Khanty-Mansiysk	WGS84	3
46	BogFungi_Plot_049_001	BogFungi_Plot_049	Graminoid-Sphagnum community of waterlogged lawns of raised bog.	60,89159	68,6854	35	Plot-based fruitbodies count	5	square metre	14.06.2014	2014	06	Russia	RU	Khanty-Mansiyskiy Avtonomnyy Okrug-Yugra	Khanty-Mansiysk	Mukhrino Field Station of Yugra State University, 30 km to the SW from Khanty-Mansiysk	WGS84	3
47	BogFungi_Plot_050_001	BogFungi_Plot_050	Graminoid-Sphagnum community of waterlogged lawns of raised bog.	60,8916	68,68529	35	Plot-based fruitbodies count	5	square metre	14.06.2014	2014	06	Russia	RU	Khanty-Mansiyskiy Avtonomnyy Okrug-Yugra	Khanty-Mansiysk	Mukhrino Field Station of Yugra State University, 30 km to the SW from Khanty-Mansiysk	WGS84	3
48	BogFungi_Plot_051_001	BogFungi_Plot_051	Graminoid-Sphagnum community of waterlogged lawns of raised bog.	60,8916	68,68516	35	Plot-based fruitbodies count	5	square metre	14.06.2014	2014	06	Russia	RU	Khanty-Mansiyskiy Avtonomnyy Okrug-Yugra	Khanty-Mansiysk	Mukhrino Field Station of Yugra State University, 30 km to the SW from Khanty-Mansiysk	WGS84	3
49	BogFungi_Plot_052_001	BogFungi_Plot_052	Graminoid-Sphagnum community of waterlogged lawns of raised bog.	60,89161	68,68509	35	Plot-based fruitbodies count	5	square metre	14.06.2014	2014	06	Russia	RU	Khanty-Mansiyskiy Avtonomnyy Okrug-Yugra	Khanty-Mansiysk	Mukhrino Field Station of Yugra State University, 30 km to the SW from Khanty-Mansiysk	WGS84	3
50	BogFungi_Plot_053_001	BogFungi_Plot_053	Graminoid-Sphagnum community of waterlogged lawns of raised bog.	60,89162	68,685	34	Plot-based fruitbodies count	5	square metre	14.06.2014	2014	06	Russia	RU	Khanty-Mansiyskiy Avtonomnyy Okrug-Yugra	Khanty-Mansiysk	Mukhrino Field Station of Yugra State University, 30 km to the SW from Khanty-Mansiysk	WGS84	3
51	BogFungi_Plot_054_001	BogFungi_Plot_054	Graminoid-Sphagnum community of waterlogged lawns of raised bog.	60,89163	68,68492	35	Plot-based fruitbodies count	5	square metre	14.06.2014	2014	06	Russia	RU	Khanty-Mansiyskiy Avtonomnyy Okrug-Yugra	Khanty-Mansiysk	Mukhrino Field Station of Yugra State University, 30 km to the SW from Khanty-Mansiysk	WGS84	3
52	BogFungi_Plot_055_001	BogFungi_Plot_055	Graminoid-Sphagnum community of waterlogged lawns of raised bog.	60,89165	68,68483	35	Plot-based fruitbodies count	5	square metre	14.06.2014	2014	06	Russia	RU	Khanty-Mansiyskiy Avtonomnyy Okrug-Yugra	Khanty-Mansiysk	Mukhrino Field Station of Yugra State University, 30 km to the SW from Khanty-Mansiysk	WGS84	3
53	BogFungi_Plot_056_001	BogFungi_Plot_056	Graminoid-Sphagnum community of waterlogged lawns of raised bog.	60,89166	68,68475	35	Plot-based fruitbodies count	5	square metre	14.06.2014	2014	06	Russia	RU	Khanty-Mansiyskiy Avtonomnyy Okrug-Yugra	Khanty-Mansiysk	Mukhrino Field Station of Yugra State University, 30 km to the SW from Khanty-Mansiysk	WGS84	3
54	BogFungi_Plot_057_001	BogFungi_Plot_057	Graminoid-Sphagnum community of waterlogged lawns of raised bog.	60,89167	68,68468	35	Plot-based fruitbodies count	5	square metre	14.06.2014	2014	06	Russia	RU	Khanty-Mansiyskiy Avtonomnyy Okrug-Yugra	Khanty-Mansiysk	Mukhrino Field Station of Yugra State University, 30 km to the SW from Khanty-Mansiysk	WGS84	3
55	BogFungi_Plot_058_001	BogFungi_Plot_058	Graminoid-Sphagnum community of waterlogged lawns of raised bog.	60,89171	68,68457	35	Plot-based fruitbodies count	5	square metre	14.06.2014	2014	06	Russia	RU	Khanty-Mansiyskiy Avtonomnyy Okrug-Yugra	Khanty-Mansiysk	Mukhrino Field Station of Yugra State University, 30 km to the SW from Khanty-Mansiysk	WGS84	3
56	BogFungi_Plot_059_001	BogFungi_Plot_059	Graminoid-Sphagnum community of waterlogged lawns of raised bog.	60,89171	68,68442	35	Plot-based fruitbodies count	5	square metre	14.06.2014	2014	06	Russia	RU	Khanty-Mansiyskiy Avtonomnyy Okrug-Yugra	Khanty-Mansiysk	Mukhrino Field Station of Yugra State University, 30 km to the SW from Khanty-Mansiysk	WGS84	3
57	BogFungi_Plot_060_001	BogFungi_Plot_060	Graminoid-Sphagnum community of waterlogged lawns of raised bog.	60,89171	68,68431	35	Plot-based fruitbodies count	5	square metre	14.06.2014	2014	06	Russia	RU	Khanty-Mansiyskiy Avtonomnyy Okrug-Yugra	Khanty-Mansiysk	Mukhrino Field Station of Yugra State University, 30 km to the SW from Khanty-Mansiysk	WGS84	3
58	BogFungi_Plot_061_001	BogFungi_Plot_061	Graminoid-Sphagnum community of waterlogged lawns of raised bog.	60,89171	68,68425	35	Plot-based fruitbodies count	5	square metre	14.06.2014	2014	06	Russia	RU	Khanty-Mansiyskiy Avtonomnyy Okrug-Yugra	Khanty-Mansiysk	Mukhrino Field Station of Yugra State University, 30 km to the SW from Khanty-Mansiysk	WGS84	3
59	BogFungi_Plot_062_001	BogFungi_Plot_062	Graminoid-Sphagnum community of waterlogged lawns of raised bog.	60,89172	68,68416	35	Plot-based fruitbodies count	5	square metre	14.06.2014	2014	06	Russia	RU	Khanty-Mansiyskiy Avtonomnyy Okrug-Yugra	Khanty-Mansiysk	Mukhrino Field Station of Yugra State University, 30 km to the SW from Khanty-Mansiysk	WGS84	3
60	BogFungi_Plot_063_001	BogFungi_Plot_063	Graminoid-Sphagnum community of waterlogged lawns of raised bog.	60,89172	68,68407	35	Plot-based fruitbodies count	5	square metre	14.06.2014	2014	06	Russia	RU	Khanty-Mansiyskiy Avtonomnyy Okrug-Yugra	Khanty-Mansiysk	Mukhrino Field Station of Yugra State University, 30 km to the SW from Khanty-Mansiysk	WGS84	3
61	BogFungi_Plot_064_001	BogFungi_Plot_064	Graminoid-Sphagnum community of waterlogged lawns of raised bog.	60,89172	68,68397	35	Plot-based fruitbodies count	5	square metre	14.06.2014	2014	06	Russia	RU	Khanty-Mansiyskiy Avtonomnyy Okrug-Yugra	Khanty-Mansiysk	Mukhrino Field Station of Yugra State University, 30 km to the SW from Khanty-Mansiysk	WGS84	3
62	BogFungi_Plot_065_001	BogFungi_Plot_065	Graminoid-Sphagnum community of waterlogged lawns of raised bog.	60,89172	68,68386	35	Plot-based fruitbodies count	5	square metre	14.06.2014	2014	06	Russia	RU	Khanty-Mansiyskiy Avtonomnyy Okrug-Yugra	Khanty-Mansiysk	Mukhrino Field Station of Yugra State University, 30 km to the SW from Khanty-Mansiysk	WGS84	3
63	BogFungi_Plot_066_001	BogFungi_Plot_066	Graminoid-Sphagnum community of waterlogged lawns of raised bog.	60,89172	68,68377	35	Plot-based fruitbodies count	5	square metre	14.06.2014	2014	06	Russia	RU	Khanty-Mansiyskiy Avtonomnyy Okrug-Yugra	Khanty-Mansiysk	Mukhrino Field Station of Yugra State University, 30 km to the SW from Khanty-Mansiysk	WGS84	3
64	BogFungi_Plot_067_001	BogFungi_Plot_067	Graminoid-Sphagnum community of waterlogged lawns of raised bog.	60,89171	68,68381	34	Plot-based fruitbodies count	5	square metre	14.06.2014	2014	06	Russia	RU	Khanty-Mansiyskiy Avtonomnyy Okrug-Yugra	Khanty-Mansiysk	Mukhrino Field Station of Yugra State University, 30 km to the SW from Khanty-Mansiysk	WGS84	3
65	BogFungi_Plot_068_001	BogFungi_Plot_068	Graminoid-Sphagnum community of waterlogged lawns of raised bog.	60,89174	68,6837	35	Plot-based fruitbodies count	5	square metre	14.06.2014	2014	06	Russia	RU	Khanty-Mansiyskiy Avtonomnyy Okrug-Yugra	Khanty-Mansiysk	Mukhrino Field Station of Yugra State University, 30 km to the SW from Khanty-Mansiysk	WGS84	3
66	BogFungi_Plot_069_001	BogFungi_Plot_069	Graminoid-Sphagnum community of waterlogged lawns of raised bog.	60,89172	68,68365	35	Plot-based fruitbodies count	5	square metre	14.06.2014	2014	06	Russia	RU	Khanty-Mansiyskiy Avtonomnyy Okrug-Yugra	Khanty-Mansiysk	Mukhrino Field Station of Yugra State University, 30 km to the SW from Khanty-Mansiysk	WGS84	3
67	BogFungi_Plot_070_001	BogFungi_Plot_070	Graminoid-Sphagnum community of waterlogged lawns of raised bog.	60,89173	68,6836	34	Plot-based fruitbodies count	5	square metre	14.06.2014	2014	06	Russia	RU	Khanty-Mansiyskiy Avtonomnyy Okrug-Yugra	Khanty-Mansiysk	Mukhrino Field Station of Yugra State University, 30 km to the SW from Khanty-Mansiysk	WGS84	3
68	BogFungi_Plot_071_001	BogFungi_Plot_071	Graminoid-Sphagnum community of waterlogged lawns of raised bog.	60,89175	68,68353	34	Plot-based fruitbodies count	5	square metre	14.06.2014	2014	06	Russia	RU	Khanty-Mansiyskiy Avtonomnyy Okrug-Yugra	Khanty-Mansiysk	Mukhrino Field Station of Yugra State University, 30 km to the SW from Khanty-Mansiysk	WGS84	3
69	BogFungi_Plot_072_001	BogFungi_Plot_072	Graminoid-Sphagnum community of waterlogged lawns of raised bog.	60,89175	68,68341	35	Plot-based fruitbodies count	5	square metre	14.06.2014	2014	06	Russia	RU	Khanty-Mansiyskiy Avtonomnyy Okrug-Yugra	Khanty-Mansiysk	Mukhrino Field Station of Yugra State University, 30 km to the SW from Khanty-Mansiysk	WGS84	3
70	BogFungi_Plot_073_001	BogFungi_Plot_073	Graminoid-Sphagnum community of waterlogged lawns of raised bog.	60,89175	68,68333	34	Plot-based fruitbodies count	5	square metre	14.06.2014	2014	06	Russia	RU	Khanty-Mansiyskiy Avtonomnyy Okrug-Yugra	Khanty-Mansiysk	Mukhrino Field Station of Yugra State University, 30 km to the SW from Khanty-Mansiysk	WGS84	3
71	BogFungi_Plot_074_001	BogFungi_Plot_074	Graminoid-Sphagnum community of waterlogged lawns of raised bog.	60,89176	68,68311	35	Plot-based fruitbodies count	5	square metre	14.06.2014	2014	06	Russia	RU	Khanty-Mansiyskiy Avtonomnyy Okrug-Yugra	Khanty-Mansiysk	Mukhrino Field Station of Yugra State University, 30 km to the SW from Khanty-Mansiysk	WGS84	3
72	BogFungi_Plot_075_001	BogFungi_Plot_075	Graminoid-Sphagnum community of waterlogged lawns of raised bog.	60,89176	68,68298	35	Plot-based fruitbodies count	5	square metre	14.06.2014	2014	06	Russia	RU	Khanty-Mansiyskiy Avtonomnyy Okrug-Yugra	Khanty-Mansiysk	Mukhrino Field Station of Yugra State University, 30 km to the SW from Khanty-Mansiysk	WGS84	3
73	BogFungi_Plot_076_001	BogFungi_Plot_076	Graminoid-Sphagnum community of waterlogged lawns of raised bog.	60,89179	68,68293	34	Plot-based fruitbodies count	5	square metre	14.06.2014	2014	06	Russia	RU	Khanty-Mansiyskiy Avtonomnyy Okrug-Yugra	Khanty-Mansiysk	Mukhrino Field Station of Yugra State University, 30 km to the SW from Khanty-Mansiysk	WGS84	3
74	BogFungi_Plot_077_001	BogFungi_Plot_077	Graminoid-Sphagnum community of waterlogged lawns of raised bog.	60,8918	68,68285	35	Plot-based fruitbodies count	5	square metre	14.06.2014	2014	06	Russia	RU	Khanty-Mansiyskiy Avtonomnyy Okrug-Yugra	Khanty-Mansiysk	Mukhrino Field Station of Yugra State University, 30 km to the SW from Khanty-Mansiysk	WGS84	3
75	BogFungi_Plot_078_001	BogFungi_Plot_078	Graminoid-Sphagnum community of waterlogged lawns of raised bog.	60,89181	68,68277	35	Plot-based fruitbodies count	5	square metre	14.06.2014	2014	06	Russia	RU	Khanty-Mansiyskiy Avtonomnyy Okrug-Yugra	Khanty-Mansiysk	Mukhrino Field Station of Yugra State University, 30 km to the SW from Khanty-Mansiysk	WGS84	3
76	BogFungi_Plot_079_001	BogFungi_Plot_079	Graminoid-Sphagnum community of waterlogged lawns of raised bog.	60,89182	68,68268	35	Plot-based fruitbodies count	5	square metre	14.06.2014	2014	06	Russia	RU	Khanty-Mansiyskiy Avtonomnyy Okrug-Yugra	Khanty-Mansiysk	Mukhrino Field Station of Yugra State University, 30 km to the SW from Khanty-Mansiysk	WGS84	3
77	BogFungi_Plot_080_001	BogFungi_Plot_080	Graminoid-Sphagnum community of waterlogged lawns of raised bog.	60,89183	68,68259	34	Plot-based fruitbodies count	5	square metre	14.06.2014	2014	06	Russia	RU	Khanty-Mansiyskiy Avtonomnyy Okrug-Yugra	Khanty-Mansiysk	Mukhrino Field Station of Yugra State University, 30 km to the SW from Khanty-Mansiysk	WGS84	3
78	BogFungi_Plot_081_001	BogFungi_Plot_081	Graminoid-Sphagnum community of waterlogged lawns of raised bog.	60,89186	68,68251	34	Plot-based fruitbodies count	5	square metre	14.06.2014	2014	06	Russia	RU	Khanty-Mansiyskiy Avtonomnyy Okrug-Yugra	Khanty-Mansiysk	Mukhrino Field Station of Yugra State University, 30 km to the SW from Khanty-Mansiysk	WGS84	3
79	BogFungi_Plot_082_001	BogFungi_Plot_082	Graminoid-Sphagnum community of waterlogged lawns of raised bog.	60,89187	68,68242	34	Plot-based fruitbodies count	5	square metre	14.06.2014	2014	06	Russia	RU	Khanty-Mansiyskiy Avtonomnyy Okrug-Yugra	Khanty-Mansiysk	Mukhrino Field Station of Yugra State University, 30 km to the SW from Khanty-Mansiysk	WGS84	3
80	BogFungi_Plot_083_001	BogFungi_Plot_083	Graminoid-Sphagnum community of waterlogged lawns of raised bog.	60,89187	68,68231	34	Plot-based fruitbodies count	5	square metre	14.06.2014	2014	06	Russia	RU	Khanty-Mansiyskiy Avtonomnyy Okrug-Yugra	Khanty-Mansiysk	Mukhrino Field Station of Yugra State University, 30 km to the SW from Khanty-Mansiysk	WGS84	3
81	BogFungi_Plot_084_001	BogFungi_Plot_084	Graminoid-Sphagnum community of waterlogged lawns of raised bog.	60,89192	68,68224	34	Plot-based fruitbodies count	5	square metre	14.06.2014	2014	06	Russia	RU	Khanty-Mansiyskiy Avtonomnyy Okrug-Yugra	Khanty-Mansiysk	Mukhrino Field Station of Yugra State University, 30 km to the SW from Khanty-Mansiysk	WGS84	3
82	BogFungi_Plot_085_001	BogFungi_Plot_085	Raised bog community with Pinus sylvestris, dwarfshrubs and dominating S. fuscum.	60,89198	68,68231	34	Plot-based fruitbodies count	5	square metre	14.06.2014	2014	06	Russia	RU	Khanty-Mansiyskiy Avtonomnyy Okrug-Yugra	Khanty-Mansiysk	Mukhrino Field Station of Yugra State University, 30 km to the SW from Khanty-Mansiysk	WGS84	3
83	BogFungi_Plot_086_001	BogFungi_Plot_086	Graminoid-Sphagnum community of waterlogged lawns of raised bog.	60,89202	68,68233	35	Plot-based fruitbodies count	5	square metre	14.06.2014	2014	06	Russia	RU	Khanty-Mansiyskiy Avtonomnyy Okrug-Yugra	Khanty-Mansiysk	Mukhrino Field Station of Yugra State University, 30 km to the SW from Khanty-Mansiysk	WGS84	3
84	BogFungi_Plot_087_001	BogFungi_Plot_087	Graminoid-Sphagnum community of waterlogged lawns of raised bog.	60,89207	68,68237	34	Plot-based fruitbodies count	5	square metre	14.06.2014	2014	06	Russia	RU	Khanty-Mansiyskiy Avtonomnyy Okrug-Yugra	Khanty-Mansiysk	Mukhrino Field Station of Yugra State University, 30 km to the SW from Khanty-Mansiysk	WGS84	3
85	BogFungi_Plot_088_001	BogFungi_Plot_088	Graminoid-Sphagnum community of waterlogged lawns of raised bog.	60,89212	68,6824	34	Plot-based fruitbodies count	5	square metre	14.06.2014	2014	06	Russia	RU	Khanty-Mansiyskiy Avtonomnyy Okrug-Yugra	Khanty-Mansiysk	Mukhrino Field Station of Yugra State University, 30 km to the SW from Khanty-Mansiysk	WGS84	3
86	BogFungi_Plot_089_001	BogFungi_Plot_089	Graminoid-Sphagnum community of waterlogged lawns of raised bog.	60,89213	68,68241	35	Plot-based fruitbodies count	5	square metre	14.06.2014	2014	06	Russia	RU	Khanty-Mansiyskiy Avtonomnyy Okrug-Yugra	Khanty-Mansiysk	Mukhrino Field Station of Yugra State University, 30 km to the SW from Khanty-Mansiysk	WGS84	3
87	BogFungi_Plot_090_001	BogFungi_Plot_090	Graminoid-Sphagnum community of waterlogged lawns of raised bog.	60,89215	68,68246	35	Plot-based fruitbodies count	5	square metre	14.06.2014	2014	06	Russia	RU	Khanty-Mansiyskiy Avtonomnyy Okrug-Yugra	Khanty-Mansiysk	Mukhrino Field Station of Yugra State University, 30 km to the SW from Khanty-Mansiysk	WGS84	3
88	BogFungi_Plot_091_001	BogFungi_Plot_091	Graminoid-Sphagnum community of waterlogged lawns of raised bog.	60,89217	68,68247	34	Plot-based fruitbodies count	5	square metre	14.06.2014	2014	06	Russia	RU	Khanty-Mansiyskiy Avtonomnyy Okrug-Yugra	Khanty-Mansiysk	Mukhrino Field Station of Yugra State University, 30 km to the SW from Khanty-Mansiysk	WGS84	3
89	BogFungi_Plot_092_001	BogFungi_Plot_092	Graminoid-Sphagnum community of waterlogged lawns of raised bog.	60,8922	68,68241	34	Plot-based fruitbodies count	5	square metre	14.06.2014	2014	06	Russia	RU	Khanty-Mansiyskiy Avtonomnyy Okrug-Yugra	Khanty-Mansiysk	Mukhrino Field Station of Yugra State University, 30 km to the SW from Khanty-Mansiysk	WGS84	3
90	BogFungi_Plot_093_001	BogFungi_Plot_093	Graminoid-Sphagnum community of waterlogged lawns of raised bog.	60,89221	68,68237	34	Plot-based fruitbodies count	5	square metre	14.06.2014	2014	06	Russia	RU	Khanty-Mansiyskiy Avtonomnyy Okrug-Yugra	Khanty-Mansiysk	Mukhrino Field Station of Yugra State University, 30 km to the SW from Khanty-Mansiysk	WGS84	3
91	BogFungi_Plot_094_001	BogFungi_Plot_094	Raised bog community with Pinus sylvestris, dwarfshrubs and dominating S. fuscum.	60,8922	68,68256	35	Plot-based fruitbodies count	5	square metre	14.06.2014	2014	06	Russia	RU	Khanty-Mansiyskiy Avtonomnyy Okrug-Yugra	Khanty-Mansiysk	Mukhrino Field Station of Yugra State University, 30 km to the SW from Khanty-Mansiysk	WGS84	3
92	BogFungi_Plot_095_001	BogFungi_Plot_095	Graminoid-Sphagnum community of waterlogged lawns of raised bog.	60,89222	68,68254	35	Plot-based fruitbodies count	5	square metre	14.06.2014	2014	06	Russia	RU	Khanty-Mansiyskiy Avtonomnyy Okrug-Yugra	Khanty-Mansiysk	Mukhrino Field Station of Yugra State University, 30 km to the SW from Khanty-Mansiysk	WGS84	3
93	BogFungi_Plot_096_001	BogFungi_Plot_096	Graminoid-Sphagnum community of waterlogged lawns of raised bog.	60,89226	68,68256	35	Plot-based fruitbodies count	5	square metre	14.06.2014	2014	06	Russia	RU	Khanty-Mansiyskiy Avtonomnyy Okrug-Yugra	Khanty-Mansiysk	Mukhrino Field Station of Yugra State University, 30 km to the SW from Khanty-Mansiysk	WGS84	3
94	BogFungi_Plot_097_001	BogFungi_Plot_097	Raised bog community with Pinus sylvestris, dwarfshrubs and dominating S. fuscum.	60,89228	68,68262	34	Plot-based fruitbodies count	5	square metre	14.06.2014	2014	06	Russia	RU	Khanty-Mansiyskiy Avtonomnyy Okrug-Yugra	Khanty-Mansiysk	Mukhrino Field Station of Yugra State University, 30 km to the SW from Khanty-Mansiysk	WGS84	3
95	BogFungi_Plot_098_001	BogFungi_Plot_098	Graminoid-Sphagnum community of waterlogged lawns of raised bog.	60,8923	68,68253	35	Plot-based fruitbodies count	5	square metre	14.06.2014	2014	06	Russia	RU	Khanty-Mansiyskiy Avtonomnyy Okrug-Yugra	Khanty-Mansiysk	Mukhrino Field Station of Yugra State University, 30 km to the SW from Khanty-Mansiysk	WGS84	3
96	BogFungi_Plot_099_001	BogFungi_Plot_099	Raised bog community with Pinus sylvestris, dwarfshrubs and dominating S. fuscum.	60,89235	68,68263	34	Plot-based fruitbodies count	5	square metre	14.06.2014	2014	06	Russia	RU	Khanty-Mansiyskiy Avtonomnyy Okrug-Yugra	Khanty-Mansiysk	Mukhrino Field Station of Yugra State University, 30 km to the SW from Khanty-Mansiysk	WGS84	3
97	BogFungi_Plot_100_001	BogFungi_Plot_100	Graminoid-Sphagnum community of waterlogged lawns of raised bog.	60,8924	68,68266	34	Plot-based fruitbodies count	5	square metre	14.06.2014	2014	06	Russia	RU	Khanty-Mansiyskiy Avtonomnyy Okrug-Yugra	Khanty-Mansiysk	Mukhrino Field Station of Yugra State University, 30 km to the SW from Khanty-Mansiysk	WGS84	3
98	BogFungi_Plot_101_001	BogFungi_Plot_101	Graminoid-Sphagnum community of waterlogged lawns of raised bog.	60,89245	68,68268	34	Plot-based fruitbodies count	5	square metre	14.06.2014	2014	06	Russia	RU	Khanty-Mansiyskiy Avtonomnyy Okrug-Yugra	Khanty-Mansiysk	Mukhrino Field Station of Yugra State University, 30 km to the SW from Khanty-Mansiysk	WGS84	3
99	BogFungi_Plot_102_001	BogFungi_Plot_102	Graminoid-Sphagnum community of waterlogged lawns of raised bog.	60,89249	68,6827	34	Plot-based fruitbodies count	5	square metre	14.06.2014	2014	06	Russia	RU	Khanty-Mansiyskiy Avtonomnyy Okrug-Yugra	Khanty-Mansiysk	Mukhrino Field Station of Yugra State University, 30 km to the SW from Khanty-Mansiysk	WGS84	3
100	BogFungi_Plot_103_001	BogFungi_Plot_103	Graminoid-Sphagnum community of waterlogged lawns of raised bog.	60,89253	68,68272	34	Plot-based fruitbodies count	5	square metre	14.06.2014	2014	06	Russia	RU	Khanty-Mansiyskiy Avtonomnyy Okrug-Yugra	Khanty-Mansiysk	Mukhrino Field Station of Yugra State University, 30 km to the SW from Khanty-Mansiysk	WGS84	3
101	BogFungi_Plot_104_001	BogFungi_Plot_104	Graminoid-Sphagnum community of waterlogged lawns of raised bog.	60,89257	68,68275	34	Plot-based fruitbodies count	5	square metre	14.06.2014	2014	06	Russia	RU	Khanty-Mansiyskiy Avtonomnyy Okrug-Yugra	Khanty-Mansiysk	Mukhrino Field Station of Yugra State University, 30 km to the SW from Khanty-Mansiysk	WGS84	3
102	BogFungi_Plot_105_001	BogFungi_Plot_105	Graminoid-Sphagnum community of waterlogged lawns of raised bog.	60,89263	68,68278	34	Plot-based fruitbodies count	5	square metre	14.06.2014	2014	06	Russia	RU	Khanty-Mansiyskiy Avtonomnyy Okrug-Yugra	Khanty-Mansiysk	Mukhrino Field Station of Yugra State University, 30 km to the SW from Khanty-Mansiysk	WGS84	3
103	BogFungi_Plot_106_001	BogFungi_Plot_106	Graminoid-Sphagnum community of waterlogged lawns of raised bog.	60,89267	68,6828	34	Plot-based fruitbodies count	5	square metre	14.06.2014	2014	06	Russia	RU	Khanty-Mansiyskiy Avtonomnyy Okrug-Yugra	Khanty-Mansiysk	Mukhrino Field Station of Yugra State University, 30 km to the SW from Khanty-Mansiysk	WGS84	3
104	BogFungi_Plot_107_001	BogFungi_Plot_107	Graminoid-Sphagnum community of waterlogged lawns of raised bog.	60,89271	68,68282	34	Plot-based fruitbodies count	5	square metre	14.06.2014	2014	06	Russia	RU	Khanty-Mansiyskiy Avtonomnyy Okrug-Yugra	Khanty-Mansiysk	Mukhrino Field Station of Yugra State University, 30 km to the SW from Khanty-Mansiysk	WGS84	3
105	BogFungi_Plot_108_001	BogFungi_Plot_108	Raised bog community with Pinus sylvestris, dwarfshrubs and dominating S. fuscum.	60,89277	68,68285	34	Plot-based fruitbodies count	5	square metre	14.06.2014	2014	06	Russia	RU	Khanty-Mansiyskiy Avtonomnyy Okrug-Yugra	Khanty-Mansiysk	Mukhrino Field Station of Yugra State University, 30 km to the SW from Khanty-Mansiysk	WGS84	3
106	BogFungi_Plot_109_001	BogFungi_Plot_109	Graminoid-Sphagnum community of waterlogged lawns of raised bog.	60,8928	68,68287	34	Plot-based fruitbodies count	5	square metre	14.06.2014	2014	06	Russia	RU	Khanty-Mansiyskiy Avtonomnyy Okrug-Yugra	Khanty-Mansiysk	Mukhrino Field Station of Yugra State University, 30 km to the SW from Khanty-Mansiysk	WGS84	3
107	BogFungi_Plot_110_001	BogFungi_Plot_110	Graminoid-Sphagnum community of waterlogged lawns of raised bog.	60,89285	68,68287	33	Plot-based fruitbodies count	5	square metre	14.06.2014	2014	06	Russia	RU	Khanty-Mansiyskiy Avtonomnyy Okrug-Yugra	Khanty-Mansiysk	Mukhrino Field Station of Yugra State University, 30 km to the SW from Khanty-Mansiysk	WGS84	3
108	BogFungi_Plot_111_001	BogFungi_Plot_111	Graminoid-Sphagnum community of waterlogged lawns of raised bog.	60,89283	68,68287	33	Plot-based fruitbodies count	5	square metre	14.06.2014	2014	06	Russia	RU	Khanty-Mansiyskiy Avtonomnyy Okrug-Yugra	Khanty-Mansiysk	Mukhrino Field Station of Yugra State University, 30 km to the SW from Khanty-Mansiysk	WGS84	3
109	BogFungi_Plot_112_001	BogFungi_Plot_112	Raised bog community with Pinus sylvestris, dwarfshrubs and dominating S. fuscum.	60,89291	68,68291	33	Plot-based fruitbodies count	5	square metre	14.06.2014	2014	06	Russia	RU	Khanty-Mansiyskiy Avtonomnyy Okrug-Yugra	Khanty-Mansiysk	Mukhrino Field Station of Yugra State University, 30 km to the SW from Khanty-Mansiysk	WGS84	3
110	BogFungi_Plot_113_001	BogFungi_Plot_113	Raised bog community with Pinus sylvestris, dwarfshrubs and dominating S. fuscum.	60,89295	68,68292	33	Plot-based fruitbodies count	5	square metre	14.06.2014	2014	06	Russia	RU	Khanty-Mansiyskiy Avtonomnyy Okrug-Yugra	Khanty-Mansiysk	Mukhrino Field Station of Yugra State University, 30 km to the SW from Khanty-Mansiysk	WGS84	3
111	BogFungi_Plot_114_001	BogFungi_Plot_114	Raised bog community with Pinus sylvestris, dwarfshrubs and dominating S. fuscum.	60,89299	68,68295	33	Plot-based fruitbodies count	5	square metre	14.06.2014	2014	06	Russia	RU	Khanty-Mansiyskiy Avtonomnyy Okrug-Yugra	Khanty-Mansiysk	Mukhrino Field Station of Yugra State University, 30 km to the SW from Khanty-Mansiysk	WGS84	3
112	BogFungi_Plot_115_001	BogFungi_Plot_115	Graminoid-Sphagnum community of waterlogged lawns of raised bog.	60,89305	68,68296	33	Plot-based fruitbodies count	5	square metre	14.06.2014	2014	06	Russia	RU	Khanty-Mansiyskiy Avtonomnyy Okrug-Yugra	Khanty-Mansiysk	Mukhrino Field Station of Yugra State University, 30 km to the SW from Khanty-Mansiysk	WGS84	3
113	BogFungi_Plot_116_001	BogFungi_Plot_116	Graminoid-Sphagnum community of waterlogged lawns of raised bog.	60,89306	68,68298	33	Plot-based fruitbodies count	5	square metre	14.06.2014	2014	06	Russia	RU	Khanty-Mansiyskiy Avtonomnyy Okrug-Yugra	Khanty-Mansiysk	Mukhrino Field Station of Yugra State University, 30 km to the SW from Khanty-Mansiysk	WGS84	3
114	BogFungi_Plot_117_001	BogFungi_Plot_117	Graminoid-Sphagnum community of waterlogged lawns of raised bog.	60,89312	68,683	32	Plot-based fruitbodies count	5	square metre	14.06.2014	2014	06	Russia	RU	Khanty-Mansiyskiy Avtonomnyy Okrug-Yugra	Khanty-Mansiysk	Mukhrino Field Station of Yugra State University, 30 km to the SW from Khanty-Mansiysk	WGS84	3
115	BogFungi_Plot_118_001	BogFungi_Plot_118	Graminoid-Sphagnum community of waterlogged lawns of raised bog.	60,89316	68,68301	32	Plot-based fruitbodies count	5	square metre	14.06.2014	2014	06	Russia	RU	Khanty-Mansiyskiy Avtonomnyy Okrug-Yugra	Khanty-Mansiysk	Mukhrino Field Station of Yugra State University, 30 km to the SW from Khanty-Mansiysk	WGS84	3
116	BogFungi_Plot_119_001	BogFungi_Plot_119	Graminoid-Sphagnum community of waterlogged lawns of raised bog.	60,89321	68,68301	32	Plot-based fruitbodies count	5	square metre	14.06.2014	2014	06	Russia	RU	Khanty-Mansiyskiy Avtonomnyy Okrug-Yugra	Khanty-Mansiysk	Mukhrino Field Station of Yugra State University, 30 km to the SW from Khanty-Mansiysk	WGS84	3
117	BogFungi_Plot_120_001	BogFungi_Plot_120	Graminoid-Sphagnum community of waterlogged lawns of raised bog.	60,89325	68,68303	32	Plot-based fruitbodies count	5	square metre	14.06.2014	2014	06	Russia	RU	Khanty-Mansiyskiy Avtonomnyy Okrug-Yugra	Khanty-Mansiysk	Mukhrino Field Station of Yugra State University, 30 km to the SW from Khanty-Mansiysk	WGS84	3
118	BogFungi_Plot_121_001	BogFungi_Plot_121	Graminoid-Sphagnum community of waterlogged lawns of raised bog.	60,89331	68,68305	32	Plot-based fruitbodies count	5	square metre	14.06.2014	2014	06	Russia	RU	Khanty-Mansiyskiy Avtonomnyy Okrug-Yugra	Khanty-Mansiysk	Mukhrino Field Station of Yugra State University, 30 km to the SW from Khanty-Mansiysk	WGS84	3
119	BogFungi_Plot_122_001	BogFungi_Plot_122	Graminoid-Sphagnum community of waterlogged lawns of raised bog.	60,89337	68,68306	32	Plot-based fruitbodies count	5	square metre	14.06.2014	2014	06	Russia	RU	Khanty-Mansiyskiy Avtonomnyy Okrug-Yugra	Khanty-Mansiysk	Mukhrino Field Station of Yugra State University, 30 km to the SW from Khanty-Mansiysk	WGS84	3
120	BogFungi_Plot_123_001	BogFungi_Plot_123	Raised bog community with Pinus sylvestris, dwarfshrubs and dominating S. fuscum.	60,89345	68,68306	32	Plot-based fruitbodies count	5	square metre	14.06.2014	2014	06	Russia	RU	Khanty-Mansiyskiy Avtonomnyy Okrug-Yugra	Khanty-Mansiysk	Mukhrino Field Station of Yugra State University, 30 km to the SW from Khanty-Mansiysk	WGS84	3
121	BogFungi_Plot_124_001	BogFungi_Plot_124	Raised bog community with Pinus sylvestris, dwarfshrubs and dominating S. fuscum.	60,8935	68,68308	32	Plot-based fruitbodies count	5	square metre	14.06.2014	2014	06	Russia	RU	Khanty-Mansiyskiy Avtonomnyy Okrug-Yugra	Khanty-Mansiysk	Mukhrino Field Station of Yugra State University, 30 km to the SW from Khanty-Mansiysk	WGS84	3
122	BogFungi_Plot_125_001	BogFungi_Plot_125	Raised bog community with Pinus sylvestris, dwarfshrubs and dominating S. fuscum.	60,89355	68,68307	32	Plot-based fruitbodies count	5	square metre	14.06.2014	2014	06	Russia	RU	Khanty-Mansiyskiy Avtonomnyy Okrug-Yugra	Khanty-Mansiysk	Mukhrino Field Station of Yugra State University, 30 km to the SW from Khanty-Mansiysk	WGS84	3
123	BogFungi_Plot_126_001	BogFungi_Plot_126	Raised bog community with Pinus sylvestris, dwarfshrubs and dominating S. fuscum.	60,8936	68,6831	32	Plot-based fruitbodies count	5	square metre	14.06.2014	2014	06	Russia	RU	Khanty-Mansiyskiy Avtonomnyy Okrug-Yugra	Khanty-Mansiysk	Mukhrino Field Station of Yugra State University, 30 km to the SW from Khanty-Mansiysk	WGS84	3
124	BogFungi_Plot_127_001	BogFungi_Plot_127	Raised bog community with Pinus sylvestris, dwarfshrubs and dominating S. fuscum.	60,89365	68,68313	38	Plot-based fruitbodies count	5	square metre	14.06.2014	2014	06	Russia	RU	Khanty-Mansiyskiy Avtonomnyy Okrug-Yugra	Khanty-Mansiysk	Mukhrino Field Station of Yugra State University, 30 km to the SW from Khanty-Mansiysk	WGS84	3
125	BogFungi_Plot_128_001	BogFungi_Plot_128	Raised bog community with Pinus sylvestris, dwarfshrubs and dominating S. fuscum.	60,89368	68,68313	36	Plot-based fruitbodies count	5	square metre	14.06.2014	2014	06	Russia	RU	Khanty-Mansiyskiy Avtonomnyy Okrug-Yugra	Khanty-Mansiysk	Mukhrino Field Station of Yugra State University, 30 km to the SW from Khanty-Mansiysk	WGS84	3
126	BogFungi_Plot_129_001	BogFungi_Plot_129	Graminoid-Sphagnum community of waterlogged lawns of raised bog.	60,89374	68,68313	35	Plot-based fruitbodies count	5	square metre	14.06.2014	2014	06	Russia	RU	Khanty-Mansiyskiy Avtonomnyy Okrug-Yugra	Khanty-Mansiysk	Mukhrino Field Station of Yugra State University, 30 km to the SW from Khanty-Mansiysk	WGS84	3
127	BogFungi_Plot_130_001	BogFungi_Plot_130	Raised bog community with Pinus sylvestris, dwarfshrubs and dominating S. fuscum.	60,89379	68,68313	35	Plot-based fruitbodies count	5	square metre	14.06.2014	2014	06	Russia	RU	Khanty-Mansiyskiy Avtonomnyy Okrug-Yugra	Khanty-Mansiysk	Mukhrino Field Station of Yugra State University, 30 km to the SW from Khanty-Mansiysk	WGS84	3
128	BogFungi_Plot_131_001	BogFungi_Plot_131	Raised bog community with Pinus sylvestris, dwarfshrubs and dominating S. fuscum.	60,89384	68,68312	35	Plot-based fruitbodies count	5	square metre	14.06.2014	2014	06	Russia	RU	Khanty-Mansiyskiy Avtonomnyy Okrug-Yugra	Khanty-Mansiysk	Mukhrino Field Station of Yugra State University, 30 km to the SW from Khanty-Mansiysk	WGS84	3
129	BogFungi_Plot_132_001	BogFungi_Plot_132	Raised bog community with Pinus sylvestris, dwarfshrubs and dominating S. fuscum.	60,89388	68,6831	36	Plot-based fruitbodies count	5	square metre	14.06.2014	2014	06	Russia	RU	Khanty-Mansiyskiy Avtonomnyy Okrug-Yugra	Khanty-Mansiysk	Mukhrino Field Station of Yugra State University, 30 km to the SW from Khanty-Mansiysk	WGS84	3
130	BogFungi_Plot_133_001	BogFungi_Plot_133	Raised bog community with Pinus sylvestris, dwarfshrubs and dominating S. fuscum.	60,89392	68,6831	36	Plot-based fruitbodies count	5	square metre	14.06.2014	2014	06	Russia	RU	Khanty-Mansiyskiy Avtonomnyy Okrug-Yugra	Khanty-Mansiysk	Mukhrino Field Station of Yugra State University, 30 km to the SW from Khanty-Mansiysk	WGS84	3	HumanObservation	BogFungi_1811	Arrhenia gerardiana		1	number of fruitbodies	Fungi
131	BogFungi_Plot_134_001	BogFungi_Plot_134	Raised bog community with Pinus sylvestris, dwarfshrubs and dominating S. fuscum.	60,89396	68,68309	36	Plot-based fruitbodies count	5	square metre	14.06.2014	2014	06	Russia	RU	Khanty-Mansiyskiy Avtonomnyy Okrug-Yugra	Khanty-Mansiysk	Mukhrino Field Station of Yugra State University, 30 km to the SW from Khanty-Mansiysk	WGS84	3	HumanObservation	BogFungi_1877	Arrhenia gerardiana		1	number of fruitbodies	Fungi
132	BogFungi_Plot_135_001	BogFungi_Plot_135	Raised bog community with Pinus sylvestris, dwarfshrubs and dominating S. fuscum.	60,89402	68,68308	36	Plot-based fruitbodies count	5	square metre	14.06.2014	2014	06	Russia	RU	Khanty-Mansiyskiy Avtonomnyy Okrug-Yugra	Khanty-Mansiysk	Mukhrino Field Station of Yugra State University, 30 km to the SW from Khanty-Mansiysk	WGS84	3
133	BogFungi_Plot_136_001	BogFungi_Plot_136	Raised bog community with Pinus sylvestris, dwarfshrubs and dominating S. fuscum.	60,89406	68,68308	36	Plot-based fruitbodies count	5	square metre	14.06.2014	2014	06	Russia	RU	Khanty-Mansiyskiy Avtonomnyy Okrug-Yugra	Khanty-Mansiysk	Mukhrino Field Station of Yugra State University, 30 km to the SW from Khanty-Mansiysk	WGS84	3
134	BogFungi_Plot_137_001	BogFungi_Plot_137	Raised bog community with Pinus sylvestris, dwarfshrubs and dominating S. fuscum.	60,89411	68,68307	37	Plot-based fruitbodies count	5	square metre	14.06.2014	2014	06	Russia	RU	Khanty-Mansiyskiy Avtonomnyy Okrug-Yugra	Khanty-Mansiysk	Mukhrino Field Station of Yugra State University, 30 km to the SW from Khanty-Mansiysk	WGS84	3
135	BogFungi_Plot_138_001	BogFungi_Plot_138	Raised bog community with Pinus sylvestris, dwarfshrubs and dominating S. fuscum.	60,89414	68,68304	36	Plot-based fruitbodies count	5	square metre	14.06.2014	2014	06	Russia	RU	Khanty-Mansiyskiy Avtonomnyy Okrug-Yugra	Khanty-Mansiysk	Mukhrino Field Station of Yugra State University, 30 km to the SW from Khanty-Mansiysk	WGS84	3
136	BogFungi_Plot_139_001	BogFungi_Plot_139	Raised bog community with Pinus sylvestris, dwarfshrubs and dominating S. fuscum.	60,89418	68,68305	37	Plot-based fruitbodies count	5	square metre	14.06.2014	2014	06	Russia	RU	Khanty-Mansiyskiy Avtonomnyy Okrug-Yugra	Khanty-Mansiysk	Mukhrino Field Station of Yugra State University, 30 km to the SW from Khanty-Mansiysk	WGS84	3
137	BogFungi_Plot_140_001	BogFungi_Plot_140	Raised bog community with Pinus sylvestris, dwarfshrubs and dominating S. fuscum.	60,89421	68,68304	37	Plot-based fruitbodies count	5	square metre	14.06.2014	2014	06	Russia	RU	Khanty-Mansiyskiy Avtonomnyy Okrug-Yugra	Khanty-Mansiysk	Mukhrino Field Station of Yugra State University, 30 km to the SW from Khanty-Mansiysk	WGS84	3
138	BogFungi_Plot_141_001	BogFungi_Plot_141	Raised bog community with Pinus sylvestris, dwarfshrubs and dominating S. fuscum.	60,89422	68,683	37	Plot-based fruitbodies count	5	square metre	14.06.2014	2014	06	Russia	RU	Khanty-Mansiyskiy Avtonomnyy Okrug-Yugra	Khanty-Mansiysk	Mukhrino Field Station of Yugra State University, 30 km to the SW from Khanty-Mansiysk	WGS84	3
139	BogFungi_Plot_142_001	BogFungi_Plot_142	Raised bog community with Pinus sylvestris, dwarfshrubs and dominating S. fuscum.	60,8942	68,68288	37	Plot-based fruitbodies count	5	square metre	14.06.2014	2014	06	Russia	RU	Khanty-Mansiyskiy Avtonomnyy Okrug-Yugra	Khanty-Mansiysk	Mukhrino Field Station of Yugra State University, 30 km to the SW from Khanty-Mansiysk	WGS84	3	HumanObservation	BogFungi_2434	Gymnopus junquilleus		1	number of fruitbodies	Fungi
140	BogFungi_Plot_143_001	BogFungi_Plot_143	Raised bog community with Pinus sylvestris, dwarfshrubs and dominating S. fuscum.	60,89419	68,68278	37	Plot-based fruitbodies count	5	square metre	14.06.2014	2014	06	Russia	RU	Khanty-Mansiyskiy Avtonomnyy Okrug-Yugra	Khanty-Mansiysk	Mukhrino Field Station of Yugra State University, 30 km to the SW from Khanty-Mansiysk	WGS84	3
141	BogFungi_Plot_144_001	BogFungi_Plot_144	Raised bog community with Pinus sylvestris, dwarfshrubs and dominating S. fuscum.	60,89419	68,6827	37	Plot-based fruitbodies count	5	square metre	14.06.2014	2014	06	Russia	RU	Khanty-Mansiyskiy Avtonomnyy Okrug-Yugra	Khanty-Mansiysk	Mukhrino Field Station of Yugra State University, 30 km to the SW from Khanty-Mansiysk	WGS84	3
142	BogFungi_Plot_145_001	BogFungi_Plot_145	Raised bog community with Pinus sylvestris, dwarfshrubs and dominating S. fuscum.	60,8942	68,68257	37	Plot-based fruitbodies count	5	square metre	14.06.2014	2014	06	Russia	RU	Khanty-Mansiyskiy Avtonomnyy Okrug-Yugra	Khanty-Mansiysk	Mukhrino Field Station of Yugra State University, 30 km to the SW from Khanty-Mansiysk	WGS84	3
143	BogFungi_Plot_146_001	BogFungi_Plot_146	Raised bog community with Pinus sylvestris, dwarfshrubs and dominating S. fuscum.	60,8942	68,68246	37	Plot-based fruitbodies count	5	square metre	14.06.2014	2014	06	Russia	RU	Khanty-Mansiyskiy Avtonomnyy Okrug-Yugra	Khanty-Mansiysk	Mukhrino Field Station of Yugra State University, 30 km to the SW from Khanty-Mansiysk	WGS84	3
144	BogFungi_Plot_147_001	BogFungi_Plot_147	Raised bog community with Pinus sylvestris, dwarfshrubs and dominating S. fuscum.	60,89419	68,68232	37	Plot-based fruitbodies count	5	square metre	14.06.2014	2014	06	Russia	RU	Khanty-Mansiyskiy Avtonomnyy Okrug-Yugra	Khanty-Mansiysk	Mukhrino Field Station of Yugra State University, 30 km to the SW from Khanty-Mansiysk	WGS84	3
145	BogFungi_Plot_148_001	BogFungi_Plot_148	Raised bog community with Pinus sylvestris, dwarfshrubs and dominating S. fuscum.	60,89418	68,68224	37	Plot-based fruitbodies count	5	square metre	14.06.2014	2014	06	Russia	RU	Khanty-Mansiyskiy Avtonomnyy Okrug-Yugra	Khanty-Mansiysk	Mukhrino Field Station of Yugra State University, 30 km to the SW from Khanty-Mansiysk	WGS84	3
146	BogFungi_Plot_149_001	BogFungi_Plot_149	Raised bog community with Pinus sylvestris, dwarfshrubs and dominating S. fuscum.	60,89417	68,6821	37	Plot-based fruitbodies count	5	square metre	14.06.2014	2014	06	Russia	RU	Khanty-Mansiyskiy Avtonomnyy Okrug-Yugra	Khanty-Mansiysk	Mukhrino Field Station of Yugra State University, 30 km to the SW from Khanty-Mansiysk	WGS84	3
147	BogFungi_Plot_150_001	BogFungi_Plot_150	Raised bog community with Pinus sylvestris, dwarfshrubs and dominating S. fuscum.	60,89417	68,68195	37	Plot-based fruitbodies count	5	square metre	14.06.2014	2014	06	Russia	RU	Khanty-Mansiyskiy Avtonomnyy Okrug-Yugra	Khanty-Mansiysk	Mukhrino Field Station of Yugra State University, 30 km to the SW from Khanty-Mansiysk	WGS84	3
148	BogFungi_Plot_151_001	BogFungi_Plot_151	Raised bog community with Pinus sylvestris, dwarfshrubs and dominating S. fuscum.	60,89427	68,68301	36	Plot-based fruitbodies count	5	square metre	14.06.2014	2014	06	Russia	RU	Khanty-Mansiyskiy Avtonomnyy Okrug-Yugra	Khanty-Mansiysk	Mukhrino Field Station of Yugra State University, 30 km to the SW from Khanty-Mansiysk	WGS84	3	HumanObservation	BogFungi_2860	Pseudoplectania episphagnum		1	number of fruitbodies	Fungi
149	BogFungi_Plot_152_001	BogFungi_Plot_152	Raised bog community with Pinus sylvestris, dwarfshrubs and dominating S. fuscum.	60,8943	68,68304	35	Plot-based fruitbodies count	5	square metre	14.06.2014	2014	06	Russia	RU	Khanty-Mansiyskiy Avtonomnyy Okrug-Yugra	Khanty-Mansiysk	Mukhrino Field Station of Yugra State University, 30 km to the SW from Khanty-Mansiysk	WGS84	3
150	BogFungi_Plot_153_001	BogFungi_Plot_153	Raised bog community with Pinus sylvestris, dwarfshrubs and dominating S. fuscum.	60,8943	68,68299	35	Plot-based fruitbodies count	5	square metre	14.06.2014	2014	06	Russia	RU	Khanty-Mansiyskiy Avtonomnyy Okrug-Yugra	Khanty-Mansiysk	Mukhrino Field Station of Yugra State University, 30 km to the SW from Khanty-Mansiysk	WGS84	3
151	BogFungi_Plot_154_001	BogFungi_Plot_154	Raised bog community with Pinus sylvestris, dwarfshrubs and dominating S. fuscum.	60,89437	68,68304	35	Plot-based fruitbodies count	5	square metre	14.06.2014	2014	06	Russia	RU	Khanty-Mansiyskiy Avtonomnyy Okrug-Yugra	Khanty-Mansiysk	Mukhrino Field Station of Yugra State University, 30 km to the SW from Khanty-Mansiysk	WGS84	3
152	BogFungi_Plot_155_001	BogFungi_Plot_155	Raised bog community with Pinus sylvestris, dwarfshrubs and dominating S. fuscum.	60,89441	68,68307	35	Plot-based fruitbodies count	5	square metre	14.06.2014	2014	06	Russia	RU	Khanty-Mansiyskiy Avtonomnyy Okrug-Yugra	Khanty-Mansiysk	Mukhrino Field Station of Yugra State University, 30 km to the SW from Khanty-Mansiysk	WGS84	3
153	BogFungi_Plot_156_001	BogFungi_Plot_156	Raised bog community with Pinus sylvestris, dwarfshrubs and dominating S. fuscum.	60,89446	68,68311	35	Plot-based fruitbodies count	5	square metre	14.06.2014	2014	06	Russia	RU	Khanty-Mansiyskiy Avtonomnyy Okrug-Yugra	Khanty-Mansiysk	Mukhrino Field Station of Yugra State University, 30 km to the SW from Khanty-Mansiysk	WGS84	3
154	BogFungi_Plot_157_001	BogFungi_Plot_157	Raised bog community with Pinus sylvestris, dwarfshrubs and dominating S. fuscum.	60,8945	68,68314	35	Plot-based fruitbodies count	5	square metre	14.06.2014	2014	06	Russia	RU	Khanty-Mansiyskiy Avtonomnyy Okrug-Yugra	Khanty-Mansiysk	Mukhrino Field Station of Yugra State University, 30 km to the SW from Khanty-Mansiysk	WGS84	3
155	BogFungi_Plot_158_001	BogFungi_Plot_158	Raised bog community with Pinus sylvestris, dwarfshrubs and dominating S. fuscum.	60,89454	68,68317	35	Plot-based fruitbodies count	5	square metre	14.06.2014	2014	06	Russia	RU	Khanty-Mansiyskiy Avtonomnyy Okrug-Yugra	Khanty-Mansiysk	Mukhrino Field Station of Yugra State University, 30 km to the SW from Khanty-Mansiysk	WGS84	3
156	BogFungi_Plot_159_001	BogFungi_Plot_159	Raised bog community with Pinus sylvestris, dwarfshrubs and dominating S. fuscum.	60,89458	68,6832	35	Plot-based fruitbodies count	5	square metre	14.06.2014	2014	06	Russia	RU	Khanty-Mansiyskiy Avtonomnyy Okrug-Yugra	Khanty-Mansiysk	Mukhrino Field Station of Yugra State University, 30 km to the SW from Khanty-Mansiysk	WGS84	3
157	BogFungi_Plot_160_001	BogFungi_Plot_160	Raised bog community with Pinus sylvestris, dwarfshrubs and dominating S. fuscum.	60,89462	68,68322	35	Plot-based fruitbodies count	5	square metre	14.06.2014	2014	06	Russia	RU	Khanty-Mansiyskiy Avtonomnyy Okrug-Yugra	Khanty-Mansiysk	Mukhrino Field Station of Yugra State University, 30 km to the SW from Khanty-Mansiysk	WGS84	3
158	BogFungi_Plot_161_001	BogFungi_Plot_161	Raised bog community with Pinus sylvestris, dwarfshrubs and dominating S. fuscum.	60,89466	68,68325	35	Plot-based fruitbodies count	5	square metre	14.06.2014	2014	06	Russia	RU	Khanty-Mansiyskiy Avtonomnyy Okrug-Yugra	Khanty-Mansiysk	Mukhrino Field Station of Yugra State University, 30 km to the SW from Khanty-Mansiysk	WGS84	3	HumanObservation	BogFungi_3435	Gymnopus junquilleus		1	number of fruitbodies	Fungi
159	BogFungi_Plot_162_001	BogFungi_Plot_162	Raised bog community with Pinus sylvestris, dwarfshrubs and dominating S. fuscum.	60,89472	68,68328	35	Plot-based fruitbodies count	5	square metre	14.06.2014	2014	06	Russia	RU	Khanty-Mansiyskiy Avtonomnyy Okrug-Yugra	Khanty-Mansiysk	Mukhrino Field Station of Yugra State University, 30 km to the SW from Khanty-Mansiysk	WGS84	3
160	BogFungi_Plot_163_001	BogFungi_Plot_163	Raised bog community with Pinus sylvestris, dwarfshrubs and dominating S. fuscum.	60,89474	68,68331	35	Plot-based fruitbodies count	5	square metre	14.06.2014	2014	06	Russia	RU	Khanty-Mansiyskiy Avtonomnyy Okrug-Yugra	Khanty-Mansiysk	Mukhrino Field Station of Yugra State University, 30 km to the SW from Khanty-Mansiysk	WGS84	3
161	BogFungi_Plot_164_001	BogFungi_Plot_164	Raised bog community with Pinus sylvestris, dwarfshrubs and dominating S. fuscum.	60,89478	68,68333	35	Plot-based fruitbodies count	5	square metre	14.06.2014	2014	06	Russia	RU	Khanty-Mansiyskiy Avtonomnyy Okrug-Yugra	Khanty-Mansiysk	Mukhrino Field Station of Yugra State University, 30 km to the SW from Khanty-Mansiysk	WGS84	3
162	BogFungi_Plot_165_001	BogFungi_Plot_165	Raised bog community with Pinus sylvestris, dwarfshrubs and dominating S. fuscum.	60,89483	68,68335	35	Plot-based fruitbodies count	5	square metre	14.06.2014	2014	06	Russia	RU	Khanty-Mansiyskiy Avtonomnyy Okrug-Yugra	Khanty-Mansiysk	Mukhrino Field Station of Yugra State University, 30 km to the SW from Khanty-Mansiysk	WGS84	3
163	BogFungi_Plot_166_001	BogFungi_Plot_166	Raised bog community with Pinus sylvestris, dwarfshrubs and dominating S. fuscum.	60,89488	68,68336	35	Plot-based fruitbodies count	5	square metre	14.06.2014	2014	06	Russia	RU	Khanty-Mansiyskiy Avtonomnyy Okrug-Yugra	Khanty-Mansiysk	Mukhrino Field Station of Yugra State University, 30 km to the SW from Khanty-Mansiysk	WGS84	3
164	BogFungi_Plot_167_001	BogFungi_Plot_167	Raised bog community with Pinus sylvestris, dwarfshrubs and dominating S. fuscum.	60,89494	68,68337	35	Plot-based fruitbodies count	5	square metre	14.06.2014	2014	06	Russia	RU	Khanty-Mansiyskiy Avtonomnyy Okrug-Yugra	Khanty-Mansiysk	Mukhrino Field Station of Yugra State University, 30 km to the SW from Khanty-Mansiysk	WGS84	3
165	BogFungi_Plot_168_001	BogFungi_Plot_168	Raised bog community with Pinus sylvestris, dwarfshrubs and dominating S. fuscum.	60,89498	68,68339	35	Plot-based fruitbodies count	5	square metre	14.06.2014	2014	06	Russia	RU	Khanty-Mansiyskiy Avtonomnyy Okrug-Yugra	Khanty-Mansiysk	Mukhrino Field Station of Yugra State University, 30 km to the SW from Khanty-Mansiysk	WGS84	3	HumanObservation	BogFungi_3859	Arrhenia gerardiana		2	number of fruitbodies	Fungi
166	BogFungi_Plot_169_001	BogFungi_Plot_169	Raised bog community with Pinus sylvestris, dwarfshrubs and dominating S. fuscum.	60,89502	68,68338	34	Plot-based fruitbodies count	5	square metre	14.06.2014	2014	06	Russia	RU	Khanty-Mansiyskiy Avtonomnyy Okrug-Yugra	Khanty-Mansiysk	Mukhrino Field Station of Yugra State University, 30 km to the SW from Khanty-Mansiysk	WGS84	3	HumanObservation	BogFungi_3920	Arrhenia gerardiana		4	number of fruitbodies	Fungi
167	BogFungi_Plot_170_001	BogFungi_Plot_170	Raised bog community with Pinus sylvestris, dwarfshrubs and dominating S. fuscum.	60,89507	68,68339	35	Plot-based fruitbodies count	5	square metre	14.06.2014	2014	06	Russia	RU	Khanty-Mansiyskiy Avtonomnyy Okrug-Yugra	Khanty-Mansiysk	Mukhrino Field Station of Yugra State University, 30 km to the SW from Khanty-Mansiysk	WGS84	3
168	BogFungi_Plot_171_001	BogFungi_Plot_171	Raised bog community with Pinus sylvestris, dwarfshrubs and dominating S. fuscum.	60,89511	68,68341	34	Plot-based fruitbodies count	5	square metre	14.06.2014	2014	06	Russia	RU	Khanty-Mansiyskiy Avtonomnyy Okrug-Yugra	Khanty-Mansiysk	Mukhrino Field Station of Yugra State University, 30 km to the SW from Khanty-Mansiysk	WGS84	3
169	BogFungi_Plot_172_001	BogFungi_Plot_172	Raised bog community with Pinus sylvestris, dwarfshrubs and dominating S. fuscum.	60,89516	68,68343	34	Plot-based fruitbodies count	5	square metre	14.06.2014	2014	06	Russia	RU	Khanty-Mansiyskiy Avtonomnyy Okrug-Yugra	Khanty-Mansiysk	Mukhrino Field Station of Yugra State University, 30 km to the SW from Khanty-Mansiysk	WGS84	3
170	BogFungi_Plot_173_001	BogFungi_Plot_173	Graminoid-Sphagnum community of waterlogged lawns of raised bog.	60,8919	68,68228	32	Plot-based fruitbodies count	5	square metre	14.06.2014	2014	06	Russia	RU	Khanty-Mansiyskiy Avtonomnyy Okrug-Yugra	Khanty-Mansiysk	Mukhrino Field Station of Yugra State University, 30 km to the SW from Khanty-Mansiysk	WGS84	3
171	BogFungi_Plot_174_001	BogFungi_Plot_174	Graminoid-Sphagnum community of waterlogged lawns of raised bog.	60,89189	68,68219	32	Plot-based fruitbodies count	5	square metre	14.06.2014	2014	06	Russia	RU	Khanty-Mansiyskiy Avtonomnyy Okrug-Yugra	Khanty-Mansiysk	Mukhrino Field Station of Yugra State University, 30 km to the SW from Khanty-Mansiysk	WGS84	3
172	BogFungi_Plot_175_001	BogFungi_Plot_175	Graminoid-Sphagnum community of waterlogged lawns of raised bog.	60,89188	68,6821	32	Plot-based fruitbodies count	5	square metre	14.06.2014	2014	06	Russia	RU	Khanty-Mansiyskiy Avtonomnyy Okrug-Yugra	Khanty-Mansiysk	Mukhrino Field Station of Yugra State University, 30 km to the SW from Khanty-Mansiysk	WGS84	3
173	BogFungi_Plot_176_001	BogFungi_Plot_176	Graminoid-Sphagnum community of waterlogged lawns of raised bog.	60,89187	68,68202	32	Plot-based fruitbodies count	5	square metre	14.06.2014	2014	06	Russia	RU	Khanty-Mansiyskiy Avtonomnyy Okrug-Yugra	Khanty-Mansiysk	Mukhrino Field Station of Yugra State University, 30 km to the SW from Khanty-Mansiysk	WGS84	3
174	BogFungi_Plot_177_001	BogFungi_Plot_177	Graminoid-Sphagnum community of waterlogged lawns of raised bog.	60,89186	68,68192	32	Plot-based fruitbodies count	5	square metre	14.06.2014	2014	06	Russia	RU	Khanty-Mansiyskiy Avtonomnyy Okrug-Yugra	Khanty-Mansiysk	Mukhrino Field Station of Yugra State University, 30 km to the SW from Khanty-Mansiysk	WGS84	3
175	BogFungi_Plot_178_001	BogFungi_Plot_178	Graminoid-Sphagnum community of waterlogged lawns of raised bog.	60,89186	68,68184	32	Plot-based fruitbodies count	5	square metre	14.06.2014	2014	06	Russia	RU	Khanty-Mansiyskiy Avtonomnyy Okrug-Yugra	Khanty-Mansiysk	Mukhrino Field Station of Yugra State University, 30 km to the SW from Khanty-Mansiysk	WGS84	3
176	BogFungi_Plot_179_001	BogFungi_Plot_179	Graminoid-Sphagnum community of waterlogged lawns of raised bog.	60,89185	68,68177	32	Plot-based fruitbodies count	5	square metre	14.06.2014	2014	06	Russia	RU	Khanty-Mansiyskiy Avtonomnyy Okrug-Yugra	Khanty-Mansiysk	Mukhrino Field Station of Yugra State University, 30 km to the SW from Khanty-Mansiysk	WGS84	3
177	BogFungi_Plot_180_001	BogFungi_Plot_180	Graminoid-Sphagnum community of waterlogged lawns of raised bog.	60,89184	68,68168	32	Plot-based fruitbodies count	5	square metre	14.06.2014	2014	06	Russia	RU	Khanty-Mansiyskiy Avtonomnyy Okrug-Yugra	Khanty-Mansiysk	Mukhrino Field Station of Yugra State University, 30 km to the SW from Khanty-Mansiysk	WGS84	3
178	BogFungi_Plot_181_001	BogFungi_Plot_181	Graminoid-Sphagnum community of waterlogged lawns of raised bog.	60,89184	68,68158	32	Plot-based fruitbodies count	5	square metre	14.06.2014	2014	06	Russia	RU	Khanty-Mansiyskiy Avtonomnyy Okrug-Yugra	Khanty-Mansiysk	Mukhrino Field Station of Yugra State University, 30 km to the SW from Khanty-Mansiysk	WGS84	3
179	BogFungi_Plot_182_001	BogFungi_Plot_182	Graminoid-Sphagnum community of waterlogged lawns of raised bog.	60,89184	68,68149	32	Plot-based fruitbodies count	5	square metre	14.06.2014	2014	06	Russia	RU	Khanty-Mansiyskiy Avtonomnyy Okrug-Yugra	Khanty-Mansiysk	Mukhrino Field Station of Yugra State University, 30 km to the SW from Khanty-Mansiysk	WGS84	3
180	BogFungi_Plot_183_001	BogFungi_Plot_183	Raised bog community with Pinus sylvestris, dwarfshrubs and dominating S. fuscum.	60,89184	68,68139	32	Plot-based fruitbodies count	5	square metre	14.06.2014	2014	06	Russia	RU	Khanty-Mansiyskiy Avtonomnyy Okrug-Yugra	Khanty-Mansiysk	Mukhrino Field Station of Yugra State University, 30 km to the SW from Khanty-Mansiysk	WGS84	3
181	BogFungi_Plot_184_001	BogFungi_Plot_184	Graminoid-Sphagnum community of waterlogged lawns of raised bog.	60,89184	68,68129	32	Plot-based fruitbodies count	5	square metre	14.06.2014	2014	06	Russia	RU	Khanty-Mansiyskiy Avtonomnyy Okrug-Yugra	Khanty-Mansiysk	Mukhrino Field Station of Yugra State University, 30 km to the SW from Khanty-Mansiysk	WGS84	3
182	BogFungi_Plot_185_001	BogFungi_Plot_185	Graminoid-Sphagnum community of waterlogged lawns of raised bog.	60,89184	68,68119	32	Plot-based fruitbodies count	5	square metre	14.06.2014	2014	06	Russia	RU	Khanty-Mansiyskiy Avtonomnyy Okrug-Yugra	Khanty-Mansiysk	Mukhrino Field Station of Yugra State University, 30 km to the SW from Khanty-Mansiysk	WGS84	3
183	BogFungi_Plot_186_001	BogFungi_Plot_186	Graminoid-Sphagnum community of waterlogged lawns of raised bog.	60,89182	68,6811	32	Plot-based fruitbodies count	5	square metre	14.06.2014	2014	06	Russia	RU	Khanty-Mansiyskiy Avtonomnyy Okrug-Yugra	Khanty-Mansiysk	Mukhrino Field Station of Yugra State University, 30 km to the SW from Khanty-Mansiysk	WGS84	3
184	BogFungi_Plot_187_001	BogFungi_Plot_187	Graminoid-Sphagnum community of waterlogged lawns of raised bog.	60,89183	68,68103	32	Plot-based fruitbodies count	5	square metre	14.06.2014	2014	06	Russia	RU	Khanty-Mansiyskiy Avtonomnyy Okrug-Yugra	Khanty-Mansiysk	Mukhrino Field Station of Yugra State University, 30 km to the SW from Khanty-Mansiysk	WGS84	3
185	BogFungi_Plot_188_001	BogFungi_Plot_188	Graminoid-Sphagnum community of waterlogged lawns of raised bog.	60,89183	68,68094	32	Plot-based fruitbodies count	5	square metre	14.06.2014	2014	06	Russia	RU	Khanty-Mansiyskiy Avtonomnyy Okrug-Yugra	Khanty-Mansiysk	Mukhrino Field Station of Yugra State University, 30 km to the SW from Khanty-Mansiysk	WGS84	3
186	BogFungi_Plot_189_001	BogFungi_Plot_189	Graminoid-Sphagnum community of waterlogged lawns of raised bog.	60,89183	68,68083	32	Plot-based fruitbodies count	5	square metre	14.06.2014	2014	06	Russia	RU	Khanty-Mansiyskiy Avtonomnyy Okrug-Yugra	Khanty-Mansiysk	Mukhrino Field Station of Yugra State University, 30 km to the SW from Khanty-Mansiysk	WGS84	3
187	BogFungi_Plot_190_001	BogFungi_Plot_190	Raised bog community with Pinus sylvestris, dwarfshrubs and dominating S. fuscum.	60,89182	68,68076	32	Plot-based fruitbodies count	5	square metre	14.06.2014	2014	06	Russia	RU	Khanty-Mansiyskiy Avtonomnyy Okrug-Yugra	Khanty-Mansiysk	Mukhrino Field Station of Yugra State University, 30 km to the SW from Khanty-Mansiysk	WGS84	3
188	BogFungi_Plot_191_001	BogFungi_Plot_191	Raised bog community with Pinus sylvestris, dwarfshrubs and dominating S. fuscum.	60,89182	68,68066	32	Plot-based fruitbodies count	5	square metre	14.06.2014	2014	06	Russia	RU	Khanty-Mansiyskiy Avtonomnyy Okrug-Yugra	Khanty-Mansiysk	Mukhrino Field Station of Yugra State University, 30 km to the SW from Khanty-Mansiysk	WGS84	3
189	BogFungi_Plot_192_001	BogFungi_Plot_192	Graminoid-Sphagnum community of waterlogged lawns of raised bog.	60,89181	68,68057	32	Plot-based fruitbodies count	5	square metre	14.06.2014	2014	06	Russia	RU	Khanty-Mansiyskiy Avtonomnyy Okrug-Yugra	Khanty-Mansiysk	Mukhrino Field Station of Yugra State University, 30 km to the SW from Khanty-Mansiysk	WGS84	3
190	BogFungi_Plot_193_001	BogFungi_Plot_193	Graminoid-Sphagnum community of waterlogged lawns of raised bog.	60,89181	68,68049	32	Plot-based fruitbodies count	5	square metre	14.06.2014	2014	06	Russia	RU	Khanty-Mansiyskiy Avtonomnyy Okrug-Yugra	Khanty-Mansiysk	Mukhrino Field Station of Yugra State University, 30 km to the SW from Khanty-Mansiysk	WGS84	3
191	BogFungi_Plot_194_001	BogFungi_Plot_194	Graminoid-Sphagnum community of waterlogged lawns of raised bog.	60,89181	68,68039	32	Plot-based fruitbodies count	5	square metre	14.06.2014	2014	06	Russia	RU	Khanty-Mansiyskiy Avtonomnyy Okrug-Yugra	Khanty-Mansiysk	Mukhrino Field Station of Yugra State University, 30 km to the SW from Khanty-Mansiysk	WGS84	3
192	BogFungi_Plot_195_001	BogFungi_Plot_195	Graminoid-Sphagnum community of waterlogged lawns of raised bog.	60,89181	68,6803	32	Plot-based fruitbodies count	5	square metre	14.06.2014	2014	06	Russia	RU	Khanty-Mansiyskiy Avtonomnyy Okrug-Yugra	Khanty-Mansiysk	Mukhrino Field Station of Yugra State University, 30 km to the SW from Khanty-Mansiysk	WGS84	3	HumanObservation	BogFungi_4287	Sphagnurus paluster		4	number of fruitbodies	Fungi
193	BogFungi_Plot_196_001	BogFungi_Plot_196	Graminoid-Sphagnum community of waterlogged lawns of raised bog.	60,89181	68,68021	32	Plot-based fruitbodies count	5	square metre	14.06.2014	2014	06	Russia	RU	Khanty-Mansiyskiy Avtonomnyy Okrug-Yugra	Khanty-Mansiysk	Mukhrino Field Station of Yugra State University, 30 km to the SW from Khanty-Mansiysk	WGS84	3
194	BogFungi_Plot_197_001	BogFungi_Plot_197	Graminoid-Sphagnum community of waterlogged lawns of raised bog.	60,89181	68,68013	32	Plot-based fruitbodies count	5	square metre	14.06.2014	2014	06	Russia	RU	Khanty-Mansiyskiy Avtonomnyy Okrug-Yugra	Khanty-Mansiysk	Mukhrino Field Station of Yugra State University, 30 km to the SW from Khanty-Mansiysk	WGS84	3
195	BogFungi_Plot_198_001	BogFungi_Plot_198	Graminoid-Sphagnum community of waterlogged lawns of raised bog.	60,89181	68,68009	32	Plot-based fruitbodies count	5	square metre	14.06.2014	2014	06	Russia	RU	Khanty-Mansiyskiy Avtonomnyy Okrug-Yugra	Khanty-Mansiysk	Mukhrino Field Station of Yugra State University, 30 km to the SW from Khanty-Mansiysk	WGS84	3
196	BogFungi_Plot_199_001	BogFungi_Plot_199	Graminoid-Sphagnum community of waterlogged lawns of raised bog.	60,8918	68,67998	31	Plot-based fruitbodies count	5	square metre	14.06.2014	2014	06	Russia	RU	Khanty-Mansiyskiy Avtonomnyy Okrug-Yugra	Khanty-Mansiysk	Mukhrino Field Station of Yugra State University, 30 km to the SW from Khanty-Mansiysk	WGS84	3
197	BogFungi_Plot_200_001	BogFungi_Plot_200	Raised bog community with Pinus sylvestris, dwarfshrubs and dominating S. fuscum.	60,89179	68,67979	31	Plot-based fruitbodies count	5	square metre	14.06.2014	2014	06	Russia	RU	Khanty-Mansiyskiy Avtonomnyy Okrug-Yugra	Khanty-Mansiysk	Mukhrino Field Station of Yugra State University, 30 km to the SW from Khanty-Mansiysk	WGS84	3
198	BogFungi_Plot_201_001	BogFungi_Plot_201	Raised bog community with Pinus sylvestris, dwarfshrubs and dominating S. fuscum.	60,8918	68,67964	31	Plot-based fruitbodies count	5	square metre	14.06.2014	2014	06	Russia	RU	Khanty-Mansiyskiy Avtonomnyy Okrug-Yugra	Khanty-Mansiysk	Mukhrino Field Station of Yugra State University, 30 km to the SW from Khanty-Mansiysk	WGS84	3
199	BogFungi_Plot_202_001	BogFungi_Plot_202	Graminoid-Sphagnum community of waterlogged lawns of raised bog.	60,8918	68,67956	32	Plot-based fruitbodies count	5	square metre	14.06.2014	2014	06	Russia	RU	Khanty-Mansiyskiy Avtonomnyy Okrug-Yugra	Khanty-Mansiysk	Mukhrino Field Station of Yugra State University, 30 km to the SW from Khanty-Mansiysk	WGS84	3
200	BogFungi_Plot_203_001	BogFungi_Plot_203	Raised bog community with Pinus sylvestris, dwarfshrubs and dominating S. fuscum.	60,8918	68,67946	31	Plot-based fruitbodies count	5	square metre	14.06.2014	2014	06	Russia	RU	Khanty-Mansiyskiy Avtonomnyy Okrug-Yugra	Khanty-Mansiysk	Mukhrino Field Station of Yugra State University, 30 km to the SW from Khanty-Mansiysk	WGS84	3
201	BogFungi_Plot_204_001	BogFungi_Plot_204	Graminoid-Sphagnum community of waterlogged lawns of raised bog.	60,8918	68,67937	31	Plot-based fruitbodies count	5	square metre	14.06.2014	2014	06	Russia	RU	Khanty-Mansiyskiy Avtonomnyy Okrug-Yugra	Khanty-Mansiysk	Mukhrino Field Station of Yugra State University, 30 km to the SW from Khanty-Mansiysk	WGS84	3
202	BogFungi_Plot_205_001	BogFungi_Plot_205	Graminoid-Sphagnum community of waterlogged lawns of raised bog.	60,89182	68,67925	31	Plot-based fruitbodies count	5	square metre	14.06.2014	2014	06	Russia	RU	Khanty-Mansiyskiy Avtonomnyy Okrug-Yugra	Khanty-Mansiysk	Mukhrino Field Station of Yugra State University, 30 km to the SW from Khanty-Mansiysk	WGS84	3	HumanObservation	BogFungi_4497	Arrhenia gerardiana		3	number of fruitbodies	Fungi
203	BogFungi_Plot_206_001	BogFungi_Plot_206	Graminoid-Sphagnum community of waterlogged lawns of raised bog.	60,89184	68,6792	31	Plot-based fruitbodies count	5	square metre	14.06.2014	2014	06	Russia	RU	Khanty-Mansiyskiy Avtonomnyy Okrug-Yugra	Khanty-Mansiysk	Mukhrino Field Station of Yugra State University, 30 km to the SW from Khanty-Mansiysk	WGS84	3
204	BogFungi_Plot_207_001	BogFungi_Plot_207	Graminoid-Sphagnum community of waterlogged lawns of raised bog.	60,89186	68,67906	31	Plot-based fruitbodies count	5	square metre	14.06.2014	2014	06	Russia	RU	Khanty-Mansiyskiy Avtonomnyy Okrug-Yugra	Khanty-Mansiysk	Mukhrino Field Station of Yugra State University, 30 km to the SW from Khanty-Mansiysk	WGS84	3
205	BogFungi_Plot_208_001	BogFungi_Plot_208	Graminoid-Sphagnum community of waterlogged lawns of raised bog.	60,89187	68,67899	31	Plot-based fruitbodies count	5	square metre	14.06.2014	2014	06	Russia	RU	Khanty-Mansiyskiy Avtonomnyy Okrug-Yugra	Khanty-Mansiysk	Mukhrino Field Station of Yugra State University, 30 km to the SW from Khanty-Mansiysk	WGS84	3
206	BogFungi_Plot_209_001	BogFungi_Plot_209	Raised bog community with Pinus sylvestris, dwarfshrubs and dominating S. fuscum.	60,89189	68,67891	31	Plot-based fruitbodies count	5	square metre	14.06.2014	2014	06	Russia	RU	Khanty-Mansiyskiy Avtonomnyy Okrug-Yugra	Khanty-Mansiysk	Mukhrino Field Station of Yugra State University, 30 km to the SW from Khanty-Mansiysk	WGS84	3
207	BogFungi_Plot_210_001	BogFungi_Plot_210	Raised bog community with Pinus sylvestris, dwarfshrubs and dominating S. fuscum.	60,8919	68,67884	31	Plot-based fruitbodies count	5	square metre	14.06.2014	2014	06	Russia	RU	Khanty-Mansiyskiy Avtonomnyy Okrug-Yugra	Khanty-Mansiysk	Mukhrino Field Station of Yugra State University, 30 km to the SW from Khanty-Mansiysk	WGS84	3
208	BogFungi_Plot_212_001	BogFungi_Plot_212	Raised bog community with Pinus sylvestris, dwarfshrubs and dominating S. fuscum.	60,89189	68,67875	31	Plot-based fruitbodies count	5	square metre	14.06.2014	2014	06	Russia	RU	Khanty-Mansiyskiy Avtonomnyy Okrug-Yugra	Khanty-Mansiysk	Mukhrino Field Station of Yugra State University, 30 km to the SW from Khanty-Mansiysk	WGS84	3
209	BogFungi_Plot_213_001	BogFungi_Plot_213	Raised bog community with Pinus sylvestris, dwarfshrubs and dominating S. fuscum.	60,89186	68,67871	31	Plot-based fruitbodies count	5	square metre	14.06.2014	2014	06	Russia	RU	Khanty-Mansiyskiy Avtonomnyy Okrug-Yugra	Khanty-Mansiysk	Mukhrino Field Station of Yugra State University, 30 km to the SW from Khanty-Mansiysk	WGS84	3
210	BogFungi_Plot_214_001	BogFungi_Plot_214	Raised bog community with Pinus sylvestris, dwarfshrubs and dominating S. fuscum.	60,89184	68,67865	31	Plot-based fruitbodies count	5	square metre	14.06.2014	2014	06	Russia	RU	Khanty-Mansiyskiy Avtonomnyy Okrug-Yugra	Khanty-Mansiysk	Mukhrino Field Station of Yugra State University, 30 km to the SW from Khanty-Mansiysk	WGS84	3	HumanObservation	BogFungi_4700	Sphagnurus paluster		1	number of fruitbodies	Fungi
211	BogFungi_Plot_215_001	BogFungi_Plot_215	Raised bog community with Pinus sylvestris, dwarfshrubs and dominating S. fuscum.	60,89184	68,6786	31	Plot-based fruitbodies count	5	square metre	14.06.2014	2014	06	Russia	RU	Khanty-Mansiyskiy Avtonomnyy Okrug-Yugra	Khanty-Mansiysk	Mukhrino Field Station of Yugra State University, 30 km to the SW from Khanty-Mansiysk	WGS84	3	HumanObservation	BogFungi_4736	Pseudoplectania episphagnum		4	number of fruitbodies	Fungi
212	BogFungi_Plot_216_001	BogFungi_Plot_216	Raised bog community with Pinus sylvestris, dwarfshrubs and dominating S. fuscum.	60,89184	68,67854	31	Plot-based fruitbodies count	5	square metre	14.06.2014	2014	06	Russia	RU	Khanty-Mansiyskiy Avtonomnyy Okrug-Yugra	Khanty-Mansiysk	Mukhrino Field Station of Yugra State University, 30 km to the SW from Khanty-Mansiysk	WGS84	3
213	BogFungi_Plot_217_001	BogFungi_Plot_217	Raised bog community with Pinus sylvestris, dwarfshrubs and dominating S. fuscum.	60,89184	68,67865	31	Plot-based fruitbodies count	5	square metre	14.06.2014	2014	06	Russia	RU	Khanty-Mansiyskiy Avtonomnyy Okrug-Yugra	Khanty-Mansiysk	Mukhrino Field Station of Yugra State University, 30 km to the SW from Khanty-Mansiysk	WGS84	3
214	BogFungi_Plot_218_001	BogFungi_Plot_218	Raised bog community with Pinus sylvestris, dwarfshrubs and dominating S. fuscum.	60,89183	68,67867	31	Plot-based fruitbodies count	5	square metre	14.06.2014	2014	06	Russia	RU	Khanty-Mansiyskiy Avtonomnyy Okrug-Yugra	Khanty-Mansiysk	Mukhrino Field Station of Yugra State University, 30 km to the SW from Khanty-Mansiysk	WGS84	3
215	BogFungi_Plot_219_001	BogFungi_Plot_219	Graminoid-Sphagnum community of waterlogged lawns of raised bog.	60,89194	68,67872	30	Plot-based fruitbodies count	5	square metre	14.06.2014	2014	06	Russia	RU	Khanty-Mansiyskiy Avtonomnyy Okrug-Yugra	Khanty-Mansiysk	Mukhrino Field Station of Yugra State University, 30 km to the SW from Khanty-Mansiysk	WGS84	3
216	BogFungi_Plot_220_001	BogFungi_Plot_220	Graminoid-Sphagnum community of waterlogged lawns of raised bog.	60,89196	68,67861	31	Plot-based fruitbodies count	5	square metre	14.06.2014	2014	06	Russia	RU	Khanty-Mansiyskiy Avtonomnyy Okrug-Yugra	Khanty-Mansiysk	Mukhrino Field Station of Yugra State University, 30 km to the SW from Khanty-Mansiysk	WGS84	3	HumanObservation	BogFungi_4891	Sphagnurus paluster		7	number of fruitbodies	Fungi
217	BogFungi_Plot_221_001	BogFungi_Plot_221	Graminoid-Sphagnum community of waterlogged lawns of raised bog.	60,89197	68,67853	31	Plot-based fruitbodies count	5	square metre	14.06.2014	2014	06	Russia	RU	Khanty-Mansiyskiy Avtonomnyy Okrug-Yugra	Khanty-Mansiysk	Mukhrino Field Station of Yugra State University, 30 km to the SW from Khanty-Mansiysk	WGS84	3
218	BogFungi_Plot_222_001	BogFungi_Plot_222	Graminoid-Sphagnum community of waterlogged lawns of raised bog.	60,89199	68,67845	31	Plot-based fruitbodies count	5	square metre	14.06.2014	2014	06	Russia	RU	Khanty-Mansiyskiy Avtonomnyy Okrug-Yugra	Khanty-Mansiysk	Mukhrino Field Station of Yugra State University, 30 km to the SW from Khanty-Mansiysk	WGS84	3
219	BogFungi_Plot_223_001	BogFungi_Plot_223	Graminoid-Sphagnum community of waterlogged lawns of raised bog.	60,89202	68,67835	30	Plot-based fruitbodies count	5	square metre	14.06.2014	2014	06	Russia	RU	Khanty-Mansiyskiy Avtonomnyy Okrug-Yugra	Khanty-Mansiysk	Mukhrino Field Station of Yugra State University, 30 km to the SW from Khanty-Mansiysk	WGS84	3	HumanObservation	BogFungi_4927	Sphagnurus paluster		10	number of fruitbodies	Fungi
220	BogFungi_Plot_224_001	BogFungi_Plot_224	Graminoid-Sphagnum community of waterlogged lawns of raised bog.	60,89204	68,67826	30	Plot-based fruitbodies count	5	square metre	14.06.2014	2014	06	Russia	RU	Khanty-Mansiyskiy Avtonomnyy Okrug-Yugra	Khanty-Mansiysk	Mukhrino Field Station of Yugra State University, 30 km to the SW from Khanty-Mansiysk	WGS84	3
221	BogFungi_Plot_225_001	BogFungi_Plot_225	Graminoid-Sphagnum community of waterlogged lawns of raised bog.	60,89205	68,67822	30	Plot-based fruitbodies count	5	square metre	14.06.2014	2014	06	Russia	RU	Khanty-Mansiyskiy Avtonomnyy Okrug-Yugra	Khanty-Mansiysk	Mukhrino Field Station of Yugra State University, 30 km to the SW from Khanty-Mansiysk	WGS84	3
222	BogFungi_Plot_226_001	BogFungi_Plot_226	Graminoid-Sphagnum community of waterlogged lawns of raised bog.	60,89206	68,67813	31	Plot-based fruitbodies count	5	square metre	14.06.2014	2014	06	Russia	RU	Khanty-Mansiyskiy Avtonomnyy Okrug-Yugra	Khanty-Mansiysk	Mukhrino Field Station of Yugra State University, 30 km to the SW from Khanty-Mansiysk	WGS84	3
223	BogFungi_Plot_227_001	BogFungi_Plot_227	Graminoid-Sphagnum community of waterlogged lawns of raised bog.	60,89207	68,67807	30	Plot-based fruitbodies count	5	square metre	14.06.2014	2014	06	Russia	RU	Khanty-Mansiyskiy Avtonomnyy Okrug-Yugra	Khanty-Mansiysk	Mukhrino Field Station of Yugra State University, 30 km to the SW from Khanty-Mansiysk	WGS84	3
224	BogFungi_Plot_228_001	BogFungi_Plot_228	Graminoid-Sphagnum community of waterlogged lawns of raised bog.	60,8921	68,67784	30	Plot-based fruitbodies count	5	square metre	14.06.2014	2014	06	Russia	RU	Khanty-Mansiyskiy Avtonomnyy Okrug-Yugra	Khanty-Mansiysk	Mukhrino Field Station of Yugra State University, 30 km to the SW from Khanty-Mansiysk	WGS84	3
225	BogFungi_Plot_229_001	BogFungi_Plot_229	Graminoid-Sphagnum community of waterlogged lawns of raised bog.	60,89211	68,67779	30	Plot-based fruitbodies count	5	square metre	14.06.2014	2014	06	Russia	RU	Khanty-Mansiyskiy Avtonomnyy Okrug-Yugra	Khanty-Mansiysk	Mukhrino Field Station of Yugra State University, 30 km to the SW from Khanty-Mansiysk	WGS84	3
226	BogFungi_Plot_230_001	BogFungi_Plot_230	Graminoid-Sphagnum community of waterlogged lawns of raised bog.	60,89212	68,67775	30	Plot-based fruitbodies count	5	square metre	14.06.2014	2014	06	Russia	RU	Khanty-Mansiyskiy Avtonomnyy Okrug-Yugra	Khanty-Mansiysk	Mukhrino Field Station of Yugra State University, 30 km to the SW from Khanty-Mansiysk	WGS84	3
227	BogFungi_Plot_231_001	BogFungi_Plot_231	Raised bog community with Pinus sylvestris, dwarfshrubs and dominating S. fuscum.	60,89214	68,67766	31	Plot-based fruitbodies count	5	square metre	14.06.2014	2014	06	Russia	RU	Khanty-Mansiyskiy Avtonomnyy Okrug-Yugra	Khanty-Mansiysk	Mukhrino Field Station of Yugra State University, 30 km to the SW from Khanty-Mansiysk	WGS84	3
228	BogFungi_Plot_232_001	BogFungi_Plot_232	Raised bog community with Pinus sylvestris, dwarfshrubs and dominating S. fuscum.	60,89215	68,67759	31	Plot-based fruitbodies count	5	square metre	14.06.2014	2014	06	Russia	RU	Khanty-Mansiyskiy Avtonomnyy Okrug-Yugra	Khanty-Mansiysk	Mukhrino Field Station of Yugra State University, 30 km to the SW from Khanty-Mansiysk	WGS84	3
229	BogFungi_Plot_233_001	BogFungi_Plot_233	Graminoid-Sphagnum community of waterlogged lawns of raised bog.	60,89217	68,67754	30	Plot-based fruitbodies count	5	square metre	14.06.2014	2014	06	Russia	RU	Khanty-Mansiyskiy Avtonomnyy Okrug-Yugra	Khanty-Mansiysk	Mukhrino Field Station of Yugra State University, 30 km to the SW from Khanty-Mansiysk	WGS84	3	HumanObservation	BogFungi_5080	Arrhenia gerardiana		1	number of fruitbodies	Fungi
230	BogFungi_Plot_234_001	BogFungi_Plot_234	Graminoid-Sphagnum community of waterlogged lawns of raised bog.	60,89219	68,67743	30	Plot-based fruitbodies count	5	square metre	14.06.2014	2014	06	Russia	RU	Khanty-Mansiyskiy Avtonomnyy Okrug-Yugra	Khanty-Mansiysk	Mukhrino Field Station of Yugra State University, 30 km to the SW from Khanty-Mansiysk	WGS84	3
231	BogFungi_Plot_235_001	BogFungi_Plot_235	Graminoid-Sphagnum community of waterlogged lawns of raised bog.	60,89222	68,67736	30	Plot-based fruitbodies count	5	square metre	14.06.2014	2014	06	Russia	RU	Khanty-Mansiyskiy Avtonomnyy Okrug-Yugra	Khanty-Mansiysk	Mukhrino Field Station of Yugra State University, 30 km to the SW from Khanty-Mansiysk	WGS84	3
232	BogFungi_Plot_236_001	BogFungi_Plot_236	Graminoid-Sphagnum community of waterlogged lawns of raised bog.	60,89224	68,67728	31	Plot-based fruitbodies count	5	square metre	14.06.2014	2014	06	Russia	RU	Khanty-Mansiyskiy Avtonomnyy Okrug-Yugra	Khanty-Mansiysk	Mukhrino Field Station of Yugra State University, 30 km to the SW from Khanty-Mansiysk	WGS84	3
233	BogFungi_Plot_237_001	BogFungi_Plot_237	Raised bog community with Pinus sylvestris, dwarfshrubs and dominating S. fuscum.	60,89228	68,67716	31	Plot-based fruitbodies count	5	square metre	14.06.2014	2014	06	Russia	RU	Khanty-Mansiyskiy Avtonomnyy Okrug-Yugra	Khanty-Mansiysk	Mukhrino Field Station of Yugra State University, 30 km to the SW from Khanty-Mansiysk	WGS84	3
234	BogFungi_Plot_238_001	BogFungi_Plot_238	Raised bog community with Pinus sylvestris, dwarfshrubs and dominating S. fuscum.	60,89227	68,6771	30	Plot-based fruitbodies count	5	square metre	14.06.2014	2014	06	Russia	RU	Khanty-Mansiyskiy Avtonomnyy Okrug-Yugra	Khanty-Mansiysk	Mukhrino Field Station of Yugra State University, 30 km to the SW from Khanty-Mansiysk	WGS84	3	HumanObservation	BogFungi_5164	Arrhenia gerardiana		2	number of fruitbodies	Fungi
235	BogFungi_Plot_239_001	BogFungi_Plot_239	Raised bog community with Pinus sylvestris, dwarfshrubs and dominating S. fuscum.	60,89208	68,67748	31	Plot-based fruitbodies count	5	square metre	14.06.2014	2014	06	Russia	RU	Khanty-Mansiyskiy Avtonomnyy Okrug-Yugra	Khanty-Mansiysk	Mukhrino Field Station of Yugra State University, 30 km to the SW from Khanty-Mansiysk	WGS84	3
236	BogFungi_Plot_240_001	BogFungi_Plot_240	Raised bog community with Pinus sylvestris, dwarfshrubs and dominating S. fuscum.	60,89205	68,67742	31	Plot-based fruitbodies count	5	square metre	14.06.2014	2014	06	Russia	RU	Khanty-Mansiyskiy Avtonomnyy Okrug-Yugra	Khanty-Mansiysk	Mukhrino Field Station of Yugra State University, 30 km to the SW from Khanty-Mansiysk	WGS84	3
237	BogFungi_Plot_241_001	BogFungi_Plot_241	Graminoid-Sphagnum community of waterlogged lawns of raised bog.	60,89201	68,67734	30	Plot-based fruitbodies count	5	square metre	14.06.2014	2014	06	Russia	RU	Khanty-Mansiyskiy Avtonomnyy Okrug-Yugra	Khanty-Mansiysk	Mukhrino Field Station of Yugra State University, 30 km to the SW from Khanty-Mansiysk	WGS84	3
238	BogFungi_Plot_242_001	BogFungi_Plot_242	Raised bog community with Pinus sylvestris, dwarfshrubs and dominating S. fuscum.	60,89197	68,67727	31	Plot-based fruitbodies count	5	square metre	14.06.2014	2014	06	Russia	RU	Khanty-Mansiyskiy Avtonomnyy Okrug-Yugra	Khanty-Mansiysk	Mukhrino Field Station of Yugra State University, 30 km to the SW from Khanty-Mansiysk	WGS84	3
239	BogFungi_Plot_243_001	BogFungi_Plot_243	Raised bog community with Pinus sylvestris, dwarfshrubs and dominating S. fuscum.	60,89194	68,67722	31	Plot-based fruitbodies count	5	square metre	14.06.2014	2014	06	Russia	RU	Khanty-Mansiyskiy Avtonomnyy Okrug-Yugra	Khanty-Mansiysk	Mukhrino Field Station of Yugra State University, 30 km to the SW from Khanty-Mansiysk	WGS84	3
240	BogFungi_Plot_244_001	BogFungi_Plot_244	Raised bog community with Pinus sylvestris, dwarfshrubs and dominating S. fuscum.	60,89191	68,67716	31	Plot-based fruitbodies count	5	square metre	14.06.2014	2014	06	Russia	RU	Khanty-Mansiyskiy Avtonomnyy Okrug-Yugra	Khanty-Mansiysk	Mukhrino Field Station of Yugra State University, 30 km to the SW from Khanty-Mansiysk	WGS84	3
241	BogFungi_Plot_245_001	BogFungi_Plot_245	Graminoid-Sphagnum community of waterlogged lawns of raised bog.	60,89187	68,67708	30	Plot-based fruitbodies count	5	square metre	14.06.2014	2014	06	Russia	RU	Khanty-Mansiyskiy Avtonomnyy Okrug-Yugra	Khanty-Mansiysk	Mukhrino Field Station of Yugra State University, 30 km to the SW from Khanty-Mansiysk	WGS84	3	HumanObservation	BogFungi_5379	Arrhenia gerardiana		1	number of fruitbodies	Fungi
242	BogFungi_Plot_246_001	BogFungi_Plot_246	Graminoid-Sphagnum community of waterlogged lawns of raised bog.	60,89183	68,67703	30	Plot-based fruitbodies count	5	square metre	14.06.2014	2014	06	Russia	RU	Khanty-Mansiyskiy Avtonomnyy Okrug-Yugra	Khanty-Mansiysk	Mukhrino Field Station of Yugra State University, 30 km to the SW from Khanty-Mansiysk	WGS84	3	HumanObservation	BogFungi_5404	Sphagnurus paluster		1	number of fruitbodies	Fungi
243	BogFungi_Plot_247_001	BogFungi_Plot_247	Graminoid-Sphagnum community of waterlogged lawns of raised bog.	60,8918	68,67699	31	Plot-based fruitbodies count	5	square metre	14.06.2014	2014	06	Russia	RU	Khanty-Mansiyskiy Avtonomnyy Okrug-Yugra	Khanty-Mansiysk	Mukhrino Field Station of Yugra State University, 30 km to the SW from Khanty-Mansiysk	WGS84	3	HumanObservation	BogFungi_5414	Pseudoplectania episphagnum		1	number of fruitbodies	Fungi
244	BogFungi_Plot_248_001	BogFungi_Plot_248	Graminoid-Sphagnum community of waterlogged lawns of raised bog.	60,89177	68,67694	30	Plot-based fruitbodies count	5	square metre	14.06.2014	2014	06	Russia	RU	Khanty-Mansiyskiy Avtonomnyy Okrug-Yugra	Khanty-Mansiysk	Mukhrino Field Station of Yugra State University, 30 km to the SW from Khanty-Mansiysk	WGS84	3
245	BogFungi_Plot_249_001	BogFungi_Plot_249	Graminoid-Sphagnum community of waterlogged lawns of raised bog.	60,89174	68,67687	30	Plot-based fruitbodies count	5	square metre	14.06.2014	2014	06	Russia	RU	Khanty-Mansiyskiy Avtonomnyy Okrug-Yugra	Khanty-Mansiysk	Mukhrino Field Station of Yugra State University, 30 km to the SW from Khanty-Mansiysk	WGS84	3
246	BogFungi_Plot_250_001	BogFungi_Plot_250	Graminoid-Sphagnum community of waterlogged lawns of raised bog.	60,89171	68,67688	30	Plot-based fruitbodies count	5	square metre	14.06.2014	2014	06	Russia	RU	Khanty-Mansiyskiy Avtonomnyy Okrug-Yugra	Khanty-Mansiysk	Mukhrino Field Station of Yugra State University, 30 km to the SW from Khanty-Mansiysk	WGS84	3
247	BogFungi_Plot_251_001	BogFungi_Plot_251	Graminoid-Sphagnum community of waterlogged lawns of raised bog.	60,89169	68,67684	30	Plot-based fruitbodies count	5	square metre	14.06.2014	2014	06	Russia	RU	Khanty-Mansiyskiy Avtonomnyy Okrug-Yugra	Khanty-Mansiysk	Mukhrino Field Station of Yugra State University, 30 km to the SW from Khanty-Mansiysk	WGS84	3
248	BogFungi_Plot_252_001	BogFungi_Plot_252	Graminoid-Sphagnum community of waterlogged lawns of raised bog.	60,89167	68,67678	30	Plot-based fruitbodies count	5	square metre	14.06.2014	2014	06	Russia	RU	Khanty-Mansiyskiy Avtonomnyy Okrug-Yugra	Khanty-Mansiysk	Mukhrino Field Station of Yugra State University, 30 km to the SW from Khanty-Mansiysk	WGS84	3
249	BogFungi_Plot_253_001	BogFungi_Plot_253	Graminoid-Sphagnum community of waterlogged lawns of raised bog.	60,89163	68,67672	30	Plot-based fruitbodies count	5	square metre	14.06.2014	2014	06	Russia	RU	Khanty-Mansiyskiy Avtonomnyy Okrug-Yugra	Khanty-Mansiysk	Mukhrino Field Station of Yugra State University, 30 km to the SW from Khanty-Mansiysk	WGS84	3
250	BogFungi_Plot_254_001	BogFungi_Plot_254	Raised bog community with Pinus sylvestris, dwarfshrubs and dominating S. fuscum.	60,89158	68,67676	31	Plot-based fruitbodies count	5	square metre	14.06.2014	2014	06	Russia	RU	Khanty-Mansiyskiy Avtonomnyy Okrug-Yugra	Khanty-Mansiysk	Mukhrino Field Station of Yugra State University, 30 km to the SW from Khanty-Mansiysk	WGS84	3	HumanObservation	BogFungi_5515	Sphagnurus paluster		3	number of fruitbodies	Fungi
251	BogFungi_Plot_255_001	BogFungi_Plot_255	Raised bog community with Pinus sylvestris, dwarfshrubs and dominating S. fuscum.	60,89155	68,67686	31	Plot-based fruitbodies count	5	square metre	14.06.2014	2014	06	Russia	RU	Khanty-Mansiyskiy Avtonomnyy Okrug-Yugra	Khanty-Mansiysk	Mukhrino Field Station of Yugra State University, 30 km to the SW from Khanty-Mansiysk	WGS84	3
252	BogFungi_Plot_256_001	BogFungi_Plot_256	Raised bog community with Pinus sylvestris, dwarfshrubs and dominating S. fuscum.	60,89152	68,677	31	Plot-based fruitbodies count	5	square metre	14.06.2014	2014	06	Russia	RU	Khanty-Mansiyskiy Avtonomnyy Okrug-Yugra	Khanty-Mansiysk	Mukhrino Field Station of Yugra State University, 30 km to the SW from Khanty-Mansiysk	WGS84	3	HumanObservation	BogFungi_5606	Lichenomphalia umbellifera		8	number of fruitbodies	Fungi
253	BogFungi_Plot_257_001	BogFungi_Plot_257	Raised bog community with Pinus sylvestris, dwarfshrubs and dominating S. fuscum.	60,8916	68,67668	31	Plot-based fruitbodies count	5	square metre	14.06.2014	2014	06	Russia	RU	Khanty-Mansiyskiy Avtonomnyy Okrug-Yugra	Khanty-Mansiysk	Mukhrino Field Station of Yugra State University, 30 km to the SW from Khanty-Mansiysk	WGS84	3
254	BogFungi_Plot_258_001	BogFungi_Plot_258	Raised bog community with Pinus sylvestris, dwarfshrubs and dominating S. fuscum.	60,89158	68,6766	31	Plot-based fruitbodies count	5	square metre	14.06.2014	2014	06	Russia	RU	Khanty-Mansiyskiy Avtonomnyy Okrug-Yugra	Khanty-Mansiysk	Mukhrino Field Station of Yugra State University, 30 km to the SW from Khanty-Mansiysk	WGS84	3
255	BogFungi_Plot_259_001	BogFungi_Plot_259	Raised bog community with Pinus sylvestris, dwarfshrubs and dominating S. fuscum.	60,89163	68,67657	31	Plot-based fruitbodies count	5	square metre	14.06.2014	2014	06	Russia	RU	Khanty-Mansiyskiy Avtonomnyy Okrug-Yugra	Khanty-Mansiysk	Mukhrino Field Station of Yugra State University, 30 km to the SW from Khanty-Mansiysk	WGS84	3
256	BogFungi_Plot_260_001	BogFungi_Plot_260	Raised bog community with Pinus sylvestris, dwarfshrubs and dominating S. fuscum.	60,89165	68,67655	31	Plot-based fruitbodies count	5	square metre	14.06.2014	2014	06	Russia	RU	Khanty-Mansiyskiy Avtonomnyy Okrug-Yugra	Khanty-Mansiysk	Mukhrino Field Station of Yugra State University, 30 km to the SW from Khanty-Mansiysk	WGS84	3
257	BogFungi_Plot_261_001	BogFungi_Plot_261	Raised bog community with Pinus sylvestris, dwarfshrubs and dominating S. fuscum.	60,89156	68,67661	31	Plot-based fruitbodies count	5	square metre	14.06.2014	2014	06	Russia	RU	Khanty-Mansiyskiy Avtonomnyy Okrug-Yugra	Khanty-Mansiysk	Mukhrino Field Station of Yugra State University, 30 km to the SW from Khanty-Mansiysk	WGS84	3	HumanObservation	BogFungi_5764	Gymnopus junquilleus		2	number of fruitbodies	Fungi
258	BogFungi_Plot_262_001	BogFungi_Plot_262	Raised bog community with Pinus sylvestris, dwarfshrubs and dominating S. fuscum.	60,89152	68,67657	31	Plot-based fruitbodies count	5	square metre	14.06.2014	2014	06	Russia	RU	Khanty-Mansiyskiy Avtonomnyy Okrug-Yugra	Khanty-Mansiysk	Mukhrino Field Station of Yugra State University, 30 km to the SW from Khanty-Mansiysk	WGS84	3
259	BogFungi_Plot_263_001	BogFungi_Plot_263	Raised bog community with Pinus sylvestris, dwarfshrubs and dominating S. fuscum.	60,89147	68,67651	31	Plot-based fruitbodies count	5	square metre	14.06.2014	2014	06	Russia	RU	Khanty-Mansiyskiy Avtonomnyy Okrug-Yugra	Khanty-Mansiysk	Mukhrino Field Station of Yugra State University, 30 km to the SW from Khanty-Mansiysk	WGS84	3	HumanObservation	BogFungi_5874	Arrhenia gerardiana		1	number of fruitbodies	Fungi
260	BogFungi_Plot_264_001	BogFungi_Plot_264	Raised bog community with Pinus sylvestris, dwarfshrubs and dominating S. fuscum.	60,89145	68,67644	31	Plot-based fruitbodies count	5	square metre	14.06.2014	2014	06	Russia	RU	Khanty-Mansiyskiy Avtonomnyy Okrug-Yugra	Khanty-Mansiysk	Mukhrino Field Station of Yugra State University, 30 km to the SW from Khanty-Mansiysk	WGS84	3	HumanObservation	BogFungi_5897	Pseudoplectania episphagnum		9	number of fruitbodies	Fungi
261	BogFungi_Plot_265_001	BogFungi_Plot_265	Raised bog community with Pinus sylvestris, dwarfshrubs and dominating S. fuscum.	60,89148	68,67658	31	Plot-based fruitbodies count	5	square metre	14.06.2014	2014	06	Russia	RU	Khanty-Mansiyskiy Avtonomnyy Okrug-Yugra	Khanty-Mansiysk	Mukhrino Field Station of Yugra State University, 30 km to the SW from Khanty-Mansiysk	WGS84	3
262	BogFungi_Plot_266_001	BogFungi_Plot_266	Raised bog community with Pinus sylvestris, dwarfshrubs and dominating S. fuscum.	60,89143	68,67667	30	Plot-based fruitbodies count	5	square metre	14.06.2014	2014	06	Russia	RU	Khanty-Mansiyskiy Avtonomnyy Okrug-Yugra	Khanty-Mansiysk	Mukhrino Field Station of Yugra State University, 30 km to the SW from Khanty-Mansiysk	WGS84	3
263	BogFungi_Plot_267_001	BogFungi_Plot_267	Raised bog community with Pinus sylvestris, dwarfshrubs and dominating S. fuscum.	60,89142	68,6767	31	Plot-based fruitbodies count	5	square metre	14.06.2014	2014	06	Russia	RU	Khanty-Mansiyskiy Avtonomnyy Okrug-Yugra	Khanty-Mansiysk	Mukhrino Field Station of Yugra State University, 30 km to the SW from Khanty-Mansiysk	WGS84	3
264	BogFungi_Plot_001_002	BogFungi_Plot_001	Raised bog community with Pinus sylvestris, dwarfshrubs and dominating S. fuscum.	60,89106	68,68896	37	Plot-based fruitbodies count	5	square metre	21.06.2014	2014	06	Russia	RU	Khanty-Mansiyskiy Avtonomnyy Okrug-Yugra	Khanty-Mansiysk	Mukhrino Field Station of Yugra State University, 30 km to the SW from Khanty-Mansiysk	WGS84	3
265	BogFungi_Plot_002_002	BogFungi_Plot_002	Raised bog community with Pinus sylvestris, dwarfshrubs and dominating S. fuscum.	60,89108	68,68885	37	Plot-based fruitbodies count	5	square metre	21.06.2014	2014	06	Russia	RU	Khanty-Mansiyskiy Avtonomnyy Okrug-Yugra	Khanty-Mansiysk	Mukhrino Field Station of Yugra State University, 30 km to the SW from Khanty-Mansiysk	WGS84	3
266	BogFungi_Plot_003_002	BogFungi_Plot_003	Raised bog community with Pinus sylvestris, dwarfshrubs and dominating S. fuscum.	60,89109	68,68879	37	Plot-based fruitbodies count	5	square metre	21.06.2014	2014	06	Russia	RU	Khanty-Mansiyskiy Avtonomnyy Okrug-Yugra	Khanty-Mansiysk	Mukhrino Field Station of Yugra State University, 30 km to the SW from Khanty-Mansiysk	WGS84	3
267	BogFungi_Plot_004_002	BogFungi_Plot_004	Raised bog community with Pinus sylvestris, dwarfshrubs and dominating S. fuscum.	60,89108	68,68879	36	Plot-based fruitbodies count	5	square metre	21.06.2014	2014	06	Russia	RU	Khanty-Mansiyskiy Avtonomnyy Okrug-Yugra	Khanty-Mansiysk	Mukhrino Field Station of Yugra State University, 30 km to the SW from Khanty-Mansiysk	WGS84	3
268	BogFungi_Plot_005_002	BogFungi_Plot_005	Raised bog community with Pinus sylvestris, dwarfshrubs and dominating S. fuscum.	60,89107	68,68877	37	Plot-based fruitbodies count	5	square metre	21.06.2014	2014	06	Russia	RU	Khanty-Mansiyskiy Avtonomnyy Okrug-Yugra	Khanty-Mansiysk	Mukhrino Field Station of Yugra State University, 30 km to the SW from Khanty-Mansiysk	WGS84	3
269	BogFungi_Plot_006_002	BogFungi_Plot_006	Raised bog community with Pinus sylvestris, dwarfshrubs and dominating S. fuscum.	60,891	68,6887	37	Plot-based fruitbodies count	5	square metre	21.06.2014	2014	06	Russia	RU	Khanty-Mansiyskiy Avtonomnyy Okrug-Yugra	Khanty-Mansiysk	Mukhrino Field Station of Yugra State University, 30 km to the SW from Khanty-Mansiysk	WGS84	3
270	BogFungi_Plot_007_002	BogFungi_Plot_007	Raised bog community with Pinus sylvestris, dwarfshrubs and dominating S. fuscum.	60,89111	68,6887	37	Plot-based fruitbodies count	5	square metre	21.06.2014	2014	06	Russia	RU	Khanty-Mansiyskiy Avtonomnyy Okrug-Yugra	Khanty-Mansiysk	Mukhrino Field Station of Yugra State University, 30 km to the SW from Khanty-Mansiysk	WGS84	3
271	BogFungi_Plot_008_002	BogFungi_Plot_008	Raised bog community with Pinus sylvestris, dwarfshrubs and dominating S. fuscum.	60,89112	68,68858	36	Plot-based fruitbodies count	5	square metre	21.06.2014	2014	06	Russia	RU	Khanty-Mansiyskiy Avtonomnyy Okrug-Yugra	Khanty-Mansiysk	Mukhrino Field Station of Yugra State University, 30 km to the SW from Khanty-Mansiysk	WGS84	3
272	BogFungi_Plot_011_002	BogFungi_Plot_011	Graminoid-Sphagnum community of waterlogged lawns of raised bog.	60,89113	68,68849	36	Plot-based fruitbodies count	5	square metre	21.06.2014	2014	06	Russia	RU	Khanty-Mansiyskiy Avtonomnyy Okrug-Yugra	Khanty-Mansiysk	Mukhrino Field Station of Yugra State University, 30 km to the SW from Khanty-Mansiysk	WGS84	3	HumanObservation	BogFungi_0212	Sphagnurus paluster		15	number of fruitbodies	Fungi
273	BogFungi_Plot_012_002	BogFungi_Plot_012	Graminoid-Sphagnum community of waterlogged lawns of raised bog.	60,89118	68,68846	36	Plot-based fruitbodies count	5	square metre	21.06.2014	2014	06	Russia	RU	Khanty-Mansiyskiy Avtonomnyy Okrug-Yugra	Khanty-Mansiysk	Mukhrino Field Station of Yugra State University, 30 km to the SW from Khanty-Mansiysk	WGS84	3
274	BogFungi_Plot_013_002	BogFungi_Plot_013	Graminoid-Sphagnum community of waterlogged lawns of raised bog.	60,8912	68,68841	36	Plot-based fruitbodies count	5	square metre	21.06.2014	2014	06	Russia	RU	Khanty-Mansiyskiy Avtonomnyy Okrug-Yugra	Khanty-Mansiysk	Mukhrino Field Station of Yugra State University, 30 km to the SW from Khanty-Mansiysk	WGS84	3	HumanObservation	BogFungi_0241	Sphagnurus paluster		2	number of fruitbodies	Fungi
275	BogFungi_Plot_014_002	BogFungi_Plot_014	Raised bog community with Pinus sylvestris, dwarfshrubs and dominating S. fuscum.	60,89125	68,68835	36	Plot-based fruitbodies count	5	square metre	21.06.2014	2014	06	Russia	RU	Khanty-Mansiyskiy Avtonomnyy Okrug-Yugra	Khanty-Mansiysk	Mukhrino Field Station of Yugra State University, 30 km to the SW from Khanty-Mansiysk	WGS84	3
276	BogFungi_Plot_015_002	BogFungi_Plot_015	Raised bog community with Pinus sylvestris, dwarfshrubs and dominating S. fuscum.	60,89128	68,6883	36	Plot-based fruitbodies count	5	square metre	21.06.2014	2014	06	Russia	RU	Khanty-Mansiyskiy Avtonomnyy Okrug-Yugra	Khanty-Mansiysk	Mukhrino Field Station of Yugra State University, 30 km to the SW from Khanty-Mansiysk	WGS84	3
277	BogFungi_Plot_016_002	BogFungi_Plot_016	Raised bog community with Pinus sylvestris, dwarfshrubs and dominating S. fuscum.	60,89132	68,68824	37	Plot-based fruitbodies count	5	square metre	21.06.2014	2014	06	Russia	RU	Khanty-Mansiyskiy Avtonomnyy Okrug-Yugra	Khanty-Mansiysk	Mukhrino Field Station of Yugra State University, 30 km to the SW from Khanty-Mansiysk	WGS84	3
278	BogFungi_Plot_017_002	BogFungi_Plot_017	Raised bog community with Pinus sylvestris, dwarfshrubs and dominating S. fuscum.	60,89135	68,68814	36	Plot-based fruitbodies count	5	square metre	21.06.2014	2014	06	Russia	RU	Khanty-Mansiyskiy Avtonomnyy Okrug-Yugra	Khanty-Mansiysk	Mukhrino Field Station of Yugra State University, 30 km to the SW from Khanty-Mansiysk	WGS84	3
279	BogFungi_Plot_018_002	BogFungi_Plot_018	Raised bog community with Pinus sylvestris, dwarfshrubs and dominating S. fuscum.	60,89137	68,68808	36	Plot-based fruitbodies count	5	square metre	21.06.2014	2014	06	Russia	RU	Khanty-Mansiyskiy Avtonomnyy Okrug-Yugra	Khanty-Mansiysk	Mukhrino Field Station of Yugra State University, 30 km to the SW from Khanty-Mansiysk	WGS84	3
280	BogFungi_Plot_019_002	BogFungi_Plot_019	Graminoid-Sphagnum community of waterlogged lawns of raised bog.	60,89139	68,68802	36	Plot-based fruitbodies count	5	square metre	21.06.2014	2014	06	Russia	RU	Khanty-Mansiyskiy Avtonomnyy Okrug-Yugra	Khanty-Mansiysk	Mukhrino Field Station of Yugra State University, 30 km to the SW from Khanty-Mansiysk	WGS84	3	HumanObservation	BogFungi_0336	Sphagnurus paluster		2	number of fruitbodies	Fungi
281	BogFungi_Plot_020_002	BogFungi_Plot_020	Raised bog community with Pinus sylvestris, dwarfshrubs and dominating S. fuscum.	60,8914	68,68794	36	Plot-based fruitbodies count	5	square metre	21.06.2014	2014	06	Russia	RU	Khanty-Mansiyskiy Avtonomnyy Okrug-Yugra	Khanty-Mansiysk	Mukhrino Field Station of Yugra State University, 30 km to the SW from Khanty-Mansiysk	WGS84	3
282	BogFungi_Plot_021_002	BogFungi_Plot_021	Raised bog community with Pinus sylvestris, dwarfshrubs and dominating S. fuscum.	60,8914	68,68787	36	Plot-based fruitbodies count	5	square metre	21.06.2014	2014	06	Russia	RU	Khanty-Mansiyskiy Avtonomnyy Okrug-Yugra	Khanty-Mansiysk	Mukhrino Field Station of Yugra State University, 30 km to the SW from Khanty-Mansiysk	WGS84	3
283	BogFungi_Plot_022_002	BogFungi_Plot_022	Graminoid-Sphagnum community of waterlogged lawns of raised bog.	60,8914	68,68779	36	Plot-based fruitbodies count	5	square metre	21.06.2014	2014	06	Russia	RU	Khanty-Mansiyskiy Avtonomnyy Okrug-Yugra	Khanty-Mansiysk	Mukhrino Field Station of Yugra State University, 30 km to the SW from Khanty-Mansiysk	WGS84	3
284	BogFungi_Plot_023_002	BogFungi_Plot_023	Graminoid-Sphagnum community of waterlogged lawns of raised bog.	60,89141	68,68769	36	Plot-based fruitbodies count	5	square metre	21.06.2014	2014	06	Russia	RU	Khanty-Mansiyskiy Avtonomnyy Okrug-Yugra	Khanty-Mansiysk	Mukhrino Field Station of Yugra State University, 30 km to the SW from Khanty-Mansiysk	WGS84	3
285	BogFungi_Plot_024_002	BogFungi_Plot_024	Graminoid-Sphagnum community of waterlogged lawns of raised bog.	60,89143	68,68759	36	Plot-based fruitbodies count	5	square metre	21.06.2014	2014	06	Russia	RU	Khanty-Mansiyskiy Avtonomnyy Okrug-Yugra	Khanty-Mansiysk	Mukhrino Field Station of Yugra State University, 30 km to the SW from Khanty-Mansiysk	WGS84	3
286	BogFungi_Plot_025_002	BogFungi_Plot_025	Graminoid-Sphagnum community of waterlogged lawns of raised bog.	60,89144	68,68752	36	Plot-based fruitbodies count	5	square metre	21.06.2014	2014	06	Russia	RU	Khanty-Mansiyskiy Avtonomnyy Okrug-Yugra	Khanty-Mansiysk	Mukhrino Field Station of Yugra State University, 30 km to the SW from Khanty-Mansiysk	WGS84	3
287	BogFungi_Plot_026_002	BogFungi_Plot_026	Graminoid-Sphagnum community of waterlogged lawns of raised bog.	60,89146	68,68743	36	Plot-based fruitbodies count	5	square metre	21.06.2014	2014	06	Russia	RU	Khanty-Mansiyskiy Avtonomnyy Okrug-Yugra	Khanty-Mansiysk	Mukhrino Field Station of Yugra State University, 30 km to the SW from Khanty-Mansiysk	WGS84	3
288	BogFungi_Plot_027_002	BogFungi_Plot_027	Graminoid-Sphagnum community of waterlogged lawns of raised bog.	60,89147	68,68737	36	Plot-based fruitbodies count	5	square metre	21.06.2014	2014	06	Russia	RU	Khanty-Mansiyskiy Avtonomnyy Okrug-Yugra	Khanty-Mansiysk	Mukhrino Field Station of Yugra State University, 30 km to the SW from Khanty-Mansiysk	WGS84	3	HumanObservation	BogFungi_0436	Sphagnurus paluster		2	number of fruitbodies	Fungi
289	BogFungi_Plot_028_002	BogFungi_Plot_028	Graminoid-Sphagnum community of waterlogged lawns of raised bog.	60,89147	68,68729	36	Plot-based fruitbodies count	5	square metre	21.06.2014	2014	06	Russia	RU	Khanty-Mansiyskiy Avtonomnyy Okrug-Yugra	Khanty-Mansiysk	Mukhrino Field Station of Yugra State University, 30 km to the SW from Khanty-Mansiysk	WGS84	3
290	BogFungi_Plot_029_002	BogFungi_Plot_029	Graminoid-Sphagnum community of waterlogged lawns of raised bog.	60,89148	68,68717	35	Plot-based fruitbodies count	5	square metre	21.06.2014	2014	06	Russia	RU	Khanty-Mansiyskiy Avtonomnyy Okrug-Yugra	Khanty-Mansiysk	Mukhrino Field Station of Yugra State University, 30 km to the SW from Khanty-Mansiysk	WGS84	3
291	BogFungi_Plot_030_002	BogFungi_Plot_030	Raised bog community with Pinus sylvestris, dwarfshrubs and dominating S. fuscum.	60,89149	68,68705	35	Plot-based fruitbodies count	5	square metre	21.06.2014	2014	06	Russia	RU	Khanty-Mansiyskiy Avtonomnyy Okrug-Yugra	Khanty-Mansiysk	Mukhrino Field Station of Yugra State University, 30 km to the SW from Khanty-Mansiysk	WGS84	3
292	BogFungi_Plot_031_002	BogFungi_Plot_031	Raised bog community with Pinus sylvestris, dwarfshrubs and dominating S. fuscum.	60,8915	68,687	36	Plot-based fruitbodies count	5	square metre	21.06.2014	2014	06	Russia	RU	Khanty-Mansiyskiy Avtonomnyy Okrug-Yugra	Khanty-Mansiysk	Mukhrino Field Station of Yugra State University, 30 km to the SW from Khanty-Mansiysk	WGS84	3
293	BogFungi_Plot_032_002	BogFungi_Plot_032	Raised bog community with Pinus sylvestris, dwarfshrubs and dominating S. fuscum.	60,89151	68,6869	35	Plot-based fruitbodies count	5	square metre	21.06.2014	2014	06	Russia	RU	Khanty-Mansiyskiy Avtonomnyy Okrug-Yugra	Khanty-Mansiysk	Mukhrino Field Station of Yugra State University, 30 km to the SW from Khanty-Mansiysk	WGS84	3
294	BogFungi_Plot_033_002	BogFungi_Plot_033	Raised bog community with Pinus sylvestris, dwarfshrubs and dominating S. fuscum.	60,89151	68,68683	36	Plot-based fruitbodies count	5	square metre	21.06.2014	2014	06	Russia	RU	Khanty-Mansiyskiy Avtonomnyy Okrug-Yugra	Khanty-Mansiysk	Mukhrino Field Station of Yugra State University, 30 km to the SW from Khanty-Mansiysk	WGS84	3
295	BogFungi_Plot_034_002	BogFungi_Plot_034	Raised bog community with Pinus sylvestris, dwarfshrubs and dominating S. fuscum.	60,89152	68,6867	36	Plot-based fruitbodies count	5	square metre	21.06.2014	2014	06	Russia	RU	Khanty-Mansiyskiy Avtonomnyy Okrug-Yugra	Khanty-Mansiysk	Mukhrino Field Station of Yugra State University, 30 km to the SW from Khanty-Mansiysk	WGS84	3	HumanObservation	BogFungi_0596	Sphagnurus paluster		6	number of fruitbodies	Fungi
296	BogFungi_Plot_035_002	BogFungi_Plot_035	Raised bog community with Pinus sylvestris, dwarfshrubs and dominating S. fuscum.	60,89153	68,68661	36	Plot-based fruitbodies count	5	square metre	21.06.2014	2014	06	Russia	RU	Khanty-Mansiyskiy Avtonomnyy Okrug-Yugra	Khanty-Mansiysk	Mukhrino Field Station of Yugra State University, 30 km to the SW from Khanty-Mansiysk	WGS84	3
297	BogFungi_Plot_036_002	BogFungi_Plot_036	Raised bog community with Pinus sylvestris, dwarfshrubs and dominating S. fuscum.	60,89153	68,68654	35	Plot-based fruitbodies count	5	square metre	21.06.2014	2014	06	Russia	RU	Khanty-Mansiyskiy Avtonomnyy Okrug-Yugra	Khanty-Mansiysk	Mukhrino Field Station of Yugra State University, 30 km to the SW from Khanty-Mansiysk	WGS84	3	HumanObservation	BogFungi_0621	Sphagnurus paluster		3	number of fruitbodies	Fungi
298	BogFungi_Plot_037_002	BogFungi_Plot_037	Raised bog community with Pinus sylvestris, dwarfshrubs and dominating S. fuscum.	60,89155	68,68647	35	Plot-based fruitbodies count	5	square metre	21.06.2014	2014	06	Russia	RU	Khanty-Mansiyskiy Avtonomnyy Okrug-Yugra	Khanty-Mansiysk	Mukhrino Field Station of Yugra State University, 30 km to the SW from Khanty-Mansiysk	WGS84	3
299	BogFungi_Plot_038_002	BogFungi_Plot_038	Graminoid-Sphagnum community of waterlogged lawns of raised bog.	60,89153	68,68636	35	Plot-based fruitbodies count	5	square metre	21.06.2014	2014	06	Russia	RU	Khanty-Mansiyskiy Avtonomnyy Okrug-Yugra	Khanty-Mansiysk	Mukhrino Field Station of Yugra State University, 30 km to the SW from Khanty-Mansiysk	WGS84	3
300	BogFungi_Plot_039_002	BogFungi_Plot_039	Raised bog community with Pinus sylvestris, dwarfshrubs and dominating S. fuscum.	60,89144	68,68626	35	Plot-based fruitbodies count	5	square metre	21.06.2014	2014	06	Russia	RU	Khanty-Mansiyskiy Avtonomnyy Okrug-Yugra	Khanty-Mansiysk	Mukhrino Field Station of Yugra State University, 30 km to the SW from Khanty-Mansiysk	WGS84	3	HumanObservation	BogFungi_0657	Arrhenia gerardiana		2	number of fruitbodies	Fungi
301	BogFungi_Plot_040_002	BogFungi_Plot_040	Graminoid-Sphagnum community of waterlogged lawns of raised bog.	60,89146	68,68617	35	Plot-based fruitbodies count	5	square metre	21.06.2014	2014	06	Russia	RU	Khanty-Mansiyskiy Avtonomnyy Okrug-Yugra	Khanty-Mansiysk	Mukhrino Field Station of Yugra State University, 30 km to the SW from Khanty-Mansiysk	WGS84	3
302	BogFungi_Plot_041_002	BogFungi_Plot_041	Graminoid-Sphagnum community of waterlogged lawns of raised bog.	60,89148	68,68606	35	Plot-based fruitbodies count	5	square metre	21.06.2014	2014	06	Russia	RU	Khanty-Mansiyskiy Avtonomnyy Okrug-Yugra	Khanty-Mansiysk	Mukhrino Field Station of Yugra State University, 30 km to the SW from Khanty-Mansiysk	WGS84	3
303	BogFungi_Plot_042_002	BogFungi_Plot_042	Graminoid-Sphagnum community of waterlogged lawns of raised bog.	60,8915	68,68597	35	Plot-based fruitbodies count	5	square metre	21.06.2014	2014	06	Russia	RU	Khanty-Mansiyskiy Avtonomnyy Okrug-Yugra	Khanty-Mansiysk	Mukhrino Field Station of Yugra State University, 30 km to the SW from Khanty-Mansiysk	WGS84	3
304	BogFungi_Plot_043_002	BogFungi_Plot_043	Graminoid-Sphagnum community of waterlogged lawns of raised bog.	60,89152	68,68586	35	Plot-based fruitbodies count	5	square metre	21.06.2014	2014	06	Russia	RU	Khanty-Mansiyskiy Avtonomnyy Okrug-Yugra	Khanty-Mansiysk	Mukhrino Field Station of Yugra State University, 30 km to the SW from Khanty-Mansiysk	WGS84	3
305	BogFungi_Plot_044_002	BogFungi_Plot_044	Graminoid-Sphagnum community of waterlogged lawns of raised bog.	60,89154	68,68578	35	Plot-based fruitbodies count	5	square metre	21.06.2014	2014	06	Russia	RU	Khanty-Mansiyskiy Avtonomnyy Okrug-Yugra	Khanty-Mansiysk	Mukhrino Field Station of Yugra State University, 30 km to the SW from Khanty-Mansiysk	WGS84	3
306	BogFungi_Plot_045_002	BogFungi_Plot_045	Graminoid-Sphagnum community of waterlogged lawns of raised bog.	60,89154	68,68565	35	Plot-based fruitbodies count	5	square metre	21.06.2014	2014	06	Russia	RU	Khanty-Mansiyskiy Avtonomnyy Okrug-Yugra	Khanty-Mansiysk	Mukhrino Field Station of Yugra State University, 30 km to the SW from Khanty-Mansiysk	WGS84	3
307	BogFungi_Plot_047_002	BogFungi_Plot_047	Raised bog community with Pinus sylvestris, dwarfshrubs and dominating S. fuscum.	60,89156	68,68552	35	Plot-based fruitbodies count	5	square metre	21.06.2014	2014	06	Russia	RU	Khanty-Mansiyskiy Avtonomnyy Okrug-Yugra	Khanty-Mansiysk	Mukhrino Field Station of Yugra State University, 30 km to the SW from Khanty-Mansiysk	WGS84	3	HumanObservation	BogFungi_0674	Sphagnurus paluster		10	number of fruitbodies	Fungi
308	BogFungi_Plot_048_002	BogFungi_Plot_048	Graminoid-Sphagnum community of waterlogged lawns of raised bog.	60,89157	68,68547	35	Plot-based fruitbodies count	5	square metre	21.06.2014	2014	06	Russia	RU	Khanty-Mansiyskiy Avtonomnyy Okrug-Yugra	Khanty-Mansiysk	Mukhrino Field Station of Yugra State University, 30 km to the SW from Khanty-Mansiysk	WGS84	3
309	BogFungi_Plot_049_002	BogFungi_Plot_049	Graminoid-Sphagnum community of waterlogged lawns of raised bog.	60,89159	68,6854	35	Plot-based fruitbodies count	5	square metre	21.06.2014	2014	06	Russia	RU	Khanty-Mansiyskiy Avtonomnyy Okrug-Yugra	Khanty-Mansiysk	Mukhrino Field Station of Yugra State University, 30 km to the SW from Khanty-Mansiysk	WGS84	3
310	BogFungi_Plot_050_002	BogFungi_Plot_050	Graminoid-Sphagnum community of waterlogged lawns of raised bog.	60,8916	68,68529	35	Plot-based fruitbodies count	5	square metre	21.06.2014	2014	06	Russia	RU	Khanty-Mansiyskiy Avtonomnyy Okrug-Yugra	Khanty-Mansiysk	Mukhrino Field Station of Yugra State University, 30 km to the SW from Khanty-Mansiysk	WGS84	3
311	BogFungi_Plot_051_002	BogFungi_Plot_051	Graminoid-Sphagnum community of waterlogged lawns of raised bog.	60,8916	68,68516	35	Plot-based fruitbodies count	5	square metre	21.06.2014	2014	06	Russia	RU	Khanty-Mansiyskiy Avtonomnyy Okrug-Yugra	Khanty-Mansiysk	Mukhrino Field Station of Yugra State University, 30 km to the SW from Khanty-Mansiysk	WGS84	3
312	BogFungi_Plot_052_002	BogFungi_Plot_052	Graminoid-Sphagnum community of waterlogged lawns of raised bog.	60,89161	68,68509	35	Plot-based fruitbodies count	5	square metre	21.06.2014	2014	06	Russia	RU	Khanty-Mansiyskiy Avtonomnyy Okrug-Yugra	Khanty-Mansiysk	Mukhrino Field Station of Yugra State University, 30 km to the SW from Khanty-Mansiysk	WGS84	3
313	BogFungi_Plot_053_002	BogFungi_Plot_053	Graminoid-Sphagnum community of waterlogged lawns of raised bog.	60,89162	68,685	34	Plot-based fruitbodies count	5	square metre	21.06.2014	2014	06	Russia	RU	Khanty-Mansiyskiy Avtonomnyy Okrug-Yugra	Khanty-Mansiysk	Mukhrino Field Station of Yugra State University, 30 km to the SW from Khanty-Mansiysk	WGS84	3
314	BogFungi_Plot_054_002	BogFungi_Plot_054	Graminoid-Sphagnum community of waterlogged lawns of raised bog.	60,89163	68,68492	35	Plot-based fruitbodies count	5	square metre	21.06.2014	2014	06	Russia	RU	Khanty-Mansiyskiy Avtonomnyy Okrug-Yugra	Khanty-Mansiysk	Mukhrino Field Station of Yugra State University, 30 km to the SW from Khanty-Mansiysk	WGS84	3
315	BogFungi_Plot_055_002	BogFungi_Plot_055	Graminoid-Sphagnum community of waterlogged lawns of raised bog.	60,89165	68,68483	35	Plot-based fruitbodies count	5	square metre	21.06.2014	2014	06	Russia	RU	Khanty-Mansiyskiy Avtonomnyy Okrug-Yugra	Khanty-Mansiysk	Mukhrino Field Station of Yugra State University, 30 km to the SW from Khanty-Mansiysk	WGS84	3
316	BogFungi_Plot_056_002	BogFungi_Plot_056	Graminoid-Sphagnum community of waterlogged lawns of raised bog.	60,89166	68,68475	35	Plot-based fruitbodies count	5	square metre	21.06.2014	2014	06	Russia	RU	Khanty-Mansiyskiy Avtonomnyy Okrug-Yugra	Khanty-Mansiysk	Mukhrino Field Station of Yugra State University, 30 km to the SW from Khanty-Mansiysk	WGS84	3
317	BogFungi_Plot_057_002	BogFungi_Plot_057	Graminoid-Sphagnum community of waterlogged lawns of raised bog.	60,89167	68,68468	35	Plot-based fruitbodies count	5	square metre	21.06.2014	2014	06	Russia	RU	Khanty-Mansiyskiy Avtonomnyy Okrug-Yugra	Khanty-Mansiysk	Mukhrino Field Station of Yugra State University, 30 km to the SW from Khanty-Mansiysk	WGS84	3
318	BogFungi_Plot_058_002	BogFungi_Plot_058	Graminoid-Sphagnum community of waterlogged lawns of raised bog.	60,89171	68,68457	35	Plot-based fruitbodies count	5	square metre	21.06.2014	2014	06	Russia	RU	Khanty-Mansiyskiy Avtonomnyy Okrug-Yugra	Khanty-Mansiysk	Mukhrino Field Station of Yugra State University, 30 km to the SW from Khanty-Mansiysk	WGS84	3
319	BogFungi_Plot_059_002	BogFungi_Plot_059	Graminoid-Sphagnum community of waterlogged lawns of raised bog.	60,89171	68,68442	35	Plot-based fruitbodies count	5	square metre	21.06.2014	2014	06	Russia	RU	Khanty-Mansiyskiy Avtonomnyy Okrug-Yugra	Khanty-Mansiysk	Mukhrino Field Station of Yugra State University, 30 km to the SW from Khanty-Mansiysk	WGS84	3
320	BogFungi_Plot_060_002	BogFungi_Plot_060	Graminoid-Sphagnum community of waterlogged lawns of raised bog.	60,89171	68,68431	35	Plot-based fruitbodies count	5	square metre	21.06.2014	2014	06	Russia	RU	Khanty-Mansiyskiy Avtonomnyy Okrug-Yugra	Khanty-Mansiysk	Mukhrino Field Station of Yugra State University, 30 km to the SW from Khanty-Mansiysk	WGS84	3
321	BogFungi_Plot_061_002	BogFungi_Plot_061	Graminoid-Sphagnum community of waterlogged lawns of raised bog.	60,89171	68,68425	35	Plot-based fruitbodies count	5	square metre	21.06.2014	2014	06	Russia	RU	Khanty-Mansiyskiy Avtonomnyy Okrug-Yugra	Khanty-Mansiysk	Mukhrino Field Station of Yugra State University, 30 km to the SW from Khanty-Mansiysk	WGS84	3
322	BogFungi_Plot_062_002	BogFungi_Plot_062	Graminoid-Sphagnum community of waterlogged lawns of raised bog.	60,89172	68,68416	35	Plot-based fruitbodies count	5	square metre	21.06.2014	2014	06	Russia	RU	Khanty-Mansiyskiy Avtonomnyy Okrug-Yugra	Khanty-Mansiysk	Mukhrino Field Station of Yugra State University, 30 km to the SW from Khanty-Mansiysk	WGS84	3
323	BogFungi_Plot_063_002	BogFungi_Plot_063	Graminoid-Sphagnum community of waterlogged lawns of raised bog.	60,89172	68,68407	35	Plot-based fruitbodies count	5	square metre	21.06.2014	2014	06	Russia	RU	Khanty-Mansiyskiy Avtonomnyy Okrug-Yugra	Khanty-Mansiysk	Mukhrino Field Station of Yugra State University, 30 km to the SW from Khanty-Mansiysk	WGS84	3
324	BogFungi_Plot_064_002	BogFungi_Plot_064	Graminoid-Sphagnum community of waterlogged lawns of raised bog.	60,89172	68,68397	35	Plot-based fruitbodies count	5	square metre	21.06.2014	2014	06	Russia	RU	Khanty-Mansiyskiy Avtonomnyy Okrug-Yugra	Khanty-Mansiysk	Mukhrino Field Station of Yugra State University, 30 km to the SW from Khanty-Mansiysk	WGS84	3
325	BogFungi_Plot_065_002	BogFungi_Plot_065	Graminoid-Sphagnum community of waterlogged lawns of raised bog.	60,89172	68,68386	35	Plot-based fruitbodies count	5	square metre	21.06.2014	2014	06	Russia	RU	Khanty-Mansiyskiy Avtonomnyy Okrug-Yugra	Khanty-Mansiysk	Mukhrino Field Station of Yugra State University, 30 km to the SW from Khanty-Mansiysk	WGS84	3
326	BogFungi_Plot_066_002	BogFungi_Plot_066	Graminoid-Sphagnum community of waterlogged lawns of raised bog.	60,89172	68,68377	35	Plot-based fruitbodies count	5	square metre	21.06.2014	2014	06	Russia	RU	Khanty-Mansiyskiy Avtonomnyy Okrug-Yugra	Khanty-Mansiysk	Mukhrino Field Station of Yugra State University, 30 km to the SW from Khanty-Mansiysk	WGS84	3
327	BogFungi_Plot_067_002	BogFungi_Plot_067	Graminoid-Sphagnum community of waterlogged lawns of raised bog.	60,89171	68,68381	34	Plot-based fruitbodies count	5	square metre	21.06.2014	2014	06	Russia	RU	Khanty-Mansiyskiy Avtonomnyy Okrug-Yugra	Khanty-Mansiysk	Mukhrino Field Station of Yugra State University, 30 km to the SW from Khanty-Mansiysk	WGS84	3
328	BogFungi_Plot_068_002	BogFungi_Plot_068	Graminoid-Sphagnum community of waterlogged lawns of raised bog.	60,89174	68,6837	35	Plot-based fruitbodies count	5	square metre	21.06.2014	2014	06	Russia	RU	Khanty-Mansiyskiy Avtonomnyy Okrug-Yugra	Khanty-Mansiysk	Mukhrino Field Station of Yugra State University, 30 km to the SW from Khanty-Mansiysk	WGS84	3
329	BogFungi_Plot_069_002	BogFungi_Plot_069	Graminoid-Sphagnum community of waterlogged lawns of raised bog.	60,89172	68,68365	35	Plot-based fruitbodies count	5	square metre	21.06.2014	2014	06	Russia	RU	Khanty-Mansiyskiy Avtonomnyy Okrug-Yugra	Khanty-Mansiysk	Mukhrino Field Station of Yugra State University, 30 km to the SW from Khanty-Mansiysk	WGS84	3
330	BogFungi_Plot_070_002	BogFungi_Plot_070	Graminoid-Sphagnum community of waterlogged lawns of raised bog.	60,89173	68,6836	34	Plot-based fruitbodies count	5	square metre	21.06.2014	2014	06	Russia	RU	Khanty-Mansiyskiy Avtonomnyy Okrug-Yugra	Khanty-Mansiysk	Mukhrino Field Station of Yugra State University, 30 km to the SW from Khanty-Mansiysk	WGS84	3
331	BogFungi_Plot_071_002	BogFungi_Plot_071	Graminoid-Sphagnum community of waterlogged lawns of raised bog.	60,89175	68,68353	34	Plot-based fruitbodies count	5	square metre	21.06.2014	2014	06	Russia	RU	Khanty-Mansiyskiy Avtonomnyy Okrug-Yugra	Khanty-Mansiysk	Mukhrino Field Station of Yugra State University, 30 km to the SW from Khanty-Mansiysk	WGS84	3	HumanObservation	BogFungi_0757	Sphagnurus paluster		1	number of fruitbodies	Fungi
332	BogFungi_Plot_071_002	BogFungi_Plot_071	Graminoid-Sphagnum community of waterlogged lawns of raised bog.	60,89175	68,68353	34	Plot-based fruitbodies count	5	square metre	21.06.2014	2014	06	Russia	RU	Khanty-Mansiyskiy Avtonomnyy Okrug-Yugra	Khanty-Mansiysk	Mukhrino Field Station of Yugra State University, 30 km to the SW from Khanty-Mansiysk	WGS84	3	HumanObservation	BogFungi_0758	Sphagnurus paluster		1	number of fruitbodies	Fungi
333	BogFungi_Plot_072_002	BogFungi_Plot_072	Graminoid-Sphagnum community of waterlogged lawns of raised bog.	60,89175	68,68341	35	Plot-based fruitbodies count	5	square metre	21.06.2014	2014	06	Russia	RU	Khanty-Mansiyskiy Avtonomnyy Okrug-Yugra	Khanty-Mansiysk	Mukhrino Field Station of Yugra State University, 30 km to the SW from Khanty-Mansiysk	WGS84	3
334	BogFungi_Plot_073_002	BogFungi_Plot_073	Graminoid-Sphagnum community of waterlogged lawns of raised bog.	60,89175	68,68333	34	Plot-based fruitbodies count	5	square metre	21.06.2014	2014	06	Russia	RU	Khanty-Mansiyskiy Avtonomnyy Okrug-Yugra	Khanty-Mansiysk	Mukhrino Field Station of Yugra State University, 30 km to the SW from Khanty-Mansiysk	WGS84	3
335	BogFungi_Plot_074_002	BogFungi_Plot_074	Graminoid-Sphagnum community of waterlogged lawns of raised bog.	60,89176	68,68311	35	Plot-based fruitbodies count	5	square metre	21.06.2014	2014	06	Russia	RU	Khanty-Mansiyskiy Avtonomnyy Okrug-Yugra	Khanty-Mansiysk	Mukhrino Field Station of Yugra State University, 30 km to the SW from Khanty-Mansiysk	WGS84	3	HumanObservation	BogFungi_0770	Sphagnurus paluster		5	number of fruitbodies	Fungi
336	BogFungi_Plot_075_002	BogFungi_Plot_075	Graminoid-Sphagnum community of waterlogged lawns of raised bog.	60,89176	68,68298	35	Plot-based fruitbodies count	5	square metre	21.06.2014	2014	06	Russia	RU	Khanty-Mansiyskiy Avtonomnyy Okrug-Yugra	Khanty-Mansiysk	Mukhrino Field Station of Yugra State University, 30 km to the SW from Khanty-Mansiysk	WGS84	3	HumanObservation	BogFungi_0781	Sphagnurus paluster		9	number of fruitbodies	Fungi
337	BogFungi_Plot_076_002	BogFungi_Plot_076	Graminoid-Sphagnum community of waterlogged lawns of raised bog.	60,89179	68,68293	34	Plot-based fruitbodies count	5	square metre	21.06.2014	2014	06	Russia	RU	Khanty-Mansiyskiy Avtonomnyy Okrug-Yugra	Khanty-Mansiysk	Mukhrino Field Station of Yugra State University, 30 km to the SW from Khanty-Mansiysk	WGS84	3
338	BogFungi_Plot_077_002	BogFungi_Plot_077	Graminoid-Sphagnum community of waterlogged lawns of raised bog.	60,8918	68,68285	35	Plot-based fruitbodies count	5	square metre	21.06.2014	2014	06	Russia	RU	Khanty-Mansiyskiy Avtonomnyy Okrug-Yugra	Khanty-Mansiysk	Mukhrino Field Station of Yugra State University, 30 km to the SW from Khanty-Mansiysk	WGS84	3
339	BogFungi_Plot_078_002	BogFungi_Plot_078	Graminoid-Sphagnum community of waterlogged lawns of raised bog.	60,89181	68,68277	35	Plot-based fruitbodies count	5	square metre	21.06.2014	2014	06	Russia	RU	Khanty-Mansiyskiy Avtonomnyy Okrug-Yugra	Khanty-Mansiysk	Mukhrino Field Station of Yugra State University, 30 km to the SW from Khanty-Mansiysk	WGS84	3
340	BogFungi_Plot_079_002	BogFungi_Plot_079	Graminoid-Sphagnum community of waterlogged lawns of raised bog.	60,89182	68,68268	35	Plot-based fruitbodies count	5	square metre	21.06.2014	2014	06	Russia	RU	Khanty-Mansiyskiy Avtonomnyy Okrug-Yugra	Khanty-Mansiysk	Mukhrino Field Station of Yugra State University, 30 km to the SW from Khanty-Mansiysk	WGS84	3
341	BogFungi_Plot_080_002	BogFungi_Plot_080	Graminoid-Sphagnum community of waterlogged lawns of raised bog.	60,89183	68,68259	34	Plot-based fruitbodies count	5	square metre	21.06.2014	2014	06	Russia	RU	Khanty-Mansiyskiy Avtonomnyy Okrug-Yugra	Khanty-Mansiysk	Mukhrino Field Station of Yugra State University, 30 km to the SW from Khanty-Mansiysk	WGS84	3
342	BogFungi_Plot_081_002	BogFungi_Plot_081	Graminoid-Sphagnum community of waterlogged lawns of raised bog.	60,89186	68,68251	34	Plot-based fruitbodies count	5	square metre	21.06.2014	2014	06	Russia	RU	Khanty-Mansiyskiy Avtonomnyy Okrug-Yugra	Khanty-Mansiysk	Mukhrino Field Station of Yugra State University, 30 km to the SW from Khanty-Mansiysk	WGS84	3
343	BogFungi_Plot_082_002	BogFungi_Plot_082	Graminoid-Sphagnum community of waterlogged lawns of raised bog.	60,89187	68,68242	34	Plot-based fruitbodies count	5	square metre	21.06.2014	2014	06	Russia	RU	Khanty-Mansiyskiy Avtonomnyy Okrug-Yugra	Khanty-Mansiysk	Mukhrino Field Station of Yugra State University, 30 km to the SW from Khanty-Mansiysk	WGS84	3
344	BogFungi_Plot_083_002	BogFungi_Plot_083	Graminoid-Sphagnum community of waterlogged lawns of raised bog.	60,89187	68,68231	34	Plot-based fruitbodies count	5	square metre	21.06.2014	2014	06	Russia	RU	Khanty-Mansiyskiy Avtonomnyy Okrug-Yugra	Khanty-Mansiysk	Mukhrino Field Station of Yugra State University, 30 km to the SW from Khanty-Mansiysk	WGS84	3
345	BogFungi_Plot_084_002	BogFungi_Plot_084	Graminoid-Sphagnum community of waterlogged lawns of raised bog.	60,89192	68,68224	34	Plot-based fruitbodies count	5	square metre	21.06.2014	2014	06	Russia	RU	Khanty-Mansiyskiy Avtonomnyy Okrug-Yugra	Khanty-Mansiysk	Mukhrino Field Station of Yugra State University, 30 km to the SW from Khanty-Mansiysk	WGS84	3
346	BogFungi_Plot_085_002	BogFungi_Plot_085	Raised bog community with Pinus sylvestris, dwarfshrubs and dominating S. fuscum.	60,89198	68,68231	34	Plot-based fruitbodies count	5	square metre	21.06.2014	2014	06	Russia	RU	Khanty-Mansiyskiy Avtonomnyy Okrug-Yugra	Khanty-Mansiysk	Mukhrino Field Station of Yugra State University, 30 km to the SW from Khanty-Mansiysk	WGS84	3
347	BogFungi_Plot_086_002	BogFungi_Plot_086	Graminoid-Sphagnum community of waterlogged lawns of raised bog.	60,89202	68,68233	35	Plot-based fruitbodies count	5	square metre	21.06.2014	2014	06	Russia	RU	Khanty-Mansiyskiy Avtonomnyy Okrug-Yugra	Khanty-Mansiysk	Mukhrino Field Station of Yugra State University, 30 km to the SW from Khanty-Mansiysk	WGS84	3
348	BogFungi_Plot_087_002	BogFungi_Plot_087	Graminoid-Sphagnum community of waterlogged lawns of raised bog.	60,89207	68,68237	34	Plot-based fruitbodies count	5	square metre	21.06.2014	2014	06	Russia	RU	Khanty-Mansiyskiy Avtonomnyy Okrug-Yugra	Khanty-Mansiysk	Mukhrino Field Station of Yugra State University, 30 km to the SW from Khanty-Mansiysk	WGS84	3
349	BogFungi_Plot_088_002	BogFungi_Plot_088	Graminoid-Sphagnum community of waterlogged lawns of raised bog.	60,89212	68,6824	34	Plot-based fruitbodies count	5	square metre	21.06.2014	2014	06	Russia	RU	Khanty-Mansiyskiy Avtonomnyy Okrug-Yugra	Khanty-Mansiysk	Mukhrino Field Station of Yugra State University, 30 km to the SW from Khanty-Mansiysk	WGS84	3
350	BogFungi_Plot_089_002	BogFungi_Plot_089	Graminoid-Sphagnum community of waterlogged lawns of raised bog.	60,89213	68,68241	35	Plot-based fruitbodies count	5	square metre	21.06.2014	2014	06	Russia	RU	Khanty-Mansiyskiy Avtonomnyy Okrug-Yugra	Khanty-Mansiysk	Mukhrino Field Station of Yugra State University, 30 km to the SW from Khanty-Mansiysk	WGS84	3
351	BogFungi_Plot_090_002	BogFungi_Plot_090	Graminoid-Sphagnum community of waterlogged lawns of raised bog.	60,89215	68,68246	35	Plot-based fruitbodies count	5	square metre	21.06.2014	2014	06	Russia	RU	Khanty-Mansiyskiy Avtonomnyy Okrug-Yugra	Khanty-Mansiysk	Mukhrino Field Station of Yugra State University, 30 km to the SW from Khanty-Mansiysk	WGS84	3
352	BogFungi_Plot_091_002	BogFungi_Plot_091	Graminoid-Sphagnum community of waterlogged lawns of raised bog.	60,89217	68,68247	34	Plot-based fruitbodies count	5	square metre	21.06.2014	2014	06	Russia	RU	Khanty-Mansiyskiy Avtonomnyy Okrug-Yugra	Khanty-Mansiysk	Mukhrino Field Station of Yugra State University, 30 km to the SW from Khanty-Mansiysk	WGS84	3
353	BogFungi_Plot_092_002	BogFungi_Plot_092	Graminoid-Sphagnum community of waterlogged lawns of raised bog.	60,8922	68,68241	34	Plot-based fruitbodies count	5	square metre	21.06.2014	2014	06	Russia	RU	Khanty-Mansiyskiy Avtonomnyy Okrug-Yugra	Khanty-Mansiysk	Mukhrino Field Station of Yugra State University, 30 km to the SW from Khanty-Mansiysk	WGS84	3
354	BogFungi_Plot_093_002	BogFungi_Plot_093	Graminoid-Sphagnum community of waterlogged lawns of raised bog.	60,89221	68,68237	34	Plot-based fruitbodies count	5	square metre	21.06.2014	2014	06	Russia	RU	Khanty-Mansiyskiy Avtonomnyy Okrug-Yugra	Khanty-Mansiysk	Mukhrino Field Station of Yugra State University, 30 km to the SW from Khanty-Mansiysk	WGS84	3
355	BogFungi_Plot_094_002	BogFungi_Plot_094	Raised bog community with Pinus sylvestris, dwarfshrubs and dominating S. fuscum.	60,8922	68,68256	35	Plot-based fruitbodies count	5	square metre	21.06.2014	2014	06	Russia	RU	Khanty-Mansiyskiy Avtonomnyy Okrug-Yugra	Khanty-Mansiysk	Mukhrino Field Station of Yugra State University, 30 km to the SW from Khanty-Mansiysk	WGS84	3
356	BogFungi_Plot_095_002	BogFungi_Plot_095	Graminoid-Sphagnum community of waterlogged lawns of raised bog.	60,89222	68,68254	35	Plot-based fruitbodies count	5	square metre	21.06.2014	2014	06	Russia	RU	Khanty-Mansiyskiy Avtonomnyy Okrug-Yugra	Khanty-Mansiysk	Mukhrino Field Station of Yugra State University, 30 km to the SW from Khanty-Mansiysk	WGS84	3
357	BogFungi_Plot_096_002	BogFungi_Plot_096	Graminoid-Sphagnum community of waterlogged lawns of raised bog.	60,89226	68,68256	35	Plot-based fruitbodies count	5	square metre	21.06.2014	2014	06	Russia	RU	Khanty-Mansiyskiy Avtonomnyy Okrug-Yugra	Khanty-Mansiysk	Mukhrino Field Station of Yugra State University, 30 km to the SW from Khanty-Mansiysk	WGS84	3
358	BogFungi_Plot_097_002	BogFungi_Plot_097	Raised bog community with Pinus sylvestris, dwarfshrubs and dominating S. fuscum.	60,89228	68,68262	34	Plot-based fruitbodies count	5	square metre	21.06.2014	2014	06	Russia	RU	Khanty-Mansiyskiy Avtonomnyy Okrug-Yugra	Khanty-Mansiysk	Mukhrino Field Station of Yugra State University, 30 km to the SW from Khanty-Mansiysk	WGS84	3
359	BogFungi_Plot_098_002	BogFungi_Plot_098	Graminoid-Sphagnum community of waterlogged lawns of raised bog.	60,8923	68,68253	35	Plot-based fruitbodies count	5	square metre	21.06.2014	2014	06	Russia	RU	Khanty-Mansiyskiy Avtonomnyy Okrug-Yugra	Khanty-Mansiysk	Mukhrino Field Station of Yugra State University, 30 km to the SW from Khanty-Mansiysk	WGS84	3
360	BogFungi_Plot_099_002	BogFungi_Plot_099	Raised bog community with Pinus sylvestris, dwarfshrubs and dominating S. fuscum.	60,89235	68,68263	34	Plot-based fruitbodies count	5	square metre	21.06.2014	2014	06	Russia	RU	Khanty-Mansiyskiy Avtonomnyy Okrug-Yugra	Khanty-Mansiysk	Mukhrino Field Station of Yugra State University, 30 km to the SW from Khanty-Mansiysk	WGS84	3
361	BogFungi_Plot_100_002	BogFungi_Plot_100	Graminoid-Sphagnum community of waterlogged lawns of raised bog.	60,8924	68,68266	34	Plot-based fruitbodies count	5	square metre	21.06.2014	2014	06	Russia	RU	Khanty-Mansiyskiy Avtonomnyy Okrug-Yugra	Khanty-Mansiysk	Mukhrino Field Station of Yugra State University, 30 km to the SW from Khanty-Mansiysk	WGS84	3
362	BogFungi_Plot_101_002	BogFungi_Plot_101	Graminoid-Sphagnum community of waterlogged lawns of raised bog.	60,89245	68,68268	34	Plot-based fruitbodies count	5	square metre	21.06.2014	2014	06	Russia	RU	Khanty-Mansiyskiy Avtonomnyy Okrug-Yugra	Khanty-Mansiysk	Mukhrino Field Station of Yugra State University, 30 km to the SW from Khanty-Mansiysk	WGS84	3
363	BogFungi_Plot_102_002	BogFungi_Plot_102	Graminoid-Sphagnum community of waterlogged lawns of raised bog.	60,89249	68,6827	34	Plot-based fruitbodies count	5	square metre	21.06.2014	2014	06	Russia	RU	Khanty-Mansiyskiy Avtonomnyy Okrug-Yugra	Khanty-Mansiysk	Mukhrino Field Station of Yugra State University, 30 km to the SW from Khanty-Mansiysk	WGS84	3
364	BogFungi_Plot_103_002	BogFungi_Plot_103	Graminoid-Sphagnum community of waterlogged lawns of raised bog.	60,89253	68,68272	34	Plot-based fruitbodies count	5	square metre	21.06.2014	2014	06	Russia	RU	Khanty-Mansiyskiy Avtonomnyy Okrug-Yugra	Khanty-Mansiysk	Mukhrino Field Station of Yugra State University, 30 km to the SW from Khanty-Mansiysk	WGS84	3
365	BogFungi_Plot_104_002	BogFungi_Plot_104	Graminoid-Sphagnum community of waterlogged lawns of raised bog.	60,89257	68,68275	34	Plot-based fruitbodies count	5	square metre	21.06.2014	2014	06	Russia	RU	Khanty-Mansiyskiy Avtonomnyy Okrug-Yugra	Khanty-Mansiysk	Mukhrino Field Station of Yugra State University, 30 km to the SW from Khanty-Mansiysk	WGS84	3
366	BogFungi_Plot_105_002	BogFungi_Plot_105	Graminoid-Sphagnum community of waterlogged lawns of raised bog.	60,89263	68,68278	34	Plot-based fruitbodies count	5	square metre	21.06.2014	2014	06	Russia	RU	Khanty-Mansiyskiy Avtonomnyy Okrug-Yugra	Khanty-Mansiysk	Mukhrino Field Station of Yugra State University, 30 km to the SW from Khanty-Mansiysk	WGS84	3
367	BogFungi_Plot_106_002	BogFungi_Plot_106	Graminoid-Sphagnum community of waterlogged lawns of raised bog.	60,89267	68,6828	34	Plot-based fruitbodies count	5	square metre	21.06.2014	2014	06	Russia	RU	Khanty-Mansiyskiy Avtonomnyy Okrug-Yugra	Khanty-Mansiysk	Mukhrino Field Station of Yugra State University, 30 km to the SW from Khanty-Mansiysk	WGS84	3
368	BogFungi_Plot_107_002	BogFungi_Plot_107	Graminoid-Sphagnum community of waterlogged lawns of raised bog.	60,89271	68,68282	34	Plot-based fruitbodies count	5	square metre	21.06.2014	2014	06	Russia	RU	Khanty-Mansiyskiy Avtonomnyy Okrug-Yugra	Khanty-Mansiysk	Mukhrino Field Station of Yugra State University, 30 km to the SW from Khanty-Mansiysk	WGS84	3
369	BogFungi_Plot_108_002	BogFungi_Plot_108	Raised bog community with Pinus sylvestris, dwarfshrubs and dominating S. fuscum.	60,89277	68,68285	34	Plot-based fruitbodies count	5	square metre	21.06.2014	2014	06	Russia	RU	Khanty-Mansiyskiy Avtonomnyy Okrug-Yugra	Khanty-Mansiysk	Mukhrino Field Station of Yugra State University, 30 km to the SW from Khanty-Mansiysk	WGS84	3
370	BogFungi_Plot_109_002	BogFungi_Plot_109	Graminoid-Sphagnum community of waterlogged lawns of raised bog.	60,8928	68,68287	34	Plot-based fruitbodies count	5	square metre	21.06.2014	2014	06	Russia	RU	Khanty-Mansiyskiy Avtonomnyy Okrug-Yugra	Khanty-Mansiysk	Mukhrino Field Station of Yugra State University, 30 km to the SW from Khanty-Mansiysk	WGS84	3	HumanObservation	BogFungi_1257	Sphagnurus paluster		4	number of fruitbodies	Fungi
371	BogFungi_Plot_110_002	BogFungi_Plot_110	Graminoid-Sphagnum community of waterlogged lawns of raised bog.	60,89285	68,68287	33	Plot-based fruitbodies count	5	square metre	21.06.2014	2014	06	Russia	RU	Khanty-Mansiyskiy Avtonomnyy Okrug-Yugra	Khanty-Mansiysk	Mukhrino Field Station of Yugra State University, 30 km to the SW from Khanty-Mansiysk	WGS84	3
372	BogFungi_Plot_111_002	BogFungi_Plot_111	Graminoid-Sphagnum community of waterlogged lawns of raised bog.	60,89283	68,68287	33	Plot-based fruitbodies count	5	square metre	21.06.2014	2014	06	Russia	RU	Khanty-Mansiyskiy Avtonomnyy Okrug-Yugra	Khanty-Mansiysk	Mukhrino Field Station of Yugra State University, 30 km to the SW from Khanty-Mansiysk	WGS84	3	HumanObservation	BogFungi_1295	Sphagnurus paluster		10	number of fruitbodies	Fungi
373	BogFungi_Plot_112_002	BogFungi_Plot_112	Raised bog community with Pinus sylvestris, dwarfshrubs and dominating S. fuscum.	60,89291	68,68291	33	Plot-based fruitbodies count	5	square metre	21.06.2014	2014	06	Russia	RU	Khanty-Mansiyskiy Avtonomnyy Okrug-Yugra	Khanty-Mansiysk	Mukhrino Field Station of Yugra State University, 30 km to the SW from Khanty-Mansiysk	WGS84	3
374	BogFungi_Plot_113_002	BogFungi_Plot_113	Raised bog community with Pinus sylvestris, dwarfshrubs and dominating S. fuscum.	60,89295	68,68292	33	Plot-based fruitbodies count	5	square metre	21.06.2014	2014	06	Russia	RU	Khanty-Mansiyskiy Avtonomnyy Okrug-Yugra	Khanty-Mansiysk	Mukhrino Field Station of Yugra State University, 30 km to the SW from Khanty-Mansiysk	WGS84	3
375	BogFungi_Plot_114_002	BogFungi_Plot_114	Raised bog community with Pinus sylvestris, dwarfshrubs and dominating S. fuscum.	60,89299	68,68295	33	Plot-based fruitbodies count	5	square metre	21.06.2014	2014	06	Russia	RU	Khanty-Mansiyskiy Avtonomnyy Okrug-Yugra	Khanty-Mansiysk	Mukhrino Field Station of Yugra State University, 30 km to the SW from Khanty-Mansiysk	WGS84	3	HumanObservation	BogFungi_1379	Gymnopus junquilleus		1	number of fruitbodies	Fungi
376	BogFungi_Plot_115_002	BogFungi_Plot_115	Graminoid-Sphagnum community of waterlogged lawns of raised bog.	60,89305	68,68296	33	Plot-based fruitbodies count	5	square metre	21.06.2014	2014	06	Russia	RU	Khanty-Mansiyskiy Avtonomnyy Okrug-Yugra	Khanty-Mansiysk	Mukhrino Field Station of Yugra State University, 30 km to the SW from Khanty-Mansiysk	WGS84	3
377	BogFungi_Plot_116_002	BogFungi_Plot_116	Graminoid-Sphagnum community of waterlogged lawns of raised bog.	60,89306	68,68298	33	Plot-based fruitbodies count	5	square metre	21.06.2014	2014	06	Russia	RU	Khanty-Mansiyskiy Avtonomnyy Okrug-Yugra	Khanty-Mansiysk	Mukhrino Field Station of Yugra State University, 30 km to the SW from Khanty-Mansiysk	WGS84	3
378	BogFungi_Plot_117_002	BogFungi_Plot_117	Graminoid-Sphagnum community of waterlogged lawns of raised bog.	60,89312	68,683	32	Plot-based fruitbodies count	5	square metre	21.06.2014	2014	06	Russia	RU	Khanty-Mansiyskiy Avtonomnyy Okrug-Yugra	Khanty-Mansiysk	Mukhrino Field Station of Yugra State University, 30 km to the SW from Khanty-Mansiysk	WGS84	3	HumanObservation	BogFungi_1445	Sphagnurus paluster		23	number of fruitbodies	Fungi
379	BogFungi_Plot_118_002	BogFungi_Plot_118	Graminoid-Sphagnum community of waterlogged lawns of raised bog.	60,89316	68,68301	32	Plot-based fruitbodies count	5	square metre	21.06.2014	2014	06	Russia	RU	Khanty-Mansiyskiy Avtonomnyy Okrug-Yugra	Khanty-Mansiysk	Mukhrino Field Station of Yugra State University, 30 km to the SW from Khanty-Mansiysk	WGS84	3	HumanObservation	BogFungi_1453	Sphagnurus paluster		50	number of fruitbodies	Fungi
380	BogFungi_Plot_119_002	BogFungi_Plot_119	Graminoid-Sphagnum community of waterlogged lawns of raised bog.	60,89321	68,68301	32	Plot-based fruitbodies count	5	square metre	21.06.2014	2014	06	Russia	RU	Khanty-Mansiyskiy Avtonomnyy Okrug-Yugra	Khanty-Mansiysk	Mukhrino Field Station of Yugra State University, 30 km to the SW from Khanty-Mansiysk	WGS84	3
381	BogFungi_Plot_120_002	BogFungi_Plot_120	Graminoid-Sphagnum community of waterlogged lawns of raised bog.	60,89325	68,68303	32	Plot-based fruitbodies count	5	square metre	21.06.2014	2014	06	Russia	RU	Khanty-Mansiyskiy Avtonomnyy Okrug-Yugra	Khanty-Mansiysk	Mukhrino Field Station of Yugra State University, 30 km to the SW from Khanty-Mansiysk	WGS84	3
382	BogFungi_Plot_121_002	BogFungi_Plot_121	Graminoid-Sphagnum community of waterlogged lawns of raised bog.	60,89331	68,68305	32	Plot-based fruitbodies count	5	square metre	21.06.2014	2014	06	Russia	RU	Khanty-Mansiyskiy Avtonomnyy Okrug-Yugra	Khanty-Mansiysk	Mukhrino Field Station of Yugra State University, 30 km to the SW from Khanty-Mansiysk	WGS84	3	HumanObservation	BogFungi_1469	Sphagnurus paluster		50	number of fruitbodies	Fungi
383	BogFungi_Plot_122_002	BogFungi_Plot_122	Graminoid-Sphagnum community of waterlogged lawns of raised bog.	60,89337	68,68306	32	Plot-based fruitbodies count	5	square metre	21.06.2014	2014	06	Russia	RU	Khanty-Mansiyskiy Avtonomnyy Okrug-Yugra	Khanty-Mansiysk	Mukhrino Field Station of Yugra State University, 30 km to the SW from Khanty-Mansiysk	WGS84	3
384	BogFungi_Plot_123_002	BogFungi_Plot_123	Raised bog community with Pinus sylvestris, dwarfshrubs and dominating S. fuscum.	60,89345	68,68306	32	Plot-based fruitbodies count	5	square metre	21.06.2014	2014	06	Russia	RU	Khanty-Mansiyskiy Avtonomnyy Okrug-Yugra	Khanty-Mansiysk	Mukhrino Field Station of Yugra State University, 30 km to the SW from Khanty-Mansiysk	WGS84	3
385	BogFungi_Plot_124_002	BogFungi_Plot_124	Raised bog community with Pinus sylvestris, dwarfshrubs and dominating S. fuscum.	60,8935	68,68308	32	Plot-based fruitbodies count	5	square metre	21.06.2014	2014	06	Russia	RU	Khanty-Mansiyskiy Avtonomnyy Okrug-Yugra	Khanty-Mansiysk	Mukhrino Field Station of Yugra State University, 30 km to the SW from Khanty-Mansiysk	WGS84	3
386	BogFungi_Plot_125_002	BogFungi_Plot_125	Raised bog community with Pinus sylvestris, dwarfshrubs and dominating S. fuscum.	60,89355	68,68307	32	Plot-based fruitbodies count	5	square metre	21.06.2014	2014	06	Russia	RU	Khanty-Mansiyskiy Avtonomnyy Okrug-Yugra	Khanty-Mansiysk	Mukhrino Field Station of Yugra State University, 30 km to the SW from Khanty-Mansiysk	WGS84	3
387	BogFungi_Plot_126_002	BogFungi_Plot_126	Raised bog community with Pinus sylvestris, dwarfshrubs and dominating S. fuscum.	60,8936	68,6831	32	Plot-based fruitbodies count	5	square metre	21.06.2014	2014	06	Russia	RU	Khanty-Mansiyskiy Avtonomnyy Okrug-Yugra	Khanty-Mansiysk	Mukhrino Field Station of Yugra State University, 30 km to the SW from Khanty-Mansiysk	WGS84	3	HumanObservation	BogFungi_1536	Sphagnurus paluster		30	number of fruitbodies	Fungi
388	BogFungi_Plot_127_002	BogFungi_Plot_127	Raised bog community with Pinus sylvestris, dwarfshrubs and dominating S. fuscum.	60,89365	68,68313	38	Plot-based fruitbodies count	5	square metre	21.06.2014	2014	06	Russia	RU	Khanty-Mansiyskiy Avtonomnyy Okrug-Yugra	Khanty-Mansiysk	Mukhrino Field Station of Yugra State University, 30 km to the SW from Khanty-Mansiysk	WGS84	3
389	BogFungi_Plot_128_002	BogFungi_Plot_128	Raised bog community with Pinus sylvestris, dwarfshrubs and dominating S. fuscum.	60,89368	68,68313	36	Plot-based fruitbodies count	5	square metre	21.06.2014	2014	06	Russia	RU	Khanty-Mansiyskiy Avtonomnyy Okrug-Yugra	Khanty-Mansiysk	Mukhrino Field Station of Yugra State University, 30 km to the SW from Khanty-Mansiysk	WGS84	3
390	BogFungi_Plot_129_002	BogFungi_Plot_129	Graminoid-Sphagnum community of waterlogged lawns of raised bog.	60,89374	68,68313	35	Plot-based fruitbodies count	5	square metre	21.06.2014	2014	06	Russia	RU	Khanty-Mansiyskiy Avtonomnyy Okrug-Yugra	Khanty-Mansiysk	Mukhrino Field Station of Yugra State University, 30 km to the SW from Khanty-Mansiysk	WGS84	3
391	BogFungi_Plot_130_002	BogFungi_Plot_130	Raised bog community with Pinus sylvestris, dwarfshrubs and dominating S. fuscum.	60,89379	68,68313	35	Plot-based fruitbodies count	5	square metre	21.06.2014	2014	06	Russia	RU	Khanty-Mansiyskiy Avtonomnyy Okrug-Yugra	Khanty-Mansiysk	Mukhrino Field Station of Yugra State University, 30 km to the SW from Khanty-Mansiysk	WGS84	3
392	BogFungi_Plot_131_002	BogFungi_Plot_131	Raised bog community with Pinus sylvestris, dwarfshrubs and dominating S. fuscum.	60,89384	68,68312	35	Plot-based fruitbodies count	5	square metre	21.06.2014	2014	06	Russia	RU	Khanty-Mansiyskiy Avtonomnyy Okrug-Yugra	Khanty-Mansiysk	Mukhrino Field Station of Yugra State University, 30 km to the SW from Khanty-Mansiysk	WGS84	3
393	BogFungi_Plot_132_002	BogFungi_Plot_132	Raised bog community with Pinus sylvestris, dwarfshrubs and dominating S. fuscum.	60,89388	68,6831	36	Plot-based fruitbodies count	5	square metre	21.06.2014	2014	06	Russia	RU	Khanty-Mansiyskiy Avtonomnyy Okrug-Yugra	Khanty-Mansiysk	Mukhrino Field Station of Yugra State University, 30 km to the SW from Khanty-Mansiysk	WGS84	3	HumanObservation	BogFungi_1744	Gymnopus junquilleus		1	number of fruitbodies	Fungi
394	BogFungi_Plot_133_002	BogFungi_Plot_133	Raised bog community with Pinus sylvestris, dwarfshrubs and dominating S. fuscum.	60,89392	68,6831	36	Plot-based fruitbodies count	5	square metre	21.06.2014	2014	06	Russia	RU	Khanty-Mansiyskiy Avtonomnyy Okrug-Yugra	Khanty-Mansiysk	Mukhrino Field Station of Yugra State University, 30 km to the SW from Khanty-Mansiysk	WGS84	3
395	BogFungi_Plot_134_002	BogFungi_Plot_134	Raised bog community with Pinus sylvestris, dwarfshrubs and dominating S. fuscum.	60,89396	68,68309	36	Plot-based fruitbodies count	5	square metre	21.06.2014	2014	06	Russia	RU	Khanty-Mansiyskiy Avtonomnyy Okrug-Yugra	Khanty-Mansiysk	Mukhrino Field Station of Yugra State University, 30 km to the SW from Khanty-Mansiysk	WGS84	3	HumanObservation	BogFungi_1878	Arrhenia gerardiana		1	number of fruitbodies	Fungi
396	BogFungi_Plot_135_002	BogFungi_Plot_135	Raised bog community with Pinus sylvestris, dwarfshrubs and dominating S. fuscum.	60,89402	68,68308	36	Plot-based fruitbodies count	5	square metre	21.06.2014	2014	06	Russia	RU	Khanty-Mansiyskiy Avtonomnyy Okrug-Yugra	Khanty-Mansiysk	Mukhrino Field Station of Yugra State University, 30 km to the SW from Khanty-Mansiysk	WGS84	3	HumanObservation	BogFungi_1930	Arrhenia gerardiana		1	number of fruitbodies	Fungi
397	BogFungi_Plot_136_002	BogFungi_Plot_136	Raised bog community with Pinus sylvestris, dwarfshrubs and dominating S. fuscum.	60,89406	68,68308	36	Plot-based fruitbodies count	5	square metre	21.06.2014	2014	06	Russia	RU	Khanty-Mansiyskiy Avtonomnyy Okrug-Yugra	Khanty-Mansiysk	Mukhrino Field Station of Yugra State University, 30 km to the SW from Khanty-Mansiysk	WGS84	3
398	BogFungi_Plot_137_002	BogFungi_Plot_137	Raised bog community with Pinus sylvestris, dwarfshrubs and dominating S. fuscum.	60,89411	68,68307	37	Plot-based fruitbodies count	5	square metre	21.06.2014	2014	06	Russia	RU	Khanty-Mansiyskiy Avtonomnyy Okrug-Yugra	Khanty-Mansiysk	Mukhrino Field Station of Yugra State University, 30 km to the SW from Khanty-Mansiysk	WGS84	3
399	BogFungi_Plot_138_002	BogFungi_Plot_138	Raised bog community with Pinus sylvestris, dwarfshrubs and dominating S. fuscum.	60,89414	68,68304	36	Plot-based fruitbodies count	5	square metre	21.06.2014	2014	06	Russia	RU	Khanty-Mansiyskiy Avtonomnyy Okrug-Yugra	Khanty-Mansiysk	Mukhrino Field Station of Yugra State University, 30 km to the SW from Khanty-Mansiysk	WGS84	3
400	BogFungi_Plot_139_002	BogFungi_Plot_139	Raised bog community with Pinus sylvestris, dwarfshrubs and dominating S. fuscum.	60,89418	68,68305	37	Plot-based fruitbodies count	5	square metre	21.06.2014	2014	06	Russia	RU	Khanty-Mansiyskiy Avtonomnyy Okrug-Yugra	Khanty-Mansiysk	Mukhrino Field Station of Yugra State University, 30 km to the SW from Khanty-Mansiysk	WGS84	3
401	BogFungi_Plot_140_002	BogFungi_Plot_140	Raised bog community with Pinus sylvestris, dwarfshrubs and dominating S. fuscum.	60,89421	68,68304	37	Plot-based fruitbodies count	5	square metre	21.06.2014	2014	06	Russia	RU	Khanty-Mansiyskiy Avtonomnyy Okrug-Yugra	Khanty-Mansiysk	Mukhrino Field Station of Yugra State University, 30 km to the SW from Khanty-Mansiysk	WGS84	3
402	BogFungi_Plot_141_002	BogFungi_Plot_141	Raised bog community with Pinus sylvestris, dwarfshrubs and dominating S. fuscum.	60,89422	68,683	37	Plot-based fruitbodies count	5	square metre	21.06.2014	2014	06	Russia	RU	Khanty-Mansiyskiy Avtonomnyy Okrug-Yugra	Khanty-Mansiysk	Mukhrino Field Station of Yugra State University, 30 km to the SW from Khanty-Mansiysk	WGS84	3
403	BogFungi_Plot_142_002	BogFungi_Plot_142	Raised bog community with Pinus sylvestris, dwarfshrubs and dominating S. fuscum.	60,8942	68,68288	37	Plot-based fruitbodies count	5	square metre	21.06.2014	2014	06	Russia	RU	Khanty-Mansiyskiy Avtonomnyy Okrug-Yugra	Khanty-Mansiysk	Mukhrino Field Station of Yugra State University, 30 km to the SW from Khanty-Mansiysk	WGS84	3	HumanObservation	BogFungi_2435	Gymnopus junquilleus		2	number of fruitbodies	Fungi
404	BogFungi_Plot_143_002	BogFungi_Plot_143	Raised bog community with Pinus sylvestris, dwarfshrubs and dominating S. fuscum.	60,89419	68,68278	37	Plot-based fruitbodies count	5	square metre	21.06.2014	2014	06	Russia	RU	Khanty-Mansiyskiy Avtonomnyy Okrug-Yugra	Khanty-Mansiysk	Mukhrino Field Station of Yugra State University, 30 km to the SW from Khanty-Mansiysk	WGS84	3
405	BogFungi_Plot_144_002	BogFungi_Plot_144	Raised bog community with Pinus sylvestris, dwarfshrubs and dominating S. fuscum.	60,89419	68,6827	37	Plot-based fruitbodies count	5	square metre	21.06.2014	2014	06	Russia	RU	Khanty-Mansiyskiy Avtonomnyy Okrug-Yugra	Khanty-Mansiysk	Mukhrino Field Station of Yugra State University, 30 km to the SW from Khanty-Mansiysk	WGS84	3
406	BogFungi_Plot_145_002	BogFungi_Plot_145	Raised bog community with Pinus sylvestris, dwarfshrubs and dominating S. fuscum.	60,8942	68,68257	37	Plot-based fruitbodies count	5	square metre	21.06.2014	2014	06	Russia	RU	Khanty-Mansiyskiy Avtonomnyy Okrug-Yugra	Khanty-Mansiysk	Mukhrino Field Station of Yugra State University, 30 km to the SW from Khanty-Mansiysk	WGS84	3	HumanObservation	BogFungi_2599	Arrhenia gerardiana		1	number of fruitbodies	Fungi
407	BogFungi_Plot_146_002	BogFungi_Plot_146	Raised bog community with Pinus sylvestris, dwarfshrubs and dominating S. fuscum.	60,8942	68,68246	37	Plot-based fruitbodies count	5	square metre	21.06.2014	2014	06	Russia	RU	Khanty-Mansiyskiy Avtonomnyy Okrug-Yugra	Khanty-Mansiysk	Mukhrino Field Station of Yugra State University, 30 km to the SW from Khanty-Mansiysk	WGS84	3
408	BogFungi_Plot_147_002	BogFungi_Plot_147	Raised bog community with Pinus sylvestris, dwarfshrubs and dominating S. fuscum.	60,89419	68,68232	37	Plot-based fruitbodies count	5	square metre	21.06.2014	2014	06	Russia	RU	Khanty-Mansiyskiy Avtonomnyy Okrug-Yugra	Khanty-Mansiysk	Mukhrino Field Station of Yugra State University, 30 km to the SW from Khanty-Mansiysk	WGS84	3
409	BogFungi_Plot_148_002	BogFungi_Plot_148	Raised bog community with Pinus sylvestris, dwarfshrubs and dominating S. fuscum.	60,89418	68,68224	37	Plot-based fruitbodies count	5	square metre	21.06.2014	2014	06	Russia	RU	Khanty-Mansiyskiy Avtonomnyy Okrug-Yugra	Khanty-Mansiysk	Mukhrino Field Station of Yugra State University, 30 km to the SW from Khanty-Mansiysk	WGS84	3
410	BogFungi_Plot_149_002	BogFungi_Plot_149	Raised bog community with Pinus sylvestris, dwarfshrubs and dominating S. fuscum.	60,89417	68,6821	37	Plot-based fruitbodies count	5	square metre	21.06.2014	2014	06	Russia	RU	Khanty-Mansiyskiy Avtonomnyy Okrug-Yugra	Khanty-Mansiysk	Mukhrino Field Station of Yugra State University, 30 km to the SW from Khanty-Mansiysk	WGS84	3
411	BogFungi_Plot_150_002	BogFungi_Plot_150	Raised bog community with Pinus sylvestris, dwarfshrubs and dominating S. fuscum.	60,89417	68,68195	37	Plot-based fruitbodies count	5	square metre	21.06.2014	2014	06	Russia	RU	Khanty-Mansiyskiy Avtonomnyy Okrug-Yugra	Khanty-Mansiysk	Mukhrino Field Station of Yugra State University, 30 km to the SW from Khanty-Mansiysk	WGS84	3
412	BogFungi_Plot_151_002	BogFungi_Plot_151	Raised bog community with Pinus sylvestris, dwarfshrubs and dominating S. fuscum.	60,89427	68,68301	36	Plot-based fruitbodies count	5	square metre	21.06.2014	2014	06	Russia	RU	Khanty-Mansiyskiy Avtonomnyy Okrug-Yugra	Khanty-Mansiysk	Mukhrino Field Station of Yugra State University, 30 km to the SW from Khanty-Mansiysk	WGS84	3	HumanObservation	BogFungi_2861	Arrhenia gerardiana		1	number of fruitbodies	Fungi
413	BogFungi_Plot_152_002	BogFungi_Plot_152	Raised bog community with Pinus sylvestris, dwarfshrubs and dominating S. fuscum.	60,8943	68,68304	35	Plot-based fruitbodies count	5	square metre	21.06.2014	2014	06	Russia	RU	Khanty-Mansiyskiy Avtonomnyy Okrug-Yugra	Khanty-Mansiysk	Mukhrino Field Station of Yugra State University, 30 km to the SW from Khanty-Mansiysk	WGS84	3
414	BogFungi_Plot_153_002	BogFungi_Plot_153	Raised bog community with Pinus sylvestris, dwarfshrubs and dominating S. fuscum.	60,8943	68,68299	35	Plot-based fruitbodies count	5	square metre	21.06.2014	2014	06	Russia	RU	Khanty-Mansiyskiy Avtonomnyy Okrug-Yugra	Khanty-Mansiysk	Mukhrino Field Station of Yugra State University, 30 km to the SW from Khanty-Mansiysk	WGS84	3
415	BogFungi_Plot_154_002	BogFungi_Plot_154	Raised bog community with Pinus sylvestris, dwarfshrubs and dominating S. fuscum.	60,89437	68,68304	35	Plot-based fruitbodies count	5	square metre	21.06.2014	2014	06	Russia	RU	Khanty-Mansiyskiy Avtonomnyy Okrug-Yugra	Khanty-Mansiysk	Mukhrino Field Station of Yugra State University, 30 km to the SW from Khanty-Mansiysk	WGS84	3	HumanObservation	BogFungi_2971	Gymnopus junquilleus		1	number of fruitbodies	Fungi
416	BogFungi_Plot_155_002	BogFungi_Plot_155	Raised bog community with Pinus sylvestris, dwarfshrubs and dominating S. fuscum.	60,89441	68,68307	35	Plot-based fruitbodies count	5	square metre	21.06.2014	2014	06	Russia	RU	Khanty-Mansiyskiy Avtonomnyy Okrug-Yugra	Khanty-Mansiysk	Mukhrino Field Station of Yugra State University, 30 km to the SW from Khanty-Mansiysk	WGS84	3	HumanObservation	BogFungi_3034	Gymnopus junquilleus		1	number of fruitbodies	Fungi
417	BogFungi_Plot_156_002	BogFungi_Plot_156	Raised bog community with Pinus sylvestris, dwarfshrubs and dominating S. fuscum.	60,89446	68,68311	35	Plot-based fruitbodies count	5	square metre	21.06.2014	2014	06	Russia	RU	Khanty-Mansiyskiy Avtonomnyy Okrug-Yugra	Khanty-Mansiysk	Mukhrino Field Station of Yugra State University, 30 km to the SW from Khanty-Mansiysk	WGS84	3
418	BogFungi_Plot_157_002	BogFungi_Plot_157	Raised bog community with Pinus sylvestris, dwarfshrubs and dominating S. fuscum.	60,8945	68,68314	35	Plot-based fruitbodies count	5	square metre	21.06.2014	2014	06	Russia	RU	Khanty-Mansiyskiy Avtonomnyy Okrug-Yugra	Khanty-Mansiysk	Mukhrino Field Station of Yugra State University, 30 km to the SW from Khanty-Mansiysk	WGS84	3
419	BogFungi_Plot_158_002	BogFungi_Plot_158	Raised bog community with Pinus sylvestris, dwarfshrubs and dominating S. fuscum.	60,89454	68,68317	35	Plot-based fruitbodies count	5	square metre	21.06.2014	2014	06	Russia	RU	Khanty-Mansiyskiy Avtonomnyy Okrug-Yugra	Khanty-Mansiysk	Mukhrino Field Station of Yugra State University, 30 km to the SW from Khanty-Mansiysk	WGS84	3
420	BogFungi_Plot_159_002	BogFungi_Plot_159	Raised bog community with Pinus sylvestris, dwarfshrubs and dominating S. fuscum.	60,89458	68,6832	35	Plot-based fruitbodies count	5	square metre	21.06.2014	2014	06	Russia	RU	Khanty-Mansiyskiy Avtonomnyy Okrug-Yugra	Khanty-Mansiysk	Mukhrino Field Station of Yugra State University, 30 km to the SW from Khanty-Mansiysk	WGS84	3
421	BogFungi_Plot_160_002	BogFungi_Plot_160	Raised bog community with Pinus sylvestris, dwarfshrubs and dominating S. fuscum.	60,89462	68,68322	35	Plot-based fruitbodies count	5	square metre	21.06.2014	2014	06	Russia	RU	Khanty-Mansiyskiy Avtonomnyy Okrug-Yugra	Khanty-Mansiysk	Mukhrino Field Station of Yugra State University, 30 km to the SW from Khanty-Mansiysk	WGS84	3
422	BogFungi_Plot_161_002	BogFungi_Plot_161	Raised bog community with Pinus sylvestris, dwarfshrubs and dominating S. fuscum.	60,89466	68,68325	35	Plot-based fruitbodies count	5	square metre	21.06.2014	2014	06	Russia	RU	Khanty-Mansiyskiy Avtonomnyy Okrug-Yugra	Khanty-Mansiysk	Mukhrino Field Station of Yugra State University, 30 km to the SW from Khanty-Mansiysk	WGS84	3
423	BogFungi_Plot_162_002	BogFungi_Plot_162	Raised bog community with Pinus sylvestris, dwarfshrubs and dominating S. fuscum.	60,89472	68,68328	35	Plot-based fruitbodies count	5	square metre	21.06.2014	2014	06	Russia	RU	Khanty-Mansiyskiy Avtonomnyy Okrug-Yugra	Khanty-Mansiysk	Mukhrino Field Station of Yugra State University, 30 km to the SW from Khanty-Mansiysk	WGS84	3
424	BogFungi_Plot_163_002	BogFungi_Plot_163	Raised bog community with Pinus sylvestris, dwarfshrubs and dominating S. fuscum.	60,89474	68,68331	35	Plot-based fruitbodies count	5	square metre	21.06.2014	2014	06	Russia	RU	Khanty-Mansiyskiy Avtonomnyy Okrug-Yugra	Khanty-Mansiysk	Mukhrino Field Station of Yugra State University, 30 km to the SW from Khanty-Mansiysk	WGS84	3
425	BogFungi_Plot_164_002	BogFungi_Plot_164	Raised bog community with Pinus sylvestris, dwarfshrubs and dominating S. fuscum.	60,89478	68,68333	35	Plot-based fruitbodies count	5	square metre	21.06.2014	2014	06	Russia	RU	Khanty-Mansiyskiy Avtonomnyy Okrug-Yugra	Khanty-Mansiysk	Mukhrino Field Station of Yugra State University, 30 km to the SW from Khanty-Mansiysk	WGS84	3	HumanObservation	BogFungi_3603	Arrhenia gerardiana		1	number of fruitbodies	Fungi
426	BogFungi_Plot_165_002	BogFungi_Plot_165	Raised bog community with Pinus sylvestris, dwarfshrubs and dominating S. fuscum.	60,89483	68,68335	35	Plot-based fruitbodies count	5	square metre	21.06.2014	2014	06	Russia	RU	Khanty-Mansiyskiy Avtonomnyy Okrug-Yugra	Khanty-Mansiysk	Mukhrino Field Station of Yugra State University, 30 km to the SW from Khanty-Mansiysk	WGS84	3
427	BogFungi_Plot_166_002	BogFungi_Plot_166	Raised bog community with Pinus sylvestris, dwarfshrubs and dominating S. fuscum.	60,89488	68,68336	35	Plot-based fruitbodies count	5	square metre	21.06.2014	2014	06	Russia	RU	Khanty-Mansiyskiy Avtonomnyy Okrug-Yugra	Khanty-Mansiysk	Mukhrino Field Station of Yugra State University, 30 km to the SW from Khanty-Mansiysk	WGS84	3
428	BogFungi_Plot_167_002	BogFungi_Plot_167	Raised bog community with Pinus sylvestris, dwarfshrubs and dominating S. fuscum.	60,89494	68,68337	35	Plot-based fruitbodies count	5	square metre	21.06.2014	2014	06	Russia	RU	Khanty-Mansiyskiy Avtonomnyy Okrug-Yugra	Khanty-Mansiysk	Mukhrino Field Station of Yugra State University, 30 km to the SW from Khanty-Mansiysk	WGS84	3
429	BogFungi_Plot_168_002	BogFungi_Plot_168	Raised bog community with Pinus sylvestris, dwarfshrubs and dominating S. fuscum.	60,89498	68,68339	35	Plot-based fruitbodies count	5	square metre	21.06.2014	2014	06	Russia	RU	Khanty-Mansiyskiy Avtonomnyy Okrug-Yugra	Khanty-Mansiysk	Mukhrino Field Station of Yugra State University, 30 km to the SW from Khanty-Mansiysk	WGS84	3
430	BogFungi_Plot_169_002	BogFungi_Plot_169	Raised bog community with Pinus sylvestris, dwarfshrubs and dominating S. fuscum.	60,89502	68,68338	34	Plot-based fruitbodies count	5	square metre	21.06.2014	2014	06	Russia	RU	Khanty-Mansiyskiy Avtonomnyy Okrug-Yugra	Khanty-Mansiysk	Mukhrino Field Station of Yugra State University, 30 km to the SW from Khanty-Mansiysk	WGS84	3
431	BogFungi_Plot_170_002	BogFungi_Plot_170	Raised bog community with Pinus sylvestris, dwarfshrubs and dominating S. fuscum.	60,89507	68,68339	35	Plot-based fruitbodies count	5	square metre	21.06.2014	2014	06	Russia	RU	Khanty-Mansiyskiy Avtonomnyy Okrug-Yugra	Khanty-Mansiysk	Mukhrino Field Station of Yugra State University, 30 km to the SW from Khanty-Mansiysk	WGS84	3
432	BogFungi_Plot_171_002	BogFungi_Plot_171	Raised bog community with Pinus sylvestris, dwarfshrubs and dominating S. fuscum.	60,89511	68,68341	34	Plot-based fruitbodies count	5	square metre	21.06.2014	2014	06	Russia	RU	Khanty-Mansiyskiy Avtonomnyy Okrug-Yugra	Khanty-Mansiysk	Mukhrino Field Station of Yugra State University, 30 km to the SW from Khanty-Mansiysk	WGS84	3
433	BogFungi_Plot_172_002	BogFungi_Plot_172	Raised bog community with Pinus sylvestris, dwarfshrubs and dominating S. fuscum.	60,89516	68,68343	34	Plot-based fruitbodies count	5	square metre	21.06.2014	2014	06	Russia	RU	Khanty-Mansiyskiy Avtonomnyy Okrug-Yugra	Khanty-Mansiysk	Mukhrino Field Station of Yugra State University, 30 km to the SW from Khanty-Mansiysk	WGS84	3
434	BogFungi_Plot_173_002	BogFungi_Plot_173	Graminoid-Sphagnum community of waterlogged lawns of raised bog.	60,8919	68,68228	32	Plot-based fruitbodies count	5	square metre	21.06.2014	2014	06	Russia	RU	Khanty-Mansiyskiy Avtonomnyy Okrug-Yugra	Khanty-Mansiysk	Mukhrino Field Station of Yugra State University, 30 km to the SW from Khanty-Mansiysk	WGS84	3
435	BogFungi_Plot_174_002	BogFungi_Plot_174	Graminoid-Sphagnum community of waterlogged lawns of raised bog.	60,89189	68,68219	32	Plot-based fruitbodies count	5	square metre	21.06.2014	2014	06	Russia	RU	Khanty-Mansiyskiy Avtonomnyy Okrug-Yugra	Khanty-Mansiysk	Mukhrino Field Station of Yugra State University, 30 km to the SW from Khanty-Mansiysk	WGS84	3
436	BogFungi_Plot_175_002	BogFungi_Plot_175	Graminoid-Sphagnum community of waterlogged lawns of raised bog.	60,89188	68,6821	32	Plot-based fruitbodies count	5	square metre	21.06.2014	2014	06	Russia	RU	Khanty-Mansiyskiy Avtonomnyy Okrug-Yugra	Khanty-Mansiysk	Mukhrino Field Station of Yugra State University, 30 km to the SW from Khanty-Mansiysk	WGS84	3
437	BogFungi_Plot_176_002	BogFungi_Plot_176	Graminoid-Sphagnum community of waterlogged lawns of raised bog.	60,89187	68,68202	32	Plot-based fruitbodies count	5	square metre	21.06.2014	2014	06	Russia	RU	Khanty-Mansiyskiy Avtonomnyy Okrug-Yugra	Khanty-Mansiysk	Mukhrino Field Station of Yugra State University, 30 km to the SW from Khanty-Mansiysk	WGS84	3
438	BogFungi_Plot_177_002	BogFungi_Plot_177	Graminoid-Sphagnum community of waterlogged lawns of raised bog.	60,89186	68,68192	32	Plot-based fruitbodies count	5	square metre	21.06.2014	2014	06	Russia	RU	Khanty-Mansiyskiy Avtonomnyy Okrug-Yugra	Khanty-Mansiysk	Mukhrino Field Station of Yugra State University, 30 km to the SW from Khanty-Mansiysk	WGS84	3
439	BogFungi_Plot_178_002	BogFungi_Plot_178	Graminoid-Sphagnum community of waterlogged lawns of raised bog.	60,89186	68,68184	32	Plot-based fruitbodies count	5	square metre	21.06.2014	2014	06	Russia	RU	Khanty-Mansiyskiy Avtonomnyy Okrug-Yugra	Khanty-Mansiysk	Mukhrino Field Station of Yugra State University, 30 km to the SW from Khanty-Mansiysk	WGS84	3
440	BogFungi_Plot_179_002	BogFungi_Plot_179	Graminoid-Sphagnum community of waterlogged lawns of raised bog.	60,89185	68,68177	32	Plot-based fruitbodies count	5	square metre	21.06.2014	2014	06	Russia	RU	Khanty-Mansiyskiy Avtonomnyy Okrug-Yugra	Khanty-Mansiysk	Mukhrino Field Station of Yugra State University, 30 km to the SW from Khanty-Mansiysk	WGS84	3
441	BogFungi_Plot_180_002	BogFungi_Plot_180	Graminoid-Sphagnum community of waterlogged lawns of raised bog.	60,89184	68,68168	32	Plot-based fruitbodies count	5	square metre	21.06.2014	2014	06	Russia	RU	Khanty-Mansiyskiy Avtonomnyy Okrug-Yugra	Khanty-Mansiysk	Mukhrino Field Station of Yugra State University, 30 km to the SW from Khanty-Mansiysk	WGS84	3
442	BogFungi_Plot_181_002	BogFungi_Plot_181	Graminoid-Sphagnum community of waterlogged lawns of raised bog.	60,89184	68,68158	32	Plot-based fruitbodies count	5	square metre	21.06.2014	2014	06	Russia	RU	Khanty-Mansiyskiy Avtonomnyy Okrug-Yugra	Khanty-Mansiysk	Mukhrino Field Station of Yugra State University, 30 km to the SW from Khanty-Mansiysk	WGS84	3
443	BogFungi_Plot_182_002	BogFungi_Plot_182	Graminoid-Sphagnum community of waterlogged lawns of raised bog.	60,89184	68,68149	32	Plot-based fruitbodies count	5	square metre	21.06.2014	2014	06	Russia	RU	Khanty-Mansiyskiy Avtonomnyy Okrug-Yugra	Khanty-Mansiysk	Mukhrino Field Station of Yugra State University, 30 km to the SW from Khanty-Mansiysk	WGS84	3
444	BogFungi_Plot_183_002	BogFungi_Plot_183	Raised bog community with Pinus sylvestris, dwarfshrubs and dominating S. fuscum.	60,89184	68,68139	32	Plot-based fruitbodies count	5	square metre	21.06.2014	2014	06	Russia	RU	Khanty-Mansiyskiy Avtonomnyy Okrug-Yugra	Khanty-Mansiysk	Mukhrino Field Station of Yugra State University, 30 km to the SW from Khanty-Mansiysk	WGS84	3
445	BogFungi_Plot_184_002	BogFungi_Plot_184	Graminoid-Sphagnum community of waterlogged lawns of raised bog.	60,89184	68,68129	32	Plot-based fruitbodies count	5	square metre	21.06.2014	2014	06	Russia	RU	Khanty-Mansiyskiy Avtonomnyy Okrug-Yugra	Khanty-Mansiysk	Mukhrino Field Station of Yugra State University, 30 km to the SW from Khanty-Mansiysk	WGS84	3
446	BogFungi_Plot_185_002	BogFungi_Plot_185	Graminoid-Sphagnum community of waterlogged lawns of raised bog.	60,89184	68,68119	32	Plot-based fruitbodies count	5	square metre	21.06.2014	2014	06	Russia	RU	Khanty-Mansiyskiy Avtonomnyy Okrug-Yugra	Khanty-Mansiysk	Mukhrino Field Station of Yugra State University, 30 km to the SW from Khanty-Mansiysk	WGS84	3
447	BogFungi_Plot_186_002	BogFungi_Plot_186	Graminoid-Sphagnum community of waterlogged lawns of raised bog.	60,89182	68,6811	32	Plot-based fruitbodies count	5	square metre	21.06.2014	2014	06	Russia	RU	Khanty-Mansiyskiy Avtonomnyy Okrug-Yugra	Khanty-Mansiysk	Mukhrino Field Station of Yugra State University, 30 km to the SW from Khanty-Mansiysk	WGS84	3
448	BogFungi_Plot_187_002	BogFungi_Plot_187	Graminoid-Sphagnum community of waterlogged lawns of raised bog.	60,89183	68,68103	32	Plot-based fruitbodies count	5	square metre	21.06.2014	2014	06	Russia	RU	Khanty-Mansiyskiy Avtonomnyy Okrug-Yugra	Khanty-Mansiysk	Mukhrino Field Station of Yugra State University, 30 km to the SW from Khanty-Mansiysk	WGS84	3
449	BogFungi_Plot_188_002	BogFungi_Plot_188	Graminoid-Sphagnum community of waterlogged lawns of raised bog.	60,89183	68,68094	32	Plot-based fruitbodies count	5	square metre	21.06.2014	2014	06	Russia	RU	Khanty-Mansiyskiy Avtonomnyy Okrug-Yugra	Khanty-Mansiysk	Mukhrino Field Station of Yugra State University, 30 km to the SW from Khanty-Mansiysk	WGS84	3
450	BogFungi_Plot_189_002	BogFungi_Plot_189	Graminoid-Sphagnum community of waterlogged lawns of raised bog.	60,89183	68,68083	32	Plot-based fruitbodies count	5	square metre	21.06.2014	2014	06	Russia	RU	Khanty-Mansiyskiy Avtonomnyy Okrug-Yugra	Khanty-Mansiysk	Mukhrino Field Station of Yugra State University, 30 km to the SW from Khanty-Mansiysk	WGS84	3
451	BogFungi_Plot_190_002	BogFungi_Plot_190	Raised bog community with Pinus sylvestris, dwarfshrubs and dominating S. fuscum.	60,89182	68,68076	32	Plot-based fruitbodies count	5	square metre	21.06.2014	2014	06	Russia	RU	Khanty-Mansiyskiy Avtonomnyy Okrug-Yugra	Khanty-Mansiysk	Mukhrino Field Station of Yugra State University, 30 km to the SW from Khanty-Mansiysk	WGS84	3
452	BogFungi_Plot_191_002	BogFungi_Plot_191	Raised bog community with Pinus sylvestris, dwarfshrubs and dominating S. fuscum.	60,89182	68,68066	32	Plot-based fruitbodies count	5	square metre	21.06.2014	2014	06	Russia	RU	Khanty-Mansiyskiy Avtonomnyy Okrug-Yugra	Khanty-Mansiysk	Mukhrino Field Station of Yugra State University, 30 km to the SW from Khanty-Mansiysk	WGS84	3	HumanObservation	BogFungi_4233	Sphagnurus paluster		3	number of fruitbodies	Fungi
453	BogFungi_Plot_192_002	BogFungi_Plot_192	Graminoid-Sphagnum community of waterlogged lawns of raised bog.	60,89181	68,68057	32	Plot-based fruitbodies count	5	square metre	21.06.2014	2014	06	Russia	RU	Khanty-Mansiyskiy Avtonomnyy Okrug-Yugra	Khanty-Mansiysk	Mukhrino Field Station of Yugra State University, 30 km to the SW from Khanty-Mansiysk	WGS84	3
454	BogFungi_Plot_193_002	BogFungi_Plot_193	Graminoid-Sphagnum community of waterlogged lawns of raised bog.	60,89181	68,68049	32	Plot-based fruitbodies count	5	square metre	21.06.2014	2014	06	Russia	RU	Khanty-Mansiyskiy Avtonomnyy Okrug-Yugra	Khanty-Mansiysk	Mukhrino Field Station of Yugra State University, 30 km to the SW from Khanty-Mansiysk	WGS84	3
455	BogFungi_Plot_194_002	BogFungi_Plot_194	Graminoid-Sphagnum community of waterlogged lawns of raised bog.	60,89181	68,68039	32	Plot-based fruitbodies count	5	square metre	21.06.2014	2014	06	Russia	RU	Khanty-Mansiyskiy Avtonomnyy Okrug-Yugra	Khanty-Mansiysk	Mukhrino Field Station of Yugra State University, 30 km to the SW from Khanty-Mansiysk	WGS84	3
456	BogFungi_Plot_195_002	BogFungi_Plot_195	Graminoid-Sphagnum community of waterlogged lawns of raised bog.	60,89181	68,6803	32	Plot-based fruitbodies count	5	square metre	21.06.2014	2014	06	Russia	RU	Khanty-Mansiyskiy Avtonomnyy Okrug-Yugra	Khanty-Mansiysk	Mukhrino Field Station of Yugra State University, 30 km to the SW from Khanty-Mansiysk	WGS84	3	HumanObservation	BogFungi_4288	Sphagnurus paluster		4	number of fruitbodies	Fungi
457	BogFungi_Plot_196_002	BogFungi_Plot_196	Graminoid-Sphagnum community of waterlogged lawns of raised bog.	60,89181	68,68021	32	Plot-based fruitbodies count	5	square metre	21.06.2014	2014	06	Russia	RU	Khanty-Mansiyskiy Avtonomnyy Okrug-Yugra	Khanty-Mansiysk	Mukhrino Field Station of Yugra State University, 30 km to the SW from Khanty-Mansiysk	WGS84	3	HumanObservation	BogFungi_4302	Sphagnurus paluster		12	number of fruitbodies	Fungi
458	BogFungi_Plot_197_002	BogFungi_Plot_197	Graminoid-Sphagnum community of waterlogged lawns of raised bog.	60,89181	68,68013	32	Plot-based fruitbodies count	5	square metre	21.06.2014	2014	06	Russia	RU	Khanty-Mansiyskiy Avtonomnyy Okrug-Yugra	Khanty-Mansiysk	Mukhrino Field Station of Yugra State University, 30 km to the SW from Khanty-Mansiysk	WGS84	3	HumanObservation	BogFungi_4312	Sphagnurus paluster		30	number of fruitbodies	Fungi
459	BogFungi_Plot_198_002	BogFungi_Plot_198	Graminoid-Sphagnum community of waterlogged lawns of raised bog.	60,89181	68,68009	32	Plot-based fruitbodies count	5	square metre	21.06.2014	2014	06	Russia	RU	Khanty-Mansiyskiy Avtonomnyy Okrug-Yugra	Khanty-Mansiysk	Mukhrino Field Station of Yugra State University, 30 km to the SW from Khanty-Mansiysk	WGS84	3	HumanObservation	BogFungi_4318	Sphagnurus paluster		3	number of fruitbodies	Fungi
460	BogFungi_Plot_199_002	BogFungi_Plot_199	Graminoid-Sphagnum community of waterlogged lawns of raised bog.	60,8918	68,67998	31	Plot-based fruitbodies count	5	square metre	21.06.2014	2014	06	Russia	RU	Khanty-Mansiyskiy Avtonomnyy Okrug-Yugra	Khanty-Mansiysk	Mukhrino Field Station of Yugra State University, 30 km to the SW from Khanty-Mansiysk	WGS84	3	HumanObservation	BogFungi_4339	Sphagnurus paluster		6	number of fruitbodies	Fungi
461	BogFungi_Plot_200_002	BogFungi_Plot_200	Raised bog community with Pinus sylvestris, dwarfshrubs and dominating S. fuscum.	60,89179	68,67979	31	Plot-based fruitbodies count	5	square metre	21.06.2014	2014	06	Russia	RU	Khanty-Mansiyskiy Avtonomnyy Okrug-Yugra	Khanty-Mansiysk	Mukhrino Field Station of Yugra State University, 30 km to the SW from Khanty-Mansiysk	WGS84	3
462	BogFungi_Plot_201_002	BogFungi_Plot_201	Raised bog community with Pinus sylvestris, dwarfshrubs and dominating S. fuscum.	60,8918	68,67964	31	Plot-based fruitbodies count	5	square metre	21.06.2014	2014	06	Russia	RU	Khanty-Mansiyskiy Avtonomnyy Okrug-Yugra	Khanty-Mansiysk	Mukhrino Field Station of Yugra State University, 30 km to the SW from Khanty-Mansiysk	WGS84	3
463	BogFungi_Plot_202_002	BogFungi_Plot_202	Graminoid-Sphagnum community of waterlogged lawns of raised bog.	60,8918	68,67956	32	Plot-based fruitbodies count	5	square metre	21.06.2014	2014	06	Russia	RU	Khanty-Mansiyskiy Avtonomnyy Okrug-Yugra	Khanty-Mansiysk	Mukhrino Field Station of Yugra State University, 30 km to the SW from Khanty-Mansiysk	WGS84	3	HumanObservation	BogFungi_4421	Sphagnurus paluster		6	number of fruitbodies	Fungi
464	BogFungi_Plot_203_002	BogFungi_Plot_203	Raised bog community with Pinus sylvestris, dwarfshrubs and dominating S. fuscum.	60,8918	68,67946	31	Plot-based fruitbodies count	5	square metre	21.06.2014	2014	06	Russia	RU	Khanty-Mansiyskiy Avtonomnyy Okrug-Yugra	Khanty-Mansiysk	Mukhrino Field Station of Yugra State University, 30 km to the SW from Khanty-Mansiysk	WGS84	3
465	BogFungi_Plot_204_002	BogFungi_Plot_204	Graminoid-Sphagnum community of waterlogged lawns of raised bog.	60,8918	68,67937	31	Plot-based fruitbodies count	5	square metre	21.06.2014	2014	06	Russia	RU	Khanty-Mansiyskiy Avtonomnyy Okrug-Yugra	Khanty-Mansiysk	Mukhrino Field Station of Yugra State University, 30 km to the SW from Khanty-Mansiysk	WGS84	3
466	BogFungi_Plot_205_002	BogFungi_Plot_205	Graminoid-Sphagnum community of waterlogged lawns of raised bog.	60,89182	68,67925	31	Plot-based fruitbodies count	5	square metre	21.06.2014	2014	06	Russia	RU	Khanty-Mansiyskiy Avtonomnyy Okrug-Yugra	Khanty-Mansiysk	Mukhrino Field Station of Yugra State University, 30 km to the SW from Khanty-Mansiysk	WGS84	3
467	BogFungi_Plot_206_002	BogFungi_Plot_206	Graminoid-Sphagnum community of waterlogged lawns of raised bog.	60,89184	68,6792	31	Plot-based fruitbodies count	5	square metre	21.06.2014	2014	06	Russia	RU	Khanty-Mansiyskiy Avtonomnyy Okrug-Yugra	Khanty-Mansiysk	Mukhrino Field Station of Yugra State University, 30 km to the SW from Khanty-Mansiysk	WGS84	3	HumanObservation	BogFungi_4514	Sphagnurus paluster		12	number of fruitbodies	Fungi
468	BogFungi_Plot_207_002	BogFungi_Plot_207	Graminoid-Sphagnum community of waterlogged lawns of raised bog.	60,89186	68,67906	31	Plot-based fruitbodies count	5	square metre	21.06.2014	2014	06	Russia	RU	Khanty-Mansiyskiy Avtonomnyy Okrug-Yugra	Khanty-Mansiysk	Mukhrino Field Station of Yugra State University, 30 km to the SW from Khanty-Mansiysk	WGS84	3
469	BogFungi_Plot_208_002	BogFungi_Plot_208	Graminoid-Sphagnum community of waterlogged lawns of raised bog.	60,89187	68,67899	31	Plot-based fruitbodies count	5	square metre	21.06.2014	2014	06	Russia	RU	Khanty-Mansiyskiy Avtonomnyy Okrug-Yugra	Khanty-Mansiysk	Mukhrino Field Station of Yugra State University, 30 km to the SW from Khanty-Mansiysk	WGS84	3
470	BogFungi_Plot_209_002	BogFungi_Plot_209	Raised bog community with Pinus sylvestris, dwarfshrubs and dominating S. fuscum.	60,89189	68,67891	31	Plot-based fruitbodies count	5	square metre	21.06.2014	2014	06	Russia	RU	Khanty-Mansiyskiy Avtonomnyy Okrug-Yugra	Khanty-Mansiysk	Mukhrino Field Station of Yugra State University, 30 km to the SW from Khanty-Mansiysk	WGS84	3
471	BogFungi_Plot_210_002	BogFungi_Plot_210	Raised bog community with Pinus sylvestris, dwarfshrubs and dominating S. fuscum.	60,8919	68,67884	31	Plot-based fruitbodies count	5	square metre	21.06.2014	2014	06	Russia	RU	Khanty-Mansiyskiy Avtonomnyy Okrug-Yugra	Khanty-Mansiysk	Mukhrino Field Station of Yugra State University, 30 km to the SW from Khanty-Mansiysk	WGS84	3
472	BogFungi_Plot_212_002	BogFungi_Plot_212	Raised bog community with Pinus sylvestris, dwarfshrubs and dominating S. fuscum.	60,89189	68,67875	31	Plot-based fruitbodies count	5	square metre	21.06.2014	2014	06	Russia	RU	Khanty-Mansiyskiy Avtonomnyy Okrug-Yugra	Khanty-Mansiysk	Mukhrino Field Station of Yugra State University, 30 km to the SW from Khanty-Mansiysk	WGS84	3
473	BogFungi_Plot_213_002	BogFungi_Plot_213	Raised bog community with Pinus sylvestris, dwarfshrubs and dominating S. fuscum.	60,89186	68,67871	31	Plot-based fruitbodies count	5	square metre	21.06.2014	2014	06	Russia	RU	Khanty-Mansiyskiy Avtonomnyy Okrug-Yugra	Khanty-Mansiysk	Mukhrino Field Station of Yugra State University, 30 km to the SW from Khanty-Mansiysk	WGS84	3
474	BogFungi_Plot_214_002	BogFungi_Plot_214	Raised bog community with Pinus sylvestris, dwarfshrubs and dominating S. fuscum.	60,89184	68,67865	31	Plot-based fruitbodies count	5	square metre	21.06.2014	2014	06	Russia	RU	Khanty-Mansiyskiy Avtonomnyy Okrug-Yugra	Khanty-Mansiysk	Mukhrino Field Station of Yugra State University, 30 km to the SW from Khanty-Mansiysk	WGS84	3
475	BogFungi_Plot_215_002	BogFungi_Plot_215	Raised bog community with Pinus sylvestris, dwarfshrubs and dominating S. fuscum.	60,89184	68,6786	31	Plot-based fruitbodies count	5	square metre	21.06.2014	2014	06	Russia	RU	Khanty-Mansiyskiy Avtonomnyy Okrug-Yugra	Khanty-Mansiysk	Mukhrino Field Station of Yugra State University, 30 km to the SW from Khanty-Mansiysk	WGS84	3
476	BogFungi_Plot_216_002	BogFungi_Plot_216	Raised bog community with Pinus sylvestris, dwarfshrubs and dominating S. fuscum.	60,89184	68,67854	31	Plot-based fruitbodies count	5	square metre	21.06.2014	2014	06	Russia	RU	Khanty-Mansiyskiy Avtonomnyy Okrug-Yugra	Khanty-Mansiysk	Mukhrino Field Station of Yugra State University, 30 km to the SW from Khanty-Mansiysk	WGS84	3	HumanObservation	BogFungi_4758	Arrhenia gerardiana		3	number of fruitbodies	Fungi
477	BogFungi_Plot_217_002	BogFungi_Plot_217	Raised bog community with Pinus sylvestris, dwarfshrubs and dominating S. fuscum.	60,89184	68,67865	31	Plot-based fruitbodies count	5	square metre	21.06.2014	2014	06	Russia	RU	Khanty-Mansiyskiy Avtonomnyy Okrug-Yugra	Khanty-Mansiysk	Mukhrino Field Station of Yugra State University, 30 km to the SW from Khanty-Mansiysk	WGS84	3	HumanObservation	BogFungi_4801	Arrhenia gerardiana		1	number of fruitbodies	Fungi
478	BogFungi_Plot_218_002	BogFungi_Plot_218	Raised bog community with Pinus sylvestris, dwarfshrubs and dominating S. fuscum.	60,89183	68,67867	31	Plot-based fruitbodies count	5	square metre	21.06.2014	2014	06	Russia	RU	Khanty-Mansiyskiy Avtonomnyy Okrug-Yugra	Khanty-Mansiysk	Mukhrino Field Station of Yugra State University, 30 km to the SW from Khanty-Mansiysk	WGS84	3
479	BogFungi_Plot_219_002	BogFungi_Plot_219	Graminoid-Sphagnum community of waterlogged lawns of raised bog.	60,89194	68,67872	30	Plot-based fruitbodies count	5	square metre	21.06.2014	2014	06	Russia	RU	Khanty-Mansiyskiy Avtonomnyy Okrug-Yugra	Khanty-Mansiysk	Mukhrino Field Station of Yugra State University, 30 km to the SW from Khanty-Mansiysk	WGS84	3	HumanObservation	BogFungi_4878	Sphagnurus paluster		17	number of fruitbodies	Fungi
480	BogFungi_Plot_220_002	BogFungi_Plot_220	Graminoid-Sphagnum community of waterlogged lawns of raised bog.	60,89196	68,67861	31	Plot-based fruitbodies count	5	square metre	21.06.2014	2014	06	Russia	RU	Khanty-Mansiyskiy Avtonomnyy Okrug-Yugra	Khanty-Mansiysk	Mukhrino Field Station of Yugra State University, 30 km to the SW from Khanty-Mansiysk	WGS84	3
481	BogFungi_Plot_221_002	BogFungi_Plot_221	Graminoid-Sphagnum community of waterlogged lawns of raised bog.	60,89197	68,67853	31	Plot-based fruitbodies count	5	square metre	21.06.2014	2014	06	Russia	RU	Khanty-Mansiyskiy Avtonomnyy Okrug-Yugra	Khanty-Mansiysk	Mukhrino Field Station of Yugra State University, 30 km to the SW from Khanty-Mansiysk	WGS84	3
482	BogFungi_Plot_222_002	BogFungi_Plot_222	Graminoid-Sphagnum community of waterlogged lawns of raised bog.	60,89199	68,67845	31	Plot-based fruitbodies count	5	square metre	21.06.2014	2014	06	Russia	RU	Khanty-Mansiyskiy Avtonomnyy Okrug-Yugra	Khanty-Mansiysk	Mukhrino Field Station of Yugra State University, 30 km to the SW from Khanty-Mansiysk	WGS84	3	HumanObservation	BogFungi_4918	Sphagnurus paluster		30	number of fruitbodies	Fungi
483	BogFungi_Plot_223_002	BogFungi_Plot_223	Graminoid-Sphagnum community of waterlogged lawns of raised bog.	60,89202	68,67835	30	Plot-based fruitbodies count	5	square metre	21.06.2014	2014	06	Russia	RU	Khanty-Mansiyskiy Avtonomnyy Okrug-Yugra	Khanty-Mansiysk	Mukhrino Field Station of Yugra State University, 30 km to the SW from Khanty-Mansiysk	WGS84	3
484	BogFungi_Plot_224_002	BogFungi_Plot_224	Graminoid-Sphagnum community of waterlogged lawns of raised bog.	60,89204	68,67826	30	Plot-based fruitbodies count	5	square metre	21.06.2014	2014	06	Russia	RU	Khanty-Mansiyskiy Avtonomnyy Okrug-Yugra	Khanty-Mansiysk	Mukhrino Field Station of Yugra State University, 30 km to the SW from Khanty-Mansiysk	WGS84	3
485	BogFungi_Plot_225_002	BogFungi_Plot_225	Graminoid-Sphagnum community of waterlogged lawns of raised bog.	60,89205	68,67822	30	Plot-based fruitbodies count	5	square metre	21.06.2014	2014	06	Russia	RU	Khanty-Mansiyskiy Avtonomnyy Okrug-Yugra	Khanty-Mansiysk	Mukhrino Field Station of Yugra State University, 30 km to the SW from Khanty-Mansiysk	WGS84	3
486	BogFungi_Plot_226_002	BogFungi_Plot_226	Graminoid-Sphagnum community of waterlogged lawns of raised bog.	60,89206	68,67813	31	Plot-based fruitbodies count	5	square metre	21.06.2014	2014	06	Russia	RU	Khanty-Mansiyskiy Avtonomnyy Okrug-Yugra	Khanty-Mansiysk	Mukhrino Field Station of Yugra State University, 30 km to the SW from Khanty-Mansiysk	WGS84	3
487	BogFungi_Plot_227_002	BogFungi_Plot_227	Graminoid-Sphagnum community of waterlogged lawns of raised bog.	60,89207	68,67807	30	Plot-based fruitbodies count	5	square metre	21.06.2014	2014	06	Russia	RU	Khanty-Mansiyskiy Avtonomnyy Okrug-Yugra	Khanty-Mansiysk	Mukhrino Field Station of Yugra State University, 30 km to the SW from Khanty-Mansiysk	WGS84	3
488	BogFungi_Plot_228_002	BogFungi_Plot_228	Graminoid-Sphagnum community of waterlogged lawns of raised bog.	60,8921	68,67784	30	Plot-based fruitbodies count	5	square metre	21.06.2014	2014	06	Russia	RU	Khanty-Mansiyskiy Avtonomnyy Okrug-Yugra	Khanty-Mansiysk	Mukhrino Field Station of Yugra State University, 30 km to the SW from Khanty-Mansiysk	WGS84	3
489	BogFungi_Plot_229_002	BogFungi_Plot_229	Graminoid-Sphagnum community of waterlogged lawns of raised bog.	60,89211	68,67779	30	Plot-based fruitbodies count	5	square metre	21.06.2014	2014	06	Russia	RU	Khanty-Mansiyskiy Avtonomnyy Okrug-Yugra	Khanty-Mansiysk	Mukhrino Field Station of Yugra State University, 30 km to the SW from Khanty-Mansiysk	WGS84	3
490	BogFungi_Plot_230_002	BogFungi_Plot_230	Graminoid-Sphagnum community of waterlogged lawns of raised bog.	60,89212	68,67775	30	Plot-based fruitbodies count	5	square metre	21.06.2014	2014	06	Russia	RU	Khanty-Mansiyskiy Avtonomnyy Okrug-Yugra	Khanty-Mansiysk	Mukhrino Field Station of Yugra State University, 30 km to the SW from Khanty-Mansiysk	WGS84	3	HumanObservation	BogFungi_5021	Arrhenia gerardiana		1	number of fruitbodies	Fungi
491	BogFungi_Plot_230_002	BogFungi_Plot_230	Graminoid-Sphagnum community of waterlogged lawns of raised bog.	60,89212	68,67775	30	Plot-based fruitbodies count	5	square metre	21.06.2014	2014	06	Russia	RU	Khanty-Mansiyskiy Avtonomnyy Okrug-Yugra	Khanty-Mansiysk	Mukhrino Field Station of Yugra State University, 30 km to the SW from Khanty-Mansiysk	WGS84	3	HumanObservation	BogFungi_5022	Sphagnurus paluster		1	number of fruitbodies	Fungi
492	BogFungi_Plot_231_002	BogFungi_Plot_231	Raised bog community with Pinus sylvestris, dwarfshrubs and dominating S. fuscum.	60,89214	68,67766	31	Plot-based fruitbodies count	5	square metre	21.06.2014	2014	06	Russia	RU	Khanty-Mansiyskiy Avtonomnyy Okrug-Yugra	Khanty-Mansiysk	Mukhrino Field Station of Yugra State University, 30 km to the SW from Khanty-Mansiysk	WGS84	3
493	BogFungi_Plot_232_002	BogFungi_Plot_232	Raised bog community with Pinus sylvestris, dwarfshrubs and dominating S. fuscum.	60,89215	68,67759	31	Plot-based fruitbodies count	5	square metre	21.06.2014	2014	06	Russia	RU	Khanty-Mansiyskiy Avtonomnyy Okrug-Yugra	Khanty-Mansiysk	Mukhrino Field Station of Yugra State University, 30 km to the SW from Khanty-Mansiysk	WGS84	3
494	BogFungi_Plot_233_002	BogFungi_Plot_233	Graminoid-Sphagnum community of waterlogged lawns of raised bog.	60,89217	68,67754	30	Plot-based fruitbodies count	5	square metre	21.06.2014	2014	06	Russia	RU	Khanty-Mansiyskiy Avtonomnyy Okrug-Yugra	Khanty-Mansiysk	Mukhrino Field Station of Yugra State University, 30 km to the SW from Khanty-Mansiysk	WGS84	3
495	BogFungi_Plot_234_002	BogFungi_Plot_234	Graminoid-Sphagnum community of waterlogged lawns of raised bog.	60,89219	68,67743	30	Plot-based fruitbodies count	5	square metre	21.06.2014	2014	06	Russia	RU	Khanty-Mansiyskiy Avtonomnyy Okrug-Yugra	Khanty-Mansiysk	Mukhrino Field Station of Yugra State University, 30 km to the SW from Khanty-Mansiysk	WGS84	3
496	BogFungi_Plot_235_002	BogFungi_Plot_235	Graminoid-Sphagnum community of waterlogged lawns of raised bog.	60,89222	68,67736	30	Plot-based fruitbodies count	5	square metre	21.06.2014	2014	06	Russia	RU	Khanty-Mansiyskiy Avtonomnyy Okrug-Yugra	Khanty-Mansiysk	Mukhrino Field Station of Yugra State University, 30 km to the SW from Khanty-Mansiysk	WGS84	3
497	BogFungi_Plot_236_002	BogFungi_Plot_236	Graminoid-Sphagnum community of waterlogged lawns of raised bog.	60,89224	68,67728	31	Plot-based fruitbodies count	5	square metre	21.06.2014	2014	06	Russia	RU	Khanty-Mansiyskiy Avtonomnyy Okrug-Yugra	Khanty-Mansiysk	Mukhrino Field Station of Yugra State University, 30 km to the SW from Khanty-Mansiysk	WGS84	3
498	BogFungi_Plot_237_002	BogFungi_Plot_237	Raised bog community with Pinus sylvestris, dwarfshrubs and dominating S. fuscum.	60,89228	68,67716	31	Plot-based fruitbodies count	5	square metre	21.06.2014	2014	06	Russia	RU	Khanty-Mansiyskiy Avtonomnyy Okrug-Yugra	Khanty-Mansiysk	Mukhrino Field Station of Yugra State University, 30 km to the SW from Khanty-Mansiysk	WGS84	3
499	BogFungi_Plot_238_002	BogFungi_Plot_238	Raised bog community with Pinus sylvestris, dwarfshrubs and dominating S. fuscum.	60,89227	68,6771	30	Plot-based fruitbodies count	5	square metre	21.06.2014	2014	06	Russia	RU	Khanty-Mansiyskiy Avtonomnyy Okrug-Yugra	Khanty-Mansiysk	Mukhrino Field Station of Yugra State University, 30 km to the SW from Khanty-Mansiysk	WGS84	3
500	BogFungi_Plot_239_002	BogFungi_Plot_239	Raised bog community with Pinus sylvestris, dwarfshrubs and dominating S. fuscum.	60,89208	68,67748	31	Plot-based fruitbodies count	5	square metre	21.06.2014	2014	06	Russia	RU	Khanty-Mansiyskiy Avtonomnyy Okrug-Yugra	Khanty-Mansiysk	Mukhrino Field Station of Yugra State University, 30 km to the SW from Khanty-Mansiysk	WGS84	3	HumanObservation	BogFungi_5185	Arrhenia gerardiana		1	number of fruitbodies	Fungi
501	BogFungi_Plot_239_002	BogFungi_Plot_239	Raised bog community with Pinus sylvestris, dwarfshrubs and dominating S. fuscum.	60,89208	68,67748	31	Plot-based fruitbodies count	5	square metre	21.06.2014	2014	06	Russia	RU	Khanty-Mansiyskiy Avtonomnyy Okrug-Yugra	Khanty-Mansiysk	Mukhrino Field Station of Yugra State University, 30 km to the SW from Khanty-Mansiysk	WGS84	3	HumanObservation	BogFungi_5186	Gymnopus junquilleus		1	number of fruitbodies	Fungi
502	BogFungi_Plot_240_002	BogFungi_Plot_240	Raised bog community with Pinus sylvestris, dwarfshrubs and dominating S. fuscum.	60,89205	68,67742	31	Plot-based fruitbodies count	5	square metre	21.06.2014	2014	06	Russia	RU	Khanty-Mansiyskiy Avtonomnyy Okrug-Yugra	Khanty-Mansiysk	Mukhrino Field Station of Yugra State University, 30 km to the SW from Khanty-Mansiysk	WGS84	3	HumanObservation	BogFungi_5218	Arrhenia gerardiana		1	number of fruitbodies	Fungi
503	BogFungi_Plot_241_002	BogFungi_Plot_241	Graminoid-Sphagnum community of waterlogged lawns of raised bog.	60,89201	68,67734	30	Plot-based fruitbodies count	5	square metre	21.06.2014	2014	06	Russia	RU	Khanty-Mansiyskiy Avtonomnyy Okrug-Yugra	Khanty-Mansiysk	Mukhrino Field Station of Yugra State University, 30 km to the SW from Khanty-Mansiysk	WGS84	3	HumanObservation	BogFungi_5259	Arrhenia gerardiana		3	number of fruitbodies	Fungi
504	BogFungi_Plot_242_002	BogFungi_Plot_242	Raised bog community with Pinus sylvestris, dwarfshrubs and dominating S. fuscum.	60,89197	68,67727	31	Plot-based fruitbodies count	5	square metre	21.06.2014	2014	06	Russia	RU	Khanty-Mansiyskiy Avtonomnyy Okrug-Yugra	Khanty-Mansiysk	Mukhrino Field Station of Yugra State University, 30 km to the SW from Khanty-Mansiysk	WGS84	3	HumanObservation	BogFungi_5269	Arrhenia gerardiana		1	number of fruitbodies	Fungi
505	BogFungi_Plot_243_002	BogFungi_Plot_243	Raised bog community with Pinus sylvestris, dwarfshrubs and dominating S. fuscum.	60,89194	68,67722	31	Plot-based fruitbodies count	5	square metre	21.06.2014	2014	06	Russia	RU	Khanty-Mansiyskiy Avtonomnyy Okrug-Yugra	Khanty-Mansiysk	Mukhrino Field Station of Yugra State University, 30 km to the SW from Khanty-Mansiysk	WGS84	3	HumanObservation	BogFungi_5303	Arrhenia gerardiana		3	number of fruitbodies	Fungi
506	BogFungi_Plot_244_002	BogFungi_Plot_244	Raised bog community with Pinus sylvestris, dwarfshrubs and dominating S. fuscum.	60,89191	68,67716	31	Plot-based fruitbodies count	5	square metre	21.06.2014	2014	06	Russia	RU	Khanty-Mansiyskiy Avtonomnyy Okrug-Yugra	Khanty-Mansiysk	Mukhrino Field Station of Yugra State University, 30 km to the SW from Khanty-Mansiysk	WGS84	3
507	BogFungi_Plot_245_002	BogFungi_Plot_245	Graminoid-Sphagnum community of waterlogged lawns of raised bog.	60,89187	68,67708	30	Plot-based fruitbodies count	5	square metre	21.06.2014	2014	06	Russia	RU	Khanty-Mansiyskiy Avtonomnyy Okrug-Yugra	Khanty-Mansiysk	Mukhrino Field Station of Yugra State University, 30 km to the SW from Khanty-Mansiysk	WGS84	3	HumanObservation	BogFungi_5380	Sphagnurus paluster		18	number of fruitbodies	Fungi
508	BogFungi_Plot_246_002	BogFungi_Plot_246	Graminoid-Sphagnum community of waterlogged lawns of raised bog.	60,89183	68,67703	30	Plot-based fruitbodies count	5	square metre	21.06.2014	2014	06	Russia	RU	Khanty-Mansiyskiy Avtonomnyy Okrug-Yugra	Khanty-Mansiysk	Mukhrino Field Station of Yugra State University, 30 km to the SW from Khanty-Mansiysk	WGS84	3
509	BogFungi_Plot_247_002	BogFungi_Plot_247	Graminoid-Sphagnum community of waterlogged lawns of raised bog.	60,8918	68,67699	31	Plot-based fruitbodies count	5	square metre	21.06.2014	2014	06	Russia	RU	Khanty-Mansiyskiy Avtonomnyy Okrug-Yugra	Khanty-Mansiysk	Mukhrino Field Station of Yugra State University, 30 km to the SW from Khanty-Mansiysk	WGS84	3
510	BogFungi_Plot_248_002	BogFungi_Plot_248	Graminoid-Sphagnum community of waterlogged lawns of raised bog.	60,89177	68,67694	30	Plot-based fruitbodies count	5	square metre	21.06.2014	2014	06	Russia	RU	Khanty-Mansiyskiy Avtonomnyy Okrug-Yugra	Khanty-Mansiysk	Mukhrino Field Station of Yugra State University, 30 km to the SW from Khanty-Mansiysk	WGS84	3
511	BogFungi_Plot_249_002	BogFungi_Plot_249	Graminoid-Sphagnum community of waterlogged lawns of raised bog.	60,89174	68,67687	30	Plot-based fruitbodies count	5	square metre	21.06.2014	2014	06	Russia	RU	Khanty-Mansiyskiy Avtonomnyy Okrug-Yugra	Khanty-Mansiysk	Mukhrino Field Station of Yugra State University, 30 km to the SW from Khanty-Mansiysk	WGS84	3
512	BogFungi_Plot_250_002	BogFungi_Plot_250	Graminoid-Sphagnum community of waterlogged lawns of raised bog.	60,89171	68,67688	30	Plot-based fruitbodies count	5	square metre	21.06.2014	2014	06	Russia	RU	Khanty-Mansiyskiy Avtonomnyy Okrug-Yugra	Khanty-Mansiysk	Mukhrino Field Station of Yugra State University, 30 km to the SW from Khanty-Mansiysk	WGS84	3
513	BogFungi_Plot_251_002	BogFungi_Plot_251	Graminoid-Sphagnum community of waterlogged lawns of raised bog.	60,89169	68,67684	30	Plot-based fruitbodies count	5	square metre	21.06.2014	2014	06	Russia	RU	Khanty-Mansiyskiy Avtonomnyy Okrug-Yugra	Khanty-Mansiysk	Mukhrino Field Station of Yugra State University, 30 km to the SW from Khanty-Mansiysk	WGS84	3
514	BogFungi_Plot_252_002	BogFungi_Plot_252	Graminoid-Sphagnum community of waterlogged lawns of raised bog.	60,89167	68,67678	30	Plot-based fruitbodies count	5	square metre	21.06.2014	2014	06	Russia	RU	Khanty-Mansiyskiy Avtonomnyy Okrug-Yugra	Khanty-Mansiysk	Mukhrino Field Station of Yugra State University, 30 km to the SW from Khanty-Mansiysk	WGS84	3	HumanObservation	BogFungi_5467	Sphagnurus paluster		12	number of fruitbodies	Fungi
515	BogFungi_Plot_253_002	BogFungi_Plot_253	Graminoid-Sphagnum community of waterlogged lawns of raised bog.	60,89163	68,67672	30	Plot-based fruitbodies count	5	square metre	21.06.2014	2014	06	Russia	RU	Khanty-Mansiyskiy Avtonomnyy Okrug-Yugra	Khanty-Mansiysk	Mukhrino Field Station of Yugra State University, 30 km to the SW from Khanty-Mansiysk	WGS84	3
516	BogFungi_Plot_254_002	BogFungi_Plot_254	Raised bog community with Pinus sylvestris, dwarfshrubs and dominating S. fuscum.	60,89158	68,67676	31	Plot-based fruitbodies count	5	square metre	21.06.2014	2014	06	Russia	RU	Khanty-Mansiyskiy Avtonomnyy Okrug-Yugra	Khanty-Mansiysk	Mukhrino Field Station of Yugra State University, 30 km to the SW from Khanty-Mansiysk	WGS84	3
517	BogFungi_Plot_255_002	BogFungi_Plot_255	Raised bog community with Pinus sylvestris, dwarfshrubs and dominating S. fuscum.	60,89155	68,67686	31	Plot-based fruitbodies count	5	square metre	21.06.2014	2014	06	Russia	RU	Khanty-Mansiyskiy Avtonomnyy Okrug-Yugra	Khanty-Mansiysk	Mukhrino Field Station of Yugra State University, 30 km to the SW from Khanty-Mansiysk	WGS84	3
518	BogFungi_Plot_256_002	BogFungi_Plot_256	Raised bog community with Pinus sylvestris, dwarfshrubs and dominating S. fuscum.	60,89152	68,677	31	Plot-based fruitbodies count	5	square metre	21.06.2014	2014	06	Russia	RU	Khanty-Mansiyskiy Avtonomnyy Okrug-Yugra	Khanty-Mansiysk	Mukhrino Field Station of Yugra State University, 30 km to the SW from Khanty-Mansiysk	WGS84	3	HumanObservation	BogFungi_5607	Sphagnurus paluster		1	number of fruitbodies	Fungi
519	BogFungi_Plot_257_002	BogFungi_Plot_257	Raised bog community with Pinus sylvestris, dwarfshrubs and dominating S. fuscum.	60,8916	68,67668	31	Plot-based fruitbodies count	5	square metre	21.06.2014	2014	06	Russia	RU	Khanty-Mansiyskiy Avtonomnyy Okrug-Yugra	Khanty-Mansiysk	Mukhrino Field Station of Yugra State University, 30 km to the SW from Khanty-Mansiysk	WGS84	3
520	BogFungi_Plot_258_002	BogFungi_Plot_258	Raised bog community with Pinus sylvestris, dwarfshrubs and dominating S. fuscum.	60,89158	68,6766	31	Plot-based fruitbodies count	5	square metre	21.06.2014	2014	06	Russia	RU	Khanty-Mansiyskiy Avtonomnyy Okrug-Yugra	Khanty-Mansiysk	Mukhrino Field Station of Yugra State University, 30 km to the SW from Khanty-Mansiysk	WGS84	3
521	BogFungi_Plot_259_002	BogFungi_Plot_259	Raised bog community with Pinus sylvestris, dwarfshrubs and dominating S. fuscum.	60,89163	68,67657	31	Plot-based fruitbodies count	5	square metre	21.06.2014	2014	06	Russia	RU	Khanty-Mansiyskiy Avtonomnyy Okrug-Yugra	Khanty-Mansiysk	Mukhrino Field Station of Yugra State University, 30 km to the SW from Khanty-Mansiysk	WGS84	3
522	BogFungi_Plot_260_002	BogFungi_Plot_260	Raised bog community with Pinus sylvestris, dwarfshrubs and dominating S. fuscum.	60,89165	68,67655	31	Plot-based fruitbodies count	5	square metre	21.06.2014	2014	06	Russia	RU	Khanty-Mansiyskiy Avtonomnyy Okrug-Yugra	Khanty-Mansiysk	Mukhrino Field Station of Yugra State University, 30 km to the SW from Khanty-Mansiysk	WGS84	3
523	BogFungi_Plot_261_002	BogFungi_Plot_261	Raised bog community with Pinus sylvestris, dwarfshrubs and dominating S. fuscum.	60,89156	68,67661	31	Plot-based fruitbodies count	5	square metre	21.06.2014	2014	06	Russia	RU	Khanty-Mansiyskiy Avtonomnyy Okrug-Yugra	Khanty-Mansiysk	Mukhrino Field Station of Yugra State University, 30 km to the SW from Khanty-Mansiysk	WGS84	3	HumanObservation	BogFungi_5765	Arrhenia gerardiana		1	number of fruitbodies	Fungi
524	BogFungi_Plot_262_002	BogFungi_Plot_262	Raised bog community with Pinus sylvestris, dwarfshrubs and dominating S. fuscum.	60,89152	68,67657	31	Plot-based fruitbodies count	5	square metre	21.06.2014	2014	06	Russia	RU	Khanty-Mansiyskiy Avtonomnyy Okrug-Yugra	Khanty-Mansiysk	Mukhrino Field Station of Yugra State University, 30 km to the SW from Khanty-Mansiysk	WGS84	3	HumanObservation	BogFungi_5820	Gymnopus junquilleus		1	number of fruitbodies	Fungi
525	BogFungi_Plot_263_002	BogFungi_Plot_263	Raised bog community with Pinus sylvestris, dwarfshrubs and dominating S. fuscum.	60,89147	68,67651	31	Plot-based fruitbodies count	5	square metre	21.06.2014	2014	06	Russia	RU	Khanty-Mansiyskiy Avtonomnyy Okrug-Yugra	Khanty-Mansiysk	Mukhrino Field Station of Yugra State University, 30 km to the SW from Khanty-Mansiysk	WGS84	3	HumanObservation	BogFungi_5875	Arrhenia gerardiana		1	number of fruitbodies	Fungi
526	BogFungi_Plot_264_002	BogFungi_Plot_264	Raised bog community with Pinus sylvestris, dwarfshrubs and dominating S. fuscum.	60,89145	68,67644	31	Plot-based fruitbodies count	5	square metre	21.06.2014	2014	06	Russia	RU	Khanty-Mansiyskiy Avtonomnyy Okrug-Yugra	Khanty-Mansiysk	Mukhrino Field Station of Yugra State University, 30 km to the SW from Khanty-Mansiysk	WGS84	3
527	BogFungi_Plot_265_002	BogFungi_Plot_265	Raised bog community with Pinus sylvestris, dwarfshrubs and dominating S. fuscum.	60,89148	68,67658	31	Plot-based fruitbodies count	5	square metre	21.06.2014	2014	06	Russia	RU	Khanty-Mansiyskiy Avtonomnyy Okrug-Yugra	Khanty-Mansiysk	Mukhrino Field Station of Yugra State University, 30 km to the SW from Khanty-Mansiysk	WGS84	3
528	BogFungi_Plot_266_002	BogFungi_Plot_266	Raised bog community with Pinus sylvestris, dwarfshrubs and dominating S. fuscum.	60,89143	68,67667	30	Plot-based fruitbodies count	5	square metre	21.06.2014	2014	06	Russia	RU	Khanty-Mansiyskiy Avtonomnyy Okrug-Yugra	Khanty-Mansiysk	Mukhrino Field Station of Yugra State University, 30 km to the SW from Khanty-Mansiysk	WGS84	3	HumanObservation	BogFungi_5982	Sphagnurus paluster		20	number of fruitbodies	Fungi
529	BogFungi_Plot_267_002	BogFungi_Plot_267	Raised bog community with Pinus sylvestris, dwarfshrubs and dominating S. fuscum.	60,89142	68,6767	31	Plot-based fruitbodies count	5	square metre	21.06.2014	2014	06	Russia	RU	Khanty-Mansiyskiy Avtonomnyy Okrug-Yugra	Khanty-Mansiysk	Mukhrino Field Station of Yugra State University, 30 km to the SW from Khanty-Mansiysk	WGS84	3	HumanObservation	BogFungi_6001	Sphagnurus paluster		20	number of fruitbodies	Fungi
530	BogFungi_Plot_001_003	BogFungi_Plot_001	Raised bog community with Pinus sylvestris, dwarfshrubs and dominating S. fuscum.	60,89106	68,68896	37	Plot-based fruitbodies count	5	square metre	28.06.2014	2014	06	Russia	RU	Khanty-Mansiyskiy Avtonomnyy Okrug-Yugra	Khanty-Mansiysk	Mukhrino Field Station of Yugra State University, 30 km to the SW from Khanty-Mansiysk	WGS84	3
531	BogFungi_Plot_002_003	BogFungi_Plot_002	Raised bog community with Pinus sylvestris, dwarfshrubs and dominating S. fuscum.	60,89108	68,68885	37	Plot-based fruitbodies count	5	square metre	28.06.2014	2014	06	Russia	RU	Khanty-Mansiyskiy Avtonomnyy Okrug-Yugra	Khanty-Mansiysk	Mukhrino Field Station of Yugra State University, 30 km to the SW from Khanty-Mansiysk	WGS84	3
532	BogFungi_Plot_003_003	BogFungi_Plot_003	Raised bog community with Pinus sylvestris, dwarfshrubs and dominating S. fuscum.	60,89109	68,68879	37	Plot-based fruitbodies count	5	square metre	28.06.2014	2014	06	Russia	RU	Khanty-Mansiyskiy Avtonomnyy Okrug-Yugra	Khanty-Mansiysk	Mukhrino Field Station of Yugra State University, 30 km to the SW from Khanty-Mansiysk	WGS84	3
533	BogFungi_Plot_004_003	BogFungi_Plot_004	Raised bog community with Pinus sylvestris, dwarfshrubs and dominating S. fuscum.	60,89108	68,68879	36	Plot-based fruitbodies count	5	square metre	28.06.2014	2014	06	Russia	RU	Khanty-Mansiyskiy Avtonomnyy Okrug-Yugra	Khanty-Mansiysk	Mukhrino Field Station of Yugra State University, 30 km to the SW from Khanty-Mansiysk	WGS84	3
534	BogFungi_Plot_005_003	BogFungi_Plot_005	Raised bog community with Pinus sylvestris, dwarfshrubs and dominating S. fuscum.	60,89107	68,68877	37	Plot-based fruitbodies count	5	square metre	28.06.2014	2014	06	Russia	RU	Khanty-Mansiyskiy Avtonomnyy Okrug-Yugra	Khanty-Mansiysk	Mukhrino Field Station of Yugra State University, 30 km to the SW from Khanty-Mansiysk	WGS84	3
535	BogFungi_Plot_006_003	BogFungi_Plot_006	Raised bog community with Pinus sylvestris, dwarfshrubs and dominating S. fuscum.	60,891	68,6887	37	Plot-based fruitbodies count	5	square metre	28.06.2014	2014	06	Russia	RU	Khanty-Mansiyskiy Avtonomnyy Okrug-Yugra	Khanty-Mansiysk	Mukhrino Field Station of Yugra State University, 30 km to the SW from Khanty-Mansiysk	WGS84	3
536	BogFungi_Plot_007_003	BogFungi_Plot_007	Raised bog community with Pinus sylvestris, dwarfshrubs and dominating S. fuscum.	60,89111	68,6887	37	Plot-based fruitbodies count	5	square metre	28.06.2014	2014	06	Russia	RU	Khanty-Mansiyskiy Avtonomnyy Okrug-Yugra	Khanty-Mansiysk	Mukhrino Field Station of Yugra State University, 30 km to the SW from Khanty-Mansiysk	WGS84	3	HumanObservation	BogFungi_0164	Gymnopus junquilleus		1	number of fruitbodies	Fungi
537	BogFungi_Plot_008_003	BogFungi_Plot_008	Raised bog community with Pinus sylvestris, dwarfshrubs and dominating S. fuscum.	60,89112	68,68858	36	Plot-based fruitbodies count	5	square metre	28.06.2014	2014	06	Russia	RU	Khanty-Mansiyskiy Avtonomnyy Okrug-Yugra	Khanty-Mansiysk	Mukhrino Field Station of Yugra State University, 30 km to the SW from Khanty-Mansiysk	WGS84	3
538	BogFungi_Plot_011_003	BogFungi_Plot_011	Graminoid-Sphagnum community of waterlogged lawns of raised bog.	60,89113	68,68849	36	Plot-based fruitbodies count	5	square metre	28.06.2014	2014	06	Russia	RU	Khanty-Mansiyskiy Avtonomnyy Okrug-Yugra	Khanty-Mansiysk	Mukhrino Field Station of Yugra State University, 30 km to the SW from Khanty-Mansiysk	WGS84	3
539	BogFungi_Plot_012_003	BogFungi_Plot_012	Graminoid-Sphagnum community of waterlogged lawns of raised bog.	60,89118	68,68846	36	Plot-based fruitbodies count	5	square metre	28.06.2014	2014	06	Russia	RU	Khanty-Mansiyskiy Avtonomnyy Okrug-Yugra	Khanty-Mansiysk	Mukhrino Field Station of Yugra State University, 30 km to the SW from Khanty-Mansiysk	WGS84	3	HumanObservation	BogFungi_0229	Sphagnurus paluster		8	number of fruitbodies	Fungi
540	BogFungi_Plot_013_003	BogFungi_Plot_013	Graminoid-Sphagnum community of waterlogged lawns of raised bog.	60,8912	68,68841	36	Plot-based fruitbodies count	5	square metre	28.06.2014	2014	06	Russia	RU	Khanty-Mansiyskiy Avtonomnyy Okrug-Yugra	Khanty-Mansiysk	Mukhrino Field Station of Yugra State University, 30 km to the SW from Khanty-Mansiysk	WGS84	3	HumanObservation	BogFungi_0242	Sphagnurus paluster		5	number of fruitbodies	Fungi
541	BogFungi_Plot_014_003	BogFungi_Plot_014	Raised bog community with Pinus sylvestris, dwarfshrubs and dominating S. fuscum.	60,89125	68,68835	36	Plot-based fruitbodies count	5	square metre	28.06.2014	2014	06	Russia	RU	Khanty-Mansiyskiy Avtonomnyy Okrug-Yugra	Khanty-Mansiysk	Mukhrino Field Station of Yugra State University, 30 km to the SW from Khanty-Mansiysk	WGS84	3
542	BogFungi_Plot_015_003	BogFungi_Plot_015	Raised bog community with Pinus sylvestris, dwarfshrubs and dominating S. fuscum.	60,89128	68,6883	36	Plot-based fruitbodies count	5	square metre	28.06.2014	2014	06	Russia	RU	Khanty-Mansiyskiy Avtonomnyy Okrug-Yugra	Khanty-Mansiysk	Mukhrino Field Station of Yugra State University, 30 km to the SW from Khanty-Mansiysk	WGS84	3
543	BogFungi_Plot_016_003	BogFungi_Plot_016	Raised bog community with Pinus sylvestris, dwarfshrubs and dominating S. fuscum.	60,89132	68,68824	37	Plot-based fruitbodies count	5	square metre	28.06.2014	2014	06	Russia	RU	Khanty-Mansiyskiy Avtonomnyy Okrug-Yugra	Khanty-Mansiysk	Mukhrino Field Station of Yugra State University, 30 km to the SW from Khanty-Mansiysk	WGS84	3
544	BogFungi_Plot_017_003	BogFungi_Plot_017	Raised bog community with Pinus sylvestris, dwarfshrubs and dominating S. fuscum.	60,89135	68,68814	36	Plot-based fruitbodies count	5	square metre	28.06.2014	2014	06	Russia	RU	Khanty-Mansiyskiy Avtonomnyy Okrug-Yugra	Khanty-Mansiysk	Mukhrino Field Station of Yugra State University, 30 km to the SW from Khanty-Mansiysk	WGS84	3
545	BogFungi_Plot_018_003	BogFungi_Plot_018	Raised bog community with Pinus sylvestris, dwarfshrubs and dominating S. fuscum.	60,89137	68,68808	36	Plot-based fruitbodies count	5	square metre	28.06.2014	2014	06	Russia	RU	Khanty-Mansiyskiy Avtonomnyy Okrug-Yugra	Khanty-Mansiysk	Mukhrino Field Station of Yugra State University, 30 km to the SW from Khanty-Mansiysk	WGS84	3	HumanObservation	BogFungi_0309	Sphagnurus paluster		4	number of fruitbodies	Fungi
546	BogFungi_Plot_019_003	BogFungi_Plot_019	Graminoid-Sphagnum community of waterlogged lawns of raised bog.	60,89139	68,68802	36	Plot-based fruitbodies count	5	square metre	28.06.2014	2014	06	Russia	RU	Khanty-Mansiyskiy Avtonomnyy Okrug-Yugra	Khanty-Mansiysk	Mukhrino Field Station of Yugra State University, 30 km to the SW from Khanty-Mansiysk	WGS84	3
547	BogFungi_Plot_020_003	BogFungi_Plot_020	Raised bog community with Pinus sylvestris, dwarfshrubs and dominating S. fuscum.	60,8914	68,68794	36	Plot-based fruitbodies count	5	square metre	28.06.2014	2014	06	Russia	RU	Khanty-Mansiyskiy Avtonomnyy Okrug-Yugra	Khanty-Mansiysk	Mukhrino Field Station of Yugra State University, 30 km to the SW from Khanty-Mansiysk	WGS84	3
548	BogFungi_Plot_021_003	BogFungi_Plot_021	Raised bog community with Pinus sylvestris, dwarfshrubs and dominating S. fuscum.	60,8914	68,68787	36	Plot-based fruitbodies count	5	square metre	28.06.2014	2014	06	Russia	RU	Khanty-Mansiyskiy Avtonomnyy Okrug-Yugra	Khanty-Mansiysk	Mukhrino Field Station of Yugra State University, 30 km to the SW from Khanty-Mansiysk	WGS84	3
549	BogFungi_Plot_022_003	BogFungi_Plot_022	Graminoid-Sphagnum community of waterlogged lawns of raised bog.	60,8914	68,68779	36	Plot-based fruitbodies count	5	square metre	28.06.2014	2014	06	Russia	RU	Khanty-Mansiyskiy Avtonomnyy Okrug-Yugra	Khanty-Mansiysk	Mukhrino Field Station of Yugra State University, 30 km to the SW from Khanty-Mansiysk	WGS84	3
550	BogFungi_Plot_023_003	BogFungi_Plot_023	Graminoid-Sphagnum community of waterlogged lawns of raised bog.	60,89141	68,68769	36	Plot-based fruitbodies count	5	square metre	28.06.2014	2014	06	Russia	RU	Khanty-Mansiyskiy Avtonomnyy Okrug-Yugra	Khanty-Mansiysk	Mukhrino Field Station of Yugra State University, 30 km to the SW from Khanty-Mansiysk	WGS84	3
551	BogFungi_Plot_024_003	BogFungi_Plot_024	Graminoid-Sphagnum community of waterlogged lawns of raised bog.	60,89143	68,68759	36	Plot-based fruitbodies count	5	square metre	28.06.2014	2014	06	Russia	RU	Khanty-Mansiyskiy Avtonomnyy Okrug-Yugra	Khanty-Mansiysk	Mukhrino Field Station of Yugra State University, 30 km to the SW from Khanty-Mansiysk	WGS84	3
552	BogFungi_Plot_025_003	BogFungi_Plot_025	Graminoid-Sphagnum community of waterlogged lawns of raised bog.	60,89144	68,68752	36	Plot-based fruitbodies count	5	square metre	28.06.2014	2014	06	Russia	RU	Khanty-Mansiyskiy Avtonomnyy Okrug-Yugra	Khanty-Mansiysk	Mukhrino Field Station of Yugra State University, 30 km to the SW from Khanty-Mansiysk	WGS84	3
553	BogFungi_Plot_026_003	BogFungi_Plot_026	Graminoid-Sphagnum community of waterlogged lawns of raised bog.	60,89146	68,68743	36	Plot-based fruitbodies count	5	square metre	28.06.2014	2014	06	Russia	RU	Khanty-Mansiyskiy Avtonomnyy Okrug-Yugra	Khanty-Mansiysk	Mukhrino Field Station of Yugra State University, 30 km to the SW from Khanty-Mansiysk	WGS84	3
554	BogFungi_Plot_027_003	BogFungi_Plot_027	Graminoid-Sphagnum community of waterlogged lawns of raised bog.	60,89147	68,68737	36	Plot-based fruitbodies count	5	square metre	28.06.2014	2014	06	Russia	RU	Khanty-Mansiyskiy Avtonomnyy Okrug-Yugra	Khanty-Mansiysk	Mukhrino Field Station of Yugra State University, 30 km to the SW from Khanty-Mansiysk	WGS84	3
555	BogFungi_Plot_028_003	BogFungi_Plot_028	Graminoid-Sphagnum community of waterlogged lawns of raised bog.	60,89147	68,68729	36	Plot-based fruitbodies count	5	square metre	28.06.2014	2014	06	Russia	RU	Khanty-Mansiyskiy Avtonomnyy Okrug-Yugra	Khanty-Mansiysk	Mukhrino Field Station of Yugra State University, 30 km to the SW from Khanty-Mansiysk	WGS84	3	HumanObservation	BogFungi_0449	Arrhenia bigelowii		2	number of fruitbodies	Fungi
556	BogFungi_Plot_029_003	BogFungi_Plot_029	Graminoid-Sphagnum community of waterlogged lawns of raised bog.	60,89148	68,68717	35	Plot-based fruitbodies count	5	square metre	28.06.2014	2014	06	Russia	RU	Khanty-Mansiyskiy Avtonomnyy Okrug-Yugra	Khanty-Mansiysk	Mukhrino Field Station of Yugra State University, 30 km to the SW from Khanty-Mansiysk	WGS84	3	HumanObservation	BogFungi_0462	Sphagnurus paluster		11	number of fruitbodies	Fungi
557	BogFungi_Plot_030_003	BogFungi_Plot_030	Raised bog community with Pinus sylvestris, dwarfshrubs and dominating S. fuscum.	60,89149	68,68705	35	Plot-based fruitbodies count	5	square metre	28.06.2014	2014	06	Russia	RU	Khanty-Mansiyskiy Avtonomnyy Okrug-Yugra	Khanty-Mansiysk	Mukhrino Field Station of Yugra State University, 30 km to the SW from Khanty-Mansiysk	WGS84	3	HumanObservation	BogFungi_0466	Sphagnurus paluster		3	number of fruitbodies	Fungi
558	BogFungi_Plot_031_003	BogFungi_Plot_031	Raised bog community with Pinus sylvestris, dwarfshrubs and dominating S. fuscum.	60,8915	68,687	36	Plot-based fruitbodies count	5	square metre	28.06.2014	2014	06	Russia	RU	Khanty-Mansiyskiy Avtonomnyy Okrug-Yugra	Khanty-Mansiysk	Mukhrino Field Station of Yugra State University, 30 km to the SW from Khanty-Mansiysk	WGS84	3
559	BogFungi_Plot_032_003	BogFungi_Plot_032	Raised bog community with Pinus sylvestris, dwarfshrubs and dominating S. fuscum.	60,89151	68,6869	35	Plot-based fruitbodies count	5	square metre	28.06.2014	2014	06	Russia	RU	Khanty-Mansiyskiy Avtonomnyy Okrug-Yugra	Khanty-Mansiysk	Mukhrino Field Station of Yugra State University, 30 km to the SW from Khanty-Mansiysk	WGS84	3
560	BogFungi_Plot_033_003	BogFungi_Plot_033	Raised bog community with Pinus sylvestris, dwarfshrubs and dominating S. fuscum.	60,89151	68,68683	36	Plot-based fruitbodies count	5	square metre	28.06.2014	2014	06	Russia	RU	Khanty-Mansiyskiy Avtonomnyy Okrug-Yugra	Khanty-Mansiysk	Mukhrino Field Station of Yugra State University, 30 km to the SW from Khanty-Mansiysk	WGS84	3
561	BogFungi_Plot_034_003	BogFungi_Plot_034	Raised bog community with Pinus sylvestris, dwarfshrubs and dominating S. fuscum.	60,89152	68,6867	36	Plot-based fruitbodies count	5	square metre	28.06.2014	2014	06	Russia	RU	Khanty-Mansiyskiy Avtonomnyy Okrug-Yugra	Khanty-Mansiysk	Mukhrino Field Station of Yugra State University, 30 km to the SW from Khanty-Mansiysk	WGS84	3	HumanObservation	BogFungi_0597	Arrhenia gerardiana		1	number of fruitbodies	Fungi
562	BogFungi_Plot_035_003	BogFungi_Plot_035	Raised bog community with Pinus sylvestris, dwarfshrubs and dominating S. fuscum.	60,89153	68,68661	36	Plot-based fruitbodies count	5	square metre	28.06.2014	2014	06	Russia	RU	Khanty-Mansiyskiy Avtonomnyy Okrug-Yugra	Khanty-Mansiysk	Mukhrino Field Station of Yugra State University, 30 km to the SW from Khanty-Mansiysk	WGS84	3
563	BogFungi_Plot_036_003	BogFungi_Plot_036	Raised bog community with Pinus sylvestris, dwarfshrubs and dominating S. fuscum.	60,89153	68,68654	35	Plot-based fruitbodies count	5	square metre	28.06.2014	2014	06	Russia	RU	Khanty-Mansiyskiy Avtonomnyy Okrug-Yugra	Khanty-Mansiysk	Mukhrino Field Station of Yugra State University, 30 km to the SW from Khanty-Mansiysk	WGS84	3
564	BogFungi_Plot_037_003	BogFungi_Plot_037	Raised bog community with Pinus sylvestris, dwarfshrubs and dominating S. fuscum.	60,89155	68,68647	35	Plot-based fruitbodies count	5	square metre	28.06.2014	2014	06	Russia	RU	Khanty-Mansiyskiy Avtonomnyy Okrug-Yugra	Khanty-Mansiysk	Mukhrino Field Station of Yugra State University, 30 km to the SW from Khanty-Mansiysk	WGS84	3
565	BogFungi_Plot_038_003	BogFungi_Plot_038	Graminoid-Sphagnum community of waterlogged lawns of raised bog.	60,89153	68,68636	35	Plot-based fruitbodies count	5	square metre	28.06.2014	2014	06	Russia	RU	Khanty-Mansiyskiy Avtonomnyy Okrug-Yugra	Khanty-Mansiysk	Mukhrino Field Station of Yugra State University, 30 km to the SW from Khanty-Mansiysk	WGS84	3
566	BogFungi_Plot_039_003	BogFungi_Plot_039	Raised bog community with Pinus sylvestris, dwarfshrubs and dominating S. fuscum.	60,89144	68,68626	35	Plot-based fruitbodies count	5	square metre	28.06.2014	2014	06	Russia	RU	Khanty-Mansiyskiy Avtonomnyy Okrug-Yugra	Khanty-Mansiysk	Mukhrino Field Station of Yugra State University, 30 km to the SW from Khanty-Mansiysk	WGS84	3	HumanObservation	BogFungi_0658	Arrhenia gerardiana		1	number of fruitbodies	Fungi
567	BogFungi_Plot_039_003	BogFungi_Plot_039	Raised bog community with Pinus sylvestris, dwarfshrubs and dominating S. fuscum.	60,89144	68,68626	35	Plot-based fruitbodies count	5	square metre	28.06.2014	2014	06	Russia	RU	Khanty-Mansiyskiy Avtonomnyy Okrug-Yugra	Khanty-Mansiysk	Mukhrino Field Station of Yugra State University, 30 km to the SW from Khanty-Mansiysk	WGS84	3	HumanObservation	BogFungi_0659	Arrhenia gerardiana		1	number of fruitbodies	Fungi
568	BogFungi_Plot_040_003	BogFungi_Plot_040	Graminoid-Sphagnum community of waterlogged lawns of raised bog.	60,89146	68,68617	35	Plot-based fruitbodies count	5	square metre	28.06.2014	2014	06	Russia	RU	Khanty-Mansiyskiy Avtonomnyy Okrug-Yugra	Khanty-Mansiysk	Mukhrino Field Station of Yugra State University, 30 km to the SW from Khanty-Mansiysk	WGS84	3
569	BogFungi_Plot_041_003	BogFungi_Plot_041	Graminoid-Sphagnum community of waterlogged lawns of raised bog.	60,89148	68,68606	35	Plot-based fruitbodies count	5	square metre	28.06.2014	2014	06	Russia	RU	Khanty-Mansiyskiy Avtonomnyy Okrug-Yugra	Khanty-Mansiysk	Mukhrino Field Station of Yugra State University, 30 km to the SW from Khanty-Mansiysk	WGS84	3
570	BogFungi_Plot_042_003	BogFungi_Plot_042	Graminoid-Sphagnum community of waterlogged lawns of raised bog.	60,8915	68,68597	35	Plot-based fruitbodies count	5	square metre	28.06.2014	2014	06	Russia	RU	Khanty-Mansiyskiy Avtonomnyy Okrug-Yugra	Khanty-Mansiysk	Mukhrino Field Station of Yugra State University, 30 km to the SW from Khanty-Mansiysk	WGS84	3
571	BogFungi_Plot_043_003	BogFungi_Plot_043	Graminoid-Sphagnum community of waterlogged lawns of raised bog.	60,89152	68,68586	35	Plot-based fruitbodies count	5	square metre	28.06.2014	2014	06	Russia	RU	Khanty-Mansiyskiy Avtonomnyy Okrug-Yugra	Khanty-Mansiysk	Mukhrino Field Station of Yugra State University, 30 km to the SW from Khanty-Mansiysk	WGS84	3
572	BogFungi_Plot_044_003	BogFungi_Plot_044	Graminoid-Sphagnum community of waterlogged lawns of raised bog.	60,89154	68,68578	35	Plot-based fruitbodies count	5	square metre	28.06.2014	2014	06	Russia	RU	Khanty-Mansiyskiy Avtonomnyy Okrug-Yugra	Khanty-Mansiysk	Mukhrino Field Station of Yugra State University, 30 km to the SW from Khanty-Mansiysk	WGS84	3
573	BogFungi_Plot_045_003	BogFungi_Plot_045	Graminoid-Sphagnum community of waterlogged lawns of raised bog.	60,89154	68,68565	35	Plot-based fruitbodies count	5	square metre	28.06.2014	2014	06	Russia	RU	Khanty-Mansiyskiy Avtonomnyy Okrug-Yugra	Khanty-Mansiysk	Mukhrino Field Station of Yugra State University, 30 km to the SW from Khanty-Mansiysk	WGS84	3
574	BogFungi_Plot_047_003	BogFungi_Plot_047	Raised bog community with Pinus sylvestris, dwarfshrubs and dominating S. fuscum.	60,89156	68,68552	35	Plot-based fruitbodies count	5	square metre	28.06.2014	2014	06	Russia	RU	Khanty-Mansiyskiy Avtonomnyy Okrug-Yugra	Khanty-Mansiysk	Mukhrino Field Station of Yugra State University, 30 km to the SW from Khanty-Mansiysk	WGS84	3
575	BogFungi_Plot_048_003	BogFungi_Plot_048	Graminoid-Sphagnum community of waterlogged lawns of raised bog.	60,89157	68,68547	35	Plot-based fruitbodies count	5	square metre	28.06.2014	2014	06	Russia	RU	Khanty-Mansiyskiy Avtonomnyy Okrug-Yugra	Khanty-Mansiysk	Mukhrino Field Station of Yugra State University, 30 km to the SW from Khanty-Mansiysk	WGS84	3
576	BogFungi_Plot_049_003	BogFungi_Plot_049	Graminoid-Sphagnum community of waterlogged lawns of raised bog.	60,89159	68,6854	35	Plot-based fruitbodies count	5	square metre	28.06.2014	2014	06	Russia	RU	Khanty-Mansiyskiy Avtonomnyy Okrug-Yugra	Khanty-Mansiysk	Mukhrino Field Station of Yugra State University, 30 km to the SW from Khanty-Mansiysk	WGS84	3
577	BogFungi_Plot_050_003	BogFungi_Plot_050	Graminoid-Sphagnum community of waterlogged lawns of raised bog.	60,8916	68,68529	35	Plot-based fruitbodies count	5	square metre	28.06.2014	2014	06	Russia	RU	Khanty-Mansiyskiy Avtonomnyy Okrug-Yugra	Khanty-Mansiysk	Mukhrino Field Station of Yugra State University, 30 km to the SW from Khanty-Mansiysk	WGS84	3
578	BogFungi_Plot_051_003	BogFungi_Plot_051	Graminoid-Sphagnum community of waterlogged lawns of raised bog.	60,8916	68,68516	35	Plot-based fruitbodies count	5	square metre	28.06.2014	2014	06	Russia	RU	Khanty-Mansiyskiy Avtonomnyy Okrug-Yugra	Khanty-Mansiysk	Mukhrino Field Station of Yugra State University, 30 km to the SW from Khanty-Mansiysk	WGS84	3
579	BogFungi_Plot_052_003	BogFungi_Plot_052	Graminoid-Sphagnum community of waterlogged lawns of raised bog.	60,89161	68,68509	35	Plot-based fruitbodies count	5	square metre	28.06.2014	2014	06	Russia	RU	Khanty-Mansiyskiy Avtonomnyy Okrug-Yugra	Khanty-Mansiysk	Mukhrino Field Station of Yugra State University, 30 km to the SW from Khanty-Mansiysk	WGS84	3
580	BogFungi_Plot_053_003	BogFungi_Plot_053	Graminoid-Sphagnum community of waterlogged lawns of raised bog.	60,89162	68,685	34	Plot-based fruitbodies count	5	square metre	28.06.2014	2014	06	Russia	RU	Khanty-Mansiyskiy Avtonomnyy Okrug-Yugra	Khanty-Mansiysk	Mukhrino Field Station of Yugra State University, 30 km to the SW from Khanty-Mansiysk	WGS84	3
581	BogFungi_Plot_054_003	BogFungi_Plot_054	Graminoid-Sphagnum community of waterlogged lawns of raised bog.	60,89163	68,68492	35	Plot-based fruitbodies count	5	square metre	28.06.2014	2014	06	Russia	RU	Khanty-Mansiyskiy Avtonomnyy Okrug-Yugra	Khanty-Mansiysk	Mukhrino Field Station of Yugra State University, 30 km to the SW from Khanty-Mansiysk	WGS84	3
582	BogFungi_Plot_055_003	BogFungi_Plot_055	Graminoid-Sphagnum community of waterlogged lawns of raised bog.	60,89165	68,68483	35	Plot-based fruitbodies count	5	square metre	28.06.2014	2014	06	Russia	RU	Khanty-Mansiyskiy Avtonomnyy Okrug-Yugra	Khanty-Mansiysk	Mukhrino Field Station of Yugra State University, 30 km to the SW from Khanty-Mansiysk	WGS84	3
583	BogFungi_Plot_056_003	BogFungi_Plot_056	Graminoid-Sphagnum community of waterlogged lawns of raised bog.	60,89166	68,68475	35	Plot-based fruitbodies count	5	square metre	28.06.2014	2014	06	Russia	RU	Khanty-Mansiyskiy Avtonomnyy Okrug-Yugra	Khanty-Mansiysk	Mukhrino Field Station of Yugra State University, 30 km to the SW from Khanty-Mansiysk	WGS84	3	HumanObservation	BogFungi_0716	Sphagnurus paluster		1	number of fruitbodies	Fungi
584	BogFungi_Plot_057_003	BogFungi_Plot_057	Graminoid-Sphagnum community of waterlogged lawns of raised bog.	60,89167	68,68468	35	Plot-based fruitbodies count	5	square metre	28.06.2014	2014	06	Russia	RU	Khanty-Mansiyskiy Avtonomnyy Okrug-Yugra	Khanty-Mansiysk	Mukhrino Field Station of Yugra State University, 30 km to the SW from Khanty-Mansiysk	WGS84	3	HumanObservation	BogFungi_0723	Sphagnurus paluster		1	number of fruitbodies	Fungi
585	BogFungi_Plot_058_003	BogFungi_Plot_058	Graminoid-Sphagnum community of waterlogged lawns of raised bog.	60,89171	68,68457	35	Plot-based fruitbodies count	5	square metre	28.06.2014	2014	06	Russia	RU	Khanty-Mansiyskiy Avtonomnyy Okrug-Yugra	Khanty-Mansiysk	Mukhrino Field Station of Yugra State University, 30 km to the SW from Khanty-Mansiysk	WGS84	3
586	BogFungi_Plot_059_003	BogFungi_Plot_059	Graminoid-Sphagnum community of waterlogged lawns of raised bog.	60,89171	68,68442	35	Plot-based fruitbodies count	5	square metre	28.06.2014	2014	06	Russia	RU	Khanty-Mansiyskiy Avtonomnyy Okrug-Yugra	Khanty-Mansiysk	Mukhrino Field Station of Yugra State University, 30 km to the SW from Khanty-Mansiysk	WGS84	3
587	BogFungi_Plot_060_003	BogFungi_Plot_060	Graminoid-Sphagnum community of waterlogged lawns of raised bog.	60,89171	68,68431	35	Plot-based fruitbodies count	5	square metre	28.06.2014	2014	06	Russia	RU	Khanty-Mansiyskiy Avtonomnyy Okrug-Yugra	Khanty-Mansiysk	Mukhrino Field Station of Yugra State University, 30 km to the SW from Khanty-Mansiysk	WGS84	3
588	BogFungi_Plot_061_003	BogFungi_Plot_061	Graminoid-Sphagnum community of waterlogged lawns of raised bog.	60,89171	68,68425	35	Plot-based fruitbodies count	5	square metre	28.06.2014	2014	06	Russia	RU	Khanty-Mansiyskiy Avtonomnyy Okrug-Yugra	Khanty-Mansiysk	Mukhrino Field Station of Yugra State University, 30 km to the SW from Khanty-Mansiysk	WGS84	3
589	BogFungi_Plot_062_003	BogFungi_Plot_062	Graminoid-Sphagnum community of waterlogged lawns of raised bog.	60,89172	68,68416	35	Plot-based fruitbodies count	5	square metre	28.06.2014	2014	06	Russia	RU	Khanty-Mansiyskiy Avtonomnyy Okrug-Yugra	Khanty-Mansiysk	Mukhrino Field Station of Yugra State University, 30 km to the SW from Khanty-Mansiysk	WGS84	3
590	BogFungi_Plot_063_003	BogFungi_Plot_063	Graminoid-Sphagnum community of waterlogged lawns of raised bog.	60,89172	68,68407	35	Plot-based fruitbodies count	5	square metre	28.06.2014	2014	06	Russia	RU	Khanty-Mansiyskiy Avtonomnyy Okrug-Yugra	Khanty-Mansiysk	Mukhrino Field Station of Yugra State University, 30 km to the SW from Khanty-Mansiysk	WGS84	3
591	BogFungi_Plot_064_003	BogFungi_Plot_064	Graminoid-Sphagnum community of waterlogged lawns of raised bog.	60,89172	68,68397	35	Plot-based fruitbodies count	5	square metre	28.06.2014	2014	06	Russia	RU	Khanty-Mansiyskiy Avtonomnyy Okrug-Yugra	Khanty-Mansiysk	Mukhrino Field Station of Yugra State University, 30 km to the SW from Khanty-Mansiysk	WGS84	3
592	BogFungi_Plot_065_003	BogFungi_Plot_065	Graminoid-Sphagnum community of waterlogged lawns of raised bog.	60,89172	68,68386	35	Plot-based fruitbodies count	5	square metre	28.06.2014	2014	06	Russia	RU	Khanty-Mansiyskiy Avtonomnyy Okrug-Yugra	Khanty-Mansiysk	Mukhrino Field Station of Yugra State University, 30 km to the SW from Khanty-Mansiysk	WGS84	3
593	BogFungi_Plot_066_003	BogFungi_Plot_066	Graminoid-Sphagnum community of waterlogged lawns of raised bog.	60,89172	68,68377	35	Plot-based fruitbodies count	5	square metre	28.06.2014	2014	06	Russia	RU	Khanty-Mansiyskiy Avtonomnyy Okrug-Yugra	Khanty-Mansiysk	Mukhrino Field Station of Yugra State University, 30 km to the SW from Khanty-Mansiysk	WGS84	3
594	BogFungi_Plot_067_003	BogFungi_Plot_067	Graminoid-Sphagnum community of waterlogged lawns of raised bog.	60,89171	68,68381	34	Plot-based fruitbodies count	5	square metre	28.06.2014	2014	06	Russia	RU	Khanty-Mansiyskiy Avtonomnyy Okrug-Yugra	Khanty-Mansiysk	Mukhrino Field Station of Yugra State University, 30 km to the SW from Khanty-Mansiysk	WGS84	3
595	BogFungi_Plot_068_003	BogFungi_Plot_068	Graminoid-Sphagnum community of waterlogged lawns of raised bog.	60,89174	68,6837	35	Plot-based fruitbodies count	5	square metre	28.06.2014	2014	06	Russia	RU	Khanty-Mansiyskiy Avtonomnyy Okrug-Yugra	Khanty-Mansiysk	Mukhrino Field Station of Yugra State University, 30 km to the SW from Khanty-Mansiysk	WGS84	3
596	BogFungi_Plot_069_003	BogFungi_Plot_069	Graminoid-Sphagnum community of waterlogged lawns of raised bog.	60,89172	68,68365	35	Plot-based fruitbodies count	5	square metre	28.06.2014	2014	06	Russia	RU	Khanty-Mansiyskiy Avtonomnyy Okrug-Yugra	Khanty-Mansiysk	Mukhrino Field Station of Yugra State University, 30 km to the SW from Khanty-Mansiysk	WGS84	3
597	BogFungi_Plot_070_003	BogFungi_Plot_070	Graminoid-Sphagnum community of waterlogged lawns of raised bog.	60,89173	68,6836	34	Plot-based fruitbodies count	5	square metre	28.06.2014	2014	06	Russia	RU	Khanty-Mansiyskiy Avtonomnyy Okrug-Yugra	Khanty-Mansiysk	Mukhrino Field Station of Yugra State University, 30 km to the SW from Khanty-Mansiysk	WGS84	3
598	BogFungi_Plot_071_003	BogFungi_Plot_071	Graminoid-Sphagnum community of waterlogged lawns of raised bog.	60,89175	68,68353	34	Plot-based fruitbodies count	5	square metre	28.06.2014	2014	06	Russia	RU	Khanty-Mansiyskiy Avtonomnyy Okrug-Yugra	Khanty-Mansiysk	Mukhrino Field Station of Yugra State University, 30 km to the SW from Khanty-Mansiysk	WGS84	3
599	BogFungi_Plot_072_003	BogFungi_Plot_072	Graminoid-Sphagnum community of waterlogged lawns of raised bog.	60,89175	68,68341	35	Plot-based fruitbodies count	5	square metre	28.06.2014	2014	06	Russia	RU	Khanty-Mansiyskiy Avtonomnyy Okrug-Yugra	Khanty-Mansiysk	Mukhrino Field Station of Yugra State University, 30 km to the SW from Khanty-Mansiysk	WGS84	3
600	BogFungi_Plot_073_003	BogFungi_Plot_073	Graminoid-Sphagnum community of waterlogged lawns of raised bog.	60,89175	68,68333	34	Plot-based fruitbodies count	5	square metre	28.06.2014	2014	06	Russia	RU	Khanty-Mansiyskiy Avtonomnyy Okrug-Yugra	Khanty-Mansiysk	Mukhrino Field Station of Yugra State University, 30 km to the SW from Khanty-Mansiysk	WGS84	3
601	BogFungi_Plot_074_003	BogFungi_Plot_074	Graminoid-Sphagnum community of waterlogged lawns of raised bog.	60,89176	68,68311	35	Plot-based fruitbodies count	5	square metre	28.06.2014	2014	06	Russia	RU	Khanty-Mansiyskiy Avtonomnyy Okrug-Yugra	Khanty-Mansiysk	Mukhrino Field Station of Yugra State University, 30 km to the SW from Khanty-Mansiysk	WGS84	3	HumanObservation	BogFungi_0771	Sphagnurus paluster		7	number of fruitbodies	Fungi
602	BogFungi_Plot_074_003	BogFungi_Plot_074	Graminoid-Sphagnum community of waterlogged lawns of raised bog.	60,89176	68,68311	35	Plot-based fruitbodies count	5	square metre	28.06.2014	2014	06	Russia	RU	Khanty-Mansiyskiy Avtonomnyy Okrug-Yugra	Khanty-Mansiysk	Mukhrino Field Station of Yugra State University, 30 km to the SW from Khanty-Mansiysk	WGS84	3	HumanObservation	BogFungi_0772	Sphagnurus paluster		7	number of fruitbodies	Fungi
603	BogFungi_Plot_075_003	BogFungi_Plot_075	Graminoid-Sphagnum community of waterlogged lawns of raised bog.	60,89176	68,68298	35	Plot-based fruitbodies count	5	square metre	28.06.2014	2014	06	Russia	RU	Khanty-Mansiyskiy Avtonomnyy Okrug-Yugra	Khanty-Mansiysk	Mukhrino Field Station of Yugra State University, 30 km to the SW from Khanty-Mansiysk	WGS84	3	HumanObservation	BogFungi_0782	Sphagnurus paluster		5	number of fruitbodies	Fungi
604	BogFungi_Plot_075_003	BogFungi_Plot_075	Graminoid-Sphagnum community of waterlogged lawns of raised bog.	60,89176	68,68298	35	Plot-based fruitbodies count	5	square metre	28.06.2014	2014	06	Russia	RU	Khanty-Mansiyskiy Avtonomnyy Okrug-Yugra	Khanty-Mansiysk	Mukhrino Field Station of Yugra State University, 30 km to the SW from Khanty-Mansiysk	WGS84	3	HumanObservation	BogFungi_0783	Sphagnurus paluster		5	number of fruitbodies	Fungi
605	BogFungi_Plot_076_003	BogFungi_Plot_076	Graminoid-Sphagnum community of waterlogged lawns of raised bog.	60,89179	68,68293	34	Plot-based fruitbodies count	5	square metre	28.06.2014	2014	06	Russia	RU	Khanty-Mansiyskiy Avtonomnyy Okrug-Yugra	Khanty-Mansiysk	Mukhrino Field Station of Yugra State University, 30 km to the SW from Khanty-Mansiysk	WGS84	3
606	BogFungi_Plot_077_003	BogFungi_Plot_077	Graminoid-Sphagnum community of waterlogged lawns of raised bog.	60,8918	68,68285	35	Plot-based fruitbodies count	5	square metre	28.06.2014	2014	06	Russia	RU	Khanty-Mansiyskiy Avtonomnyy Okrug-Yugra	Khanty-Mansiysk	Mukhrino Field Station of Yugra State University, 30 km to the SW from Khanty-Mansiysk	WGS84	3
607	BogFungi_Plot_078_003	BogFungi_Plot_078	Graminoid-Sphagnum community of waterlogged lawns of raised bog.	60,89181	68,68277	35	Plot-based fruitbodies count	5	square metre	28.06.2014	2014	06	Russia	RU	Khanty-Mansiyskiy Avtonomnyy Okrug-Yugra	Khanty-Mansiysk	Mukhrino Field Station of Yugra State University, 30 km to the SW from Khanty-Mansiysk	WGS84	3
608	BogFungi_Plot_079_003	BogFungi_Plot_079	Graminoid-Sphagnum community of waterlogged lawns of raised bog.	60,89182	68,68268	35	Plot-based fruitbodies count	5	square metre	28.06.2014	2014	06	Russia	RU	Khanty-Mansiyskiy Avtonomnyy Okrug-Yugra	Khanty-Mansiysk	Mukhrino Field Station of Yugra State University, 30 km to the SW from Khanty-Mansiysk	WGS84	3
609	BogFungi_Plot_080_003	BogFungi_Plot_080	Graminoid-Sphagnum community of waterlogged lawns of raised bog.	60,89183	68,68259	34	Plot-based fruitbodies count	5	square metre	28.06.2014	2014	06	Russia	RU	Khanty-Mansiyskiy Avtonomnyy Okrug-Yugra	Khanty-Mansiysk	Mukhrino Field Station of Yugra State University, 30 km to the SW from Khanty-Mansiysk	WGS84	3
610	BogFungi_Plot_081_003	BogFungi_Plot_081	Graminoid-Sphagnum community of waterlogged lawns of raised bog.	60,89186	68,68251	34	Plot-based fruitbodies count	5	square metre	28.06.2014	2014	06	Russia	RU	Khanty-Mansiyskiy Avtonomnyy Okrug-Yugra	Khanty-Mansiysk	Mukhrino Field Station of Yugra State University, 30 km to the SW from Khanty-Mansiysk	WGS84	3
611	BogFungi_Plot_082_003	BogFungi_Plot_082	Graminoid-Sphagnum community of waterlogged lawns of raised bog.	60,89187	68,68242	34	Plot-based fruitbodies count	5	square metre	28.06.2014	2014	06	Russia	RU	Khanty-Mansiyskiy Avtonomnyy Okrug-Yugra	Khanty-Mansiysk	Mukhrino Field Station of Yugra State University, 30 km to the SW from Khanty-Mansiysk	WGS84	3
612	BogFungi_Plot_083_003	BogFungi_Plot_083	Graminoid-Sphagnum community of waterlogged lawns of raised bog.	60,89187	68,68231	34	Plot-based fruitbodies count	5	square metre	28.06.2014	2014	06	Russia	RU	Khanty-Mansiyskiy Avtonomnyy Okrug-Yugra	Khanty-Mansiysk	Mukhrino Field Station of Yugra State University, 30 km to the SW from Khanty-Mansiysk	WGS84	3
613	BogFungi_Plot_084_003	BogFungi_Plot_084	Graminoid-Sphagnum community of waterlogged lawns of raised bog.	60,89192	68,68224	34	Plot-based fruitbodies count	5	square metre	28.06.2014	2014	06	Russia	RU	Khanty-Mansiyskiy Avtonomnyy Okrug-Yugra	Khanty-Mansiysk	Mukhrino Field Station of Yugra State University, 30 km to the SW from Khanty-Mansiysk	WGS84	3
614	BogFungi_Plot_085_003	BogFungi_Plot_085	Raised bog community with Pinus sylvestris, dwarfshrubs and dominating S. fuscum.	60,89198	68,68231	34	Plot-based fruitbodies count	5	square metre	28.06.2014	2014	06	Russia	RU	Khanty-Mansiyskiy Avtonomnyy Okrug-Yugra	Khanty-Mansiysk	Mukhrino Field Station of Yugra State University, 30 km to the SW from Khanty-Mansiysk	WGS84	3
615	BogFungi_Plot_086_003	BogFungi_Plot_086	Graminoid-Sphagnum community of waterlogged lawns of raised bog.	60,89202	68,68233	35	Plot-based fruitbodies count	5	square metre	28.06.2014	2014	06	Russia	RU	Khanty-Mansiyskiy Avtonomnyy Okrug-Yugra	Khanty-Mansiysk	Mukhrino Field Station of Yugra State University, 30 km to the SW from Khanty-Mansiysk	WGS84	3
616	BogFungi_Plot_087_003	BogFungi_Plot_087	Graminoid-Sphagnum community of waterlogged lawns of raised bog.	60,89207	68,68237	34	Plot-based fruitbodies count	5	square metre	28.06.2014	2014	06	Russia	RU	Khanty-Mansiyskiy Avtonomnyy Okrug-Yugra	Khanty-Mansiysk	Mukhrino Field Station of Yugra State University, 30 km to the SW from Khanty-Mansiysk	WGS84	3
617	BogFungi_Plot_088_003	BogFungi_Plot_088	Graminoid-Sphagnum community of waterlogged lawns of raised bog.	60,89212	68,6824	34	Plot-based fruitbodies count	5	square metre	28.06.2014	2014	06	Russia	RU	Khanty-Mansiyskiy Avtonomnyy Okrug-Yugra	Khanty-Mansiysk	Mukhrino Field Station of Yugra State University, 30 km to the SW from Khanty-Mansiysk	WGS84	3	HumanObservation	BogFungi_0902	Arrhenia bigelowii		1	number of fruitbodies	Fungi
618	BogFungi_Plot_089_003	BogFungi_Plot_089	Graminoid-Sphagnum community of waterlogged lawns of raised bog.	60,89213	68,68241	35	Plot-based fruitbodies count	5	square metre	28.06.2014	2014	06	Russia	RU	Khanty-Mansiyskiy Avtonomnyy Okrug-Yugra	Khanty-Mansiysk	Mukhrino Field Station of Yugra State University, 30 km to the SW from Khanty-Mansiysk	WGS84	3	HumanObservation	BogFungi_0926	Sphagnurus paluster		5	number of fruitbodies	Fungi
619	BogFungi_Plot_090_003	BogFungi_Plot_090	Graminoid-Sphagnum community of waterlogged lawns of raised bog.	60,89215	68,68246	35	Plot-based fruitbodies count	5	square metre	28.06.2014	2014	06	Russia	RU	Khanty-Mansiyskiy Avtonomnyy Okrug-Yugra	Khanty-Mansiysk	Mukhrino Field Station of Yugra State University, 30 km to the SW from Khanty-Mansiysk	WGS84	3
620	BogFungi_Plot_091_003	BogFungi_Plot_091	Graminoid-Sphagnum community of waterlogged lawns of raised bog.	60,89217	68,68247	34	Plot-based fruitbodies count	5	square metre	28.06.2014	2014	06	Russia	RU	Khanty-Mansiyskiy Avtonomnyy Okrug-Yugra	Khanty-Mansiysk	Mukhrino Field Station of Yugra State University, 30 km to the SW from Khanty-Mansiysk	WGS84	3	HumanObservation	BogFungi_0969	Sphagnurus paluster		2	number of fruitbodies	Fungi
621	BogFungi_Plot_092_003	BogFungi_Plot_092	Graminoid-Sphagnum community of waterlogged lawns of raised bog.	60,8922	68,68241	34	Plot-based fruitbodies count	5	square metre	28.06.2014	2014	06	Russia	RU	Khanty-Mansiyskiy Avtonomnyy Okrug-Yugra	Khanty-Mansiysk	Mukhrino Field Station of Yugra State University, 30 km to the SW from Khanty-Mansiysk	WGS84	3
622	BogFungi_Plot_093_003	BogFungi_Plot_093	Graminoid-Sphagnum community of waterlogged lawns of raised bog.	60,89221	68,68237	34	Plot-based fruitbodies count	5	square metre	28.06.2014	2014	06	Russia	RU	Khanty-Mansiyskiy Avtonomnyy Okrug-Yugra	Khanty-Mansiysk	Mukhrino Field Station of Yugra State University, 30 km to the SW from Khanty-Mansiysk	WGS84	3
623	BogFungi_Plot_094_003	BogFungi_Plot_094	Raised bog community with Pinus sylvestris, dwarfshrubs and dominating S. fuscum.	60,8922	68,68256	35	Plot-based fruitbodies count	5	square metre	28.06.2014	2014	06	Russia	RU	Khanty-Mansiyskiy Avtonomnyy Okrug-Yugra	Khanty-Mansiysk	Mukhrino Field Station of Yugra State University, 30 km to the SW from Khanty-Mansiysk	WGS84	3
624	BogFungi_Plot_095_003	BogFungi_Plot_095	Graminoid-Sphagnum community of waterlogged lawns of raised bog.	60,89222	68,68254	35	Plot-based fruitbodies count	5	square metre	28.06.2014	2014	06	Russia	RU	Khanty-Mansiyskiy Avtonomnyy Okrug-Yugra	Khanty-Mansiysk	Mukhrino Field Station of Yugra State University, 30 km to the SW from Khanty-Mansiysk	WGS84	3	HumanObservation	BogFungi_1058	Sphagnurus paluster		20	number of fruitbodies	Fungi
625	BogFungi_Plot_096_003	BogFungi_Plot_096	Graminoid-Sphagnum community of waterlogged lawns of raised bog.	60,89226	68,68256	35	Plot-based fruitbodies count	5	square metre	28.06.2014	2014	06	Russia	RU	Khanty-Mansiyskiy Avtonomnyy Okrug-Yugra	Khanty-Mansiysk	Mukhrino Field Station of Yugra State University, 30 km to the SW from Khanty-Mansiysk	WGS84	3	HumanObservation	BogFungi_1070	Sphagnurus paluster		1	number of fruitbodies	Fungi
626	BogFungi_Plot_097_003	BogFungi_Plot_097	Raised bog community with Pinus sylvestris, dwarfshrubs and dominating S. fuscum.	60,89228	68,68262	34	Plot-based fruitbodies count	5	square metre	28.06.2014	2014	06	Russia	RU	Khanty-Mansiyskiy Avtonomnyy Okrug-Yugra	Khanty-Mansiysk	Mukhrino Field Station of Yugra State University, 30 km to the SW from Khanty-Mansiysk	WGS84	3
627	BogFungi_Plot_098_003	BogFungi_Plot_098	Graminoid-Sphagnum community of waterlogged lawns of raised bog.	60,8923	68,68253	35	Plot-based fruitbodies count	5	square metre	28.06.2014	2014	06	Russia	RU	Khanty-Mansiyskiy Avtonomnyy Okrug-Yugra	Khanty-Mansiysk	Mukhrino Field Station of Yugra State University, 30 km to the SW from Khanty-Mansiysk	WGS84	3	HumanObservation	BogFungi_1105	Sphagnurus paluster		1	number of fruitbodies	Fungi
628	BogFungi_Plot_099_003	BogFungi_Plot_099	Raised bog community with Pinus sylvestris, dwarfshrubs and dominating S. fuscum.	60,89235	68,68263	34	Plot-based fruitbodies count	5	square metre	28.06.2014	2014	06	Russia	RU	Khanty-Mansiyskiy Avtonomnyy Okrug-Yugra	Khanty-Mansiysk	Mukhrino Field Station of Yugra State University, 30 km to the SW from Khanty-Mansiysk	WGS84	3
629	BogFungi_Plot_100_003	BogFungi_Plot_100	Graminoid-Sphagnum community of waterlogged lawns of raised bog.	60,8924	68,68266	34	Plot-based fruitbodies count	5	square metre	28.06.2014	2014	06	Russia	RU	Khanty-Mansiyskiy Avtonomnyy Okrug-Yugra	Khanty-Mansiysk	Mukhrino Field Station of Yugra State University, 30 km to the SW from Khanty-Mansiysk	WGS84	3
630	BogFungi_Plot_101_003	BogFungi_Plot_101	Graminoid-Sphagnum community of waterlogged lawns of raised bog.	60,89245	68,68268	34	Plot-based fruitbodies count	5	square metre	28.06.2014	2014	06	Russia	RU	Khanty-Mansiyskiy Avtonomnyy Okrug-Yugra	Khanty-Mansiysk	Mukhrino Field Station of Yugra State University, 30 km to the SW from Khanty-Mansiysk	WGS84	3
631	BogFungi_Plot_102_003	BogFungi_Plot_102	Graminoid-Sphagnum community of waterlogged lawns of raised bog.	60,89249	68,6827	34	Plot-based fruitbodies count	5	square metre	28.06.2014	2014	06	Russia	RU	Khanty-Mansiyskiy Avtonomnyy Okrug-Yugra	Khanty-Mansiysk	Mukhrino Field Station of Yugra State University, 30 km to the SW from Khanty-Mansiysk	WGS84	3
632	BogFungi_Plot_103_003	BogFungi_Plot_103	Graminoid-Sphagnum community of waterlogged lawns of raised bog.	60,89253	68,68272	34	Plot-based fruitbodies count	5	square metre	28.06.2014	2014	06	Russia	RU	Khanty-Mansiyskiy Avtonomnyy Okrug-Yugra	Khanty-Mansiysk	Mukhrino Field Station of Yugra State University, 30 km to the SW from Khanty-Mansiysk	WGS84	3
633	BogFungi_Plot_104_003	BogFungi_Plot_104	Graminoid-Sphagnum community of waterlogged lawns of raised bog.	60,89257	68,68275	34	Plot-based fruitbodies count	5	square metre	28.06.2014	2014	06	Russia	RU	Khanty-Mansiyskiy Avtonomnyy Okrug-Yugra	Khanty-Mansiysk	Mukhrino Field Station of Yugra State University, 30 km to the SW from Khanty-Mansiysk	WGS84	3
634	BogFungi_Plot_105_003	BogFungi_Plot_105	Graminoid-Sphagnum community of waterlogged lawns of raised bog.	60,89263	68,68278	34	Plot-based fruitbodies count	5	square metre	28.06.2014	2014	06	Russia	RU	Khanty-Mansiyskiy Avtonomnyy Okrug-Yugra	Khanty-Mansiysk	Mukhrino Field Station of Yugra State University, 30 km to the SW from Khanty-Mansiysk	WGS84	3
635	BogFungi_Plot_106_003	BogFungi_Plot_106	Graminoid-Sphagnum community of waterlogged lawns of raised bog.	60,89267	68,6828	34	Plot-based fruitbodies count	5	square metre	28.06.2014	2014	06	Russia	RU	Khanty-Mansiyskiy Avtonomnyy Okrug-Yugra	Khanty-Mansiysk	Mukhrino Field Station of Yugra State University, 30 km to the SW from Khanty-Mansiysk	WGS84	3
636	BogFungi_Plot_107_003	BogFungi_Plot_107	Graminoid-Sphagnum community of waterlogged lawns of raised bog.	60,89271	68,68282	34	Plot-based fruitbodies count	5	square metre	28.06.2014	2014	06	Russia	RU	Khanty-Mansiyskiy Avtonomnyy Okrug-Yugra	Khanty-Mansiysk	Mukhrino Field Station of Yugra State University, 30 km to the SW from Khanty-Mansiysk	WGS84	3
637	BogFungi_Plot_108_003	BogFungi_Plot_108	Raised bog community with Pinus sylvestris, dwarfshrubs and dominating S. fuscum.	60,89277	68,68285	34	Plot-based fruitbodies count	5	square metre	28.06.2014	2014	06	Russia	RU	Khanty-Mansiyskiy Avtonomnyy Okrug-Yugra	Khanty-Mansiysk	Mukhrino Field Station of Yugra State University, 30 km to the SW from Khanty-Mansiysk	WGS84	3	HumanObservation	BogFungi_1233	Arrhenia gerardiana		1	number of fruitbodies	Fungi
638	BogFungi_Plot_109_003	BogFungi_Plot_109	Graminoid-Sphagnum community of waterlogged lawns of raised bog.	60,8928	68,68287	34	Plot-based fruitbodies count	5	square metre	28.06.2014	2014	06	Russia	RU	Khanty-Mansiyskiy Avtonomnyy Okrug-Yugra	Khanty-Mansiysk	Mukhrino Field Station of Yugra State University, 30 km to the SW from Khanty-Mansiysk	WGS84	3	HumanObservation	BogFungi_1258	Sphagnurus paluster		5	number of fruitbodies	Fungi
639	BogFungi_Plot_110_003	BogFungi_Plot_110	Graminoid-Sphagnum community of waterlogged lawns of raised bog.	60,89285	68,68287	33	Plot-based fruitbodies count	5	square metre	28.06.2014	2014	06	Russia	RU	Khanty-Mansiyskiy Avtonomnyy Okrug-Yugra	Khanty-Mansiysk	Mukhrino Field Station of Yugra State University, 30 km to the SW from Khanty-Mansiysk	WGS84	3	HumanObservation	BogFungi_1263	Arrhenia bigelowii		1	number of fruitbodies	Fungi
640	BogFungi_Plot_111_003	BogFungi_Plot_111	Graminoid-Sphagnum community of waterlogged lawns of raised bog.	60,89283	68,68287	33	Plot-based fruitbodies count	5	square metre	28.06.2014	2014	06	Russia	RU	Khanty-Mansiyskiy Avtonomnyy Okrug-Yugra	Khanty-Mansiysk	Mukhrino Field Station of Yugra State University, 30 km to the SW from Khanty-Mansiysk	WGS84	3
641	BogFungi_Plot_112_003	BogFungi_Plot_112	Raised bog community with Pinus sylvestris, dwarfshrubs and dominating S. fuscum.	60,89291	68,68291	33	Plot-based fruitbodies count	5	square metre	28.06.2014	2014	06	Russia	RU	Khanty-Mansiyskiy Avtonomnyy Okrug-Yugra	Khanty-Mansiysk	Mukhrino Field Station of Yugra State University, 30 km to the SW from Khanty-Mansiysk	WGS84	3	HumanObservation	BogFungi_1315	Galerina paludosa		2	number of fruitbodies	Fungi
642	BogFungi_Plot_112_003	BogFungi_Plot_112	Raised bog community with Pinus sylvestris, dwarfshrubs and dominating S. fuscum.	60,89291	68,68291	33	Plot-based fruitbodies count	5	square metre	28.06.2014	2014	06	Russia	RU	Khanty-Mansiyskiy Avtonomnyy Okrug-Yugra	Khanty-Mansiysk	Mukhrino Field Station of Yugra State University, 30 km to the SW from Khanty-Mansiysk	WGS84	3	HumanObservation	BogFungi_1316	Sphagnurus paluster		2	number of fruitbodies	Fungi
643	BogFungi_Plot_113_003	BogFungi_Plot_113	Raised bog community with Pinus sylvestris, dwarfshrubs and dominating S. fuscum.	60,89295	68,68292	33	Plot-based fruitbodies count	5	square metre	28.06.2014	2014	06	Russia	RU	Khanty-Mansiyskiy Avtonomnyy Okrug-Yugra	Khanty-Mansiysk	Mukhrino Field Station of Yugra State University, 30 km to the SW from Khanty-Mansiysk	WGS84	3
644	BogFungi_Plot_114_003	BogFungi_Plot_114	Raised bog community with Pinus sylvestris, dwarfshrubs and dominating S. fuscum.	60,89299	68,68295	33	Plot-based fruitbodies count	5	square metre	28.06.2014	2014	06	Russia	RU	Khanty-Mansiyskiy Avtonomnyy Okrug-Yugra	Khanty-Mansiysk	Mukhrino Field Station of Yugra State University, 30 km to the SW from Khanty-Mansiysk	WGS84	3	HumanObservation	BogFungi_1380	Arrhenia gerardiana		1	number of fruitbodies	Fungi
645	BogFungi_Plot_115_003	BogFungi_Plot_115	Graminoid-Sphagnum community of waterlogged lawns of raised bog.	60,89305	68,68296	33	Plot-based fruitbodies count	5	square metre	28.06.2014	2014	06	Russia	RU	Khanty-Mansiyskiy Avtonomnyy Okrug-Yugra	Khanty-Mansiysk	Mukhrino Field Station of Yugra State University, 30 km to the SW from Khanty-Mansiysk	WGS84	3	HumanObservation	BogFungi_1429	Sphagnurus paluster		7	number of fruitbodies	Fungi
646	BogFungi_Plot_116_003	BogFungi_Plot_116	Graminoid-Sphagnum community of waterlogged lawns of raised bog.	60,89306	68,68298	33	Plot-based fruitbodies count	5	square metre	28.06.2014	2014	06	Russia	RU	Khanty-Mansiyskiy Avtonomnyy Okrug-Yugra	Khanty-Mansiysk	Mukhrino Field Station of Yugra State University, 30 km to the SW from Khanty-Mansiysk	WGS84	3	HumanObservation	BogFungi_1438	Sphagnurus paluster		20	number of fruitbodies	Fungi
647	BogFungi_Plot_117_003	BogFungi_Plot_117	Graminoid-Sphagnum community of waterlogged lawns of raised bog.	60,89312	68,683	32	Plot-based fruitbodies count	5	square metre	28.06.2014	2014	06	Russia	RU	Khanty-Mansiyskiy Avtonomnyy Okrug-Yugra	Khanty-Mansiysk	Mukhrino Field Station of Yugra State University, 30 km to the SW from Khanty-Mansiysk	WGS84	3	HumanObservation	BogFungi_1446	Sphagnurus paluster		30	number of fruitbodies	Fungi
648	BogFungi_Plot_118_003	BogFungi_Plot_118	Graminoid-Sphagnum community of waterlogged lawns of raised bog.	60,89316	68,68301	32	Plot-based fruitbodies count	5	square metre	28.06.2014	2014	06	Russia	RU	Khanty-Mansiyskiy Avtonomnyy Okrug-Yugra	Khanty-Mansiysk	Mukhrino Field Station of Yugra State University, 30 km to the SW from Khanty-Mansiysk	WGS84	3	HumanObservation	BogFungi_1454	Sphagnurus paluster		31	number of fruitbodies	Fungi
649	BogFungi_Plot_119_003	BogFungi_Plot_119	Graminoid-Sphagnum community of waterlogged lawns of raised bog.	60,89321	68,68301	32	Plot-based fruitbodies count	5	square metre	28.06.2014	2014	06	Russia	RU	Khanty-Mansiyskiy Avtonomnyy Okrug-Yugra	Khanty-Mansiysk	Mukhrino Field Station of Yugra State University, 30 km to the SW from Khanty-Mansiysk	WGS84	3
650	BogFungi_Plot_120_003	BogFungi_Plot_120	Graminoid-Sphagnum community of waterlogged lawns of raised bog.	60,89325	68,68303	32	Plot-based fruitbodies count	5	square metre	28.06.2014	2014	06	Russia	RU	Khanty-Mansiyskiy Avtonomnyy Okrug-Yugra	Khanty-Mansiysk	Mukhrino Field Station of Yugra State University, 30 km to the SW from Khanty-Mansiysk	WGS84	3
651	BogFungi_Plot_121_003	BogFungi_Plot_121	Graminoid-Sphagnum community of waterlogged lawns of raised bog.	60,89331	68,68305	32	Plot-based fruitbodies count	5	square metre	28.06.2014	2014	06	Russia	RU	Khanty-Mansiyskiy Avtonomnyy Okrug-Yugra	Khanty-Mansiysk	Mukhrino Field Station of Yugra State University, 30 km to the SW from Khanty-Mansiysk	WGS84	3	HumanObservation	BogFungi_1470	Sphagnurus paluster		45	number of fruitbodies	Fungi
652	BogFungi_Plot_122_003	BogFungi_Plot_122	Graminoid-Sphagnum community of waterlogged lawns of raised bog.	60,89337	68,68306	32	Plot-based fruitbodies count	5	square metre	28.06.2014	2014	06	Russia	RU	Khanty-Mansiyskiy Avtonomnyy Okrug-Yugra	Khanty-Mansiysk	Mukhrino Field Station of Yugra State University, 30 km to the SW from Khanty-Mansiysk	WGS84	3
653	BogFungi_Plot_123_003	BogFungi_Plot_123	Raised bog community with Pinus sylvestris, dwarfshrubs and dominating S. fuscum.	60,89345	68,68306	32	Plot-based fruitbodies count	5	square metre	28.06.2014	2014	06	Russia	RU	Khanty-Mansiyskiy Avtonomnyy Okrug-Yugra	Khanty-Mansiysk	Mukhrino Field Station of Yugra State University, 30 km to the SW from Khanty-Mansiysk	WGS84	3
654	BogFungi_Plot_124_003	BogFungi_Plot_124	Raised bog community with Pinus sylvestris, dwarfshrubs and dominating S. fuscum.	60,8935	68,68308	32	Plot-based fruitbodies count	5	square metre	28.06.2014	2014	06	Russia	RU	Khanty-Mansiyskiy Avtonomnyy Okrug-Yugra	Khanty-Mansiysk	Mukhrino Field Station of Yugra State University, 30 km to the SW from Khanty-Mansiysk	WGS84	3
655	BogFungi_Plot_125_003	BogFungi_Plot_125	Raised bog community with Pinus sylvestris, dwarfshrubs and dominating S. fuscum.	60,89355	68,68307	32	Plot-based fruitbodies count	5	square metre	28.06.2014	2014	06	Russia	RU	Khanty-Mansiyskiy Avtonomnyy Okrug-Yugra	Khanty-Mansiysk	Mukhrino Field Station of Yugra State University, 30 km to the SW from Khanty-Mansiysk	WGS84	3
656	BogFungi_Plot_126_003	BogFungi_Plot_126	Raised bog community with Pinus sylvestris, dwarfshrubs and dominating S. fuscum.	60,8936	68,6831	32	Plot-based fruitbodies count	5	square metre	28.06.2014	2014	06	Russia	RU	Khanty-Mansiyskiy Avtonomnyy Okrug-Yugra	Khanty-Mansiysk	Mukhrino Field Station of Yugra State University, 30 km to the SW from Khanty-Mansiysk	WGS84	3	HumanObservation	BogFungi_1537	Gymnopus junquilleus		1	number of fruitbodies	Fungi
657	BogFungi_Plot_126_003	BogFungi_Plot_126	Raised bog community with Pinus sylvestris, dwarfshrubs and dominating S. fuscum.	60,8936	68,6831	32	Plot-based fruitbodies count	5	square metre	28.06.2014	2014	06	Russia	RU	Khanty-Mansiyskiy Avtonomnyy Okrug-Yugra	Khanty-Mansiysk	Mukhrino Field Station of Yugra State University, 30 km to the SW from Khanty-Mansiysk	WGS84	3	HumanObservation	BogFungi_1538	Sphagnurus paluster		18	number of fruitbodies	Fungi
658	BogFungi_Plot_127_003	BogFungi_Plot_127	Raised bog community with Pinus sylvestris, dwarfshrubs and dominating S. fuscum.	60,89365	68,68313	38	Plot-based fruitbodies count	5	square metre	28.06.2014	2014	06	Russia	RU	Khanty-Mansiyskiy Avtonomnyy Okrug-Yugra	Khanty-Mansiysk	Mukhrino Field Station of Yugra State University, 30 km to the SW from Khanty-Mansiysk	WGS84	3	HumanObservation	BogFungi_1562	Arrhenia gerardiana		1	number of fruitbodies	Fungi
659	BogFungi_Plot_128_003	BogFungi_Plot_128	Raised bog community with Pinus sylvestris, dwarfshrubs and dominating S. fuscum.	60,89368	68,68313	36	Plot-based fruitbodies count	5	square metre	28.06.2014	2014	06	Russia	RU	Khanty-Mansiyskiy Avtonomnyy Okrug-Yugra	Khanty-Mansiysk	Mukhrino Field Station of Yugra State University, 30 km to the SW from Khanty-Mansiysk	WGS84	3	HumanObservation	BogFungi_1598	Sphagnurus paluster		1	number of fruitbodies	Fungi
660	BogFungi_Plot_129_003	BogFungi_Plot_129	Graminoid-Sphagnum community of waterlogged lawns of raised bog.	60,89374	68,68313	35	Plot-based fruitbodies count	5	square metre	28.06.2014	2014	06	Russia	RU	Khanty-Mansiyskiy Avtonomnyy Okrug-Yugra	Khanty-Mansiysk	Mukhrino Field Station of Yugra State University, 30 km to the SW from Khanty-Mansiysk	WGS84	3
661	BogFungi_Plot_130_003	BogFungi_Plot_130	Raised bog community with Pinus sylvestris, dwarfshrubs and dominating S. fuscum.	60,89379	68,68313	35	Plot-based fruitbodies count	5	square metre	28.06.2014	2014	06	Russia	RU	Khanty-Mansiyskiy Avtonomnyy Okrug-Yugra	Khanty-Mansiysk	Mukhrino Field Station of Yugra State University, 30 km to the SW from Khanty-Mansiysk	WGS84	3
662	BogFungi_Plot_131_003	BogFungi_Plot_131	Raised bog community with Pinus sylvestris, dwarfshrubs and dominating S. fuscum.	60,89384	68,68312	35	Plot-based fruitbodies count	5	square metre	28.06.2014	2014	06	Russia	RU	Khanty-Mansiyskiy Avtonomnyy Okrug-Yugra	Khanty-Mansiysk	Mukhrino Field Station of Yugra State University, 30 km to the SW from Khanty-Mansiysk	WGS84	3
663	BogFungi_Plot_132_003	BogFungi_Plot_132	Raised bog community with Pinus sylvestris, dwarfshrubs and dominating S. fuscum.	60,89388	68,6831	36	Plot-based fruitbodies count	5	square metre	28.06.2014	2014	06	Russia	RU	Khanty-Mansiyskiy Avtonomnyy Okrug-Yugra	Khanty-Mansiysk	Mukhrino Field Station of Yugra State University, 30 km to the SW from Khanty-Mansiysk	WGS84	3
664	BogFungi_Plot_133_003	BogFungi_Plot_133	Raised bog community with Pinus sylvestris, dwarfshrubs and dominating S. fuscum.	60,89392	68,6831	36	Plot-based fruitbodies count	5	square metre	28.06.2014	2014	06	Russia	RU	Khanty-Mansiyskiy Avtonomnyy Okrug-Yugra	Khanty-Mansiysk	Mukhrino Field Station of Yugra State University, 30 km to the SW from Khanty-Mansiysk	WGS84	3
665	BogFungi_Plot_134_003	BogFungi_Plot_134	Raised bog community with Pinus sylvestris, dwarfshrubs and dominating S. fuscum.	60,89396	68,68309	36	Plot-based fruitbodies count	5	square metre	28.06.2014	2014	06	Russia	RU	Khanty-Mansiyskiy Avtonomnyy Okrug-Yugra	Khanty-Mansiysk	Mukhrino Field Station of Yugra State University, 30 km to the SW from Khanty-Mansiysk	WGS84	3
666	BogFungi_Plot_135_003	BogFungi_Plot_135	Raised bog community with Pinus sylvestris, dwarfshrubs and dominating S. fuscum.	60,89402	68,68308	36	Plot-based fruitbodies count	5	square metre	28.06.2014	2014	06	Russia	RU	Khanty-Mansiyskiy Avtonomnyy Okrug-Yugra	Khanty-Mansiysk	Mukhrino Field Station of Yugra State University, 30 km to the SW from Khanty-Mansiysk	WGS84	3
667	BogFungi_Plot_136_003	BogFungi_Plot_136	Raised bog community with Pinus sylvestris, dwarfshrubs and dominating S. fuscum.	60,89406	68,68308	36	Plot-based fruitbodies count	5	square metre	28.06.2014	2014	06	Russia	RU	Khanty-Mansiyskiy Avtonomnyy Okrug-Yugra	Khanty-Mansiysk	Mukhrino Field Station of Yugra State University, 30 km to the SW from Khanty-Mansiysk	WGS84	3	HumanObservation	BogFungi_2014	Arrhenia gerardiana		1	number of fruitbodies	Fungi
668	BogFungi_Plot_136_003	BogFungi_Plot_136	Raised bog community with Pinus sylvestris, dwarfshrubs and dominating S. fuscum.	60,89406	68,68308	36	Plot-based fruitbodies count	5	square metre	28.06.2014	2014	06	Russia	RU	Khanty-Mansiyskiy Avtonomnyy Okrug-Yugra	Khanty-Mansiysk	Mukhrino Field Station of Yugra State University, 30 km to the SW from Khanty-Mansiysk	WGS84	3	HumanObservation	BogFungi_2015	Galerina calyptrata s.l.		1	number of fruitbodies	Fungi
669	BogFungi_Plot_137_003	BogFungi_Plot_137	Raised bog community with Pinus sylvestris, dwarfshrubs and dominating S. fuscum.	60,89411	68,68307	37	Plot-based fruitbodies count	5	square metre	28.06.2014	2014	06	Russia	RU	Khanty-Mansiyskiy Avtonomnyy Okrug-Yugra	Khanty-Mansiysk	Mukhrino Field Station of Yugra State University, 30 km to the SW from Khanty-Mansiysk	WGS84	3
670	BogFungi_Plot_138_003	BogFungi_Plot_138	Raised bog community with Pinus sylvestris, dwarfshrubs and dominating S. fuscum.	60,89414	68,68304	36	Plot-based fruitbodies count	5	square metre	28.06.2014	2014	06	Russia	RU	Khanty-Mansiyskiy Avtonomnyy Okrug-Yugra	Khanty-Mansiysk	Mukhrino Field Station of Yugra State University, 30 km to the SW from Khanty-Mansiysk	WGS84	3
671	BogFungi_Plot_139_003	BogFungi_Plot_139	Raised bog community with Pinus sylvestris, dwarfshrubs and dominating S. fuscum.	60,89418	68,68305	37	Plot-based fruitbodies count	5	square metre	28.06.2014	2014	06	Russia	RU	Khanty-Mansiyskiy Avtonomnyy Okrug-Yugra	Khanty-Mansiysk	Mukhrino Field Station of Yugra State University, 30 km to the SW from Khanty-Mansiysk	WGS84	3
672	BogFungi_Plot_140_003	BogFungi_Plot_140	Raised bog community with Pinus sylvestris, dwarfshrubs and dominating S. fuscum.	60,89421	68,68304	37	Plot-based fruitbodies count	5	square metre	28.06.2014	2014	06	Russia	RU	Khanty-Mansiyskiy Avtonomnyy Okrug-Yugra	Khanty-Mansiysk	Mukhrino Field Station of Yugra State University, 30 km to the SW from Khanty-Mansiysk	WGS84	3
673	BogFungi_Plot_141_003	BogFungi_Plot_141	Raised bog community with Pinus sylvestris, dwarfshrubs and dominating S. fuscum.	60,89422	68,683	37	Plot-based fruitbodies count	5	square metre	28.06.2014	2014	06	Russia	RU	Khanty-Mansiyskiy Avtonomnyy Okrug-Yugra	Khanty-Mansiysk	Mukhrino Field Station of Yugra State University, 30 km to the SW from Khanty-Mansiysk	WGS84	3
674	BogFungi_Plot_142_003	BogFungi_Plot_142	Raised bog community with Pinus sylvestris, dwarfshrubs and dominating S. fuscum.	60,8942	68,68288	37	Plot-based fruitbodies count	5	square metre	28.06.2014	2014	06	Russia	RU	Khanty-Mansiyskiy Avtonomnyy Okrug-Yugra	Khanty-Mansiysk	Mukhrino Field Station of Yugra State University, 30 km to the SW from Khanty-Mansiysk	WGS84	3
675	BogFungi_Plot_143_003	BogFungi_Plot_143	Raised bog community with Pinus sylvestris, dwarfshrubs and dominating S. fuscum.	60,89419	68,68278	37	Plot-based fruitbodies count	5	square metre	28.06.2014	2014	06	Russia	RU	Khanty-Mansiyskiy Avtonomnyy Okrug-Yugra	Khanty-Mansiysk	Mukhrino Field Station of Yugra State University, 30 km to the SW from Khanty-Mansiysk	WGS84	3	HumanObservation	BogFungi_2469	Sphagnurus paluster		2	number of fruitbodies	Fungi
676	BogFungi_Plot_144_003	BogFungi_Plot_144	Raised bog community with Pinus sylvestris, dwarfshrubs and dominating S. fuscum.	60,89419	68,6827	37	Plot-based fruitbodies count	5	square metre	28.06.2014	2014	06	Russia	RU	Khanty-Mansiyskiy Avtonomnyy Okrug-Yugra	Khanty-Mansiysk	Mukhrino Field Station of Yugra State University, 30 km to the SW from Khanty-Mansiysk	WGS84	3
677	BogFungi_Plot_145_003	BogFungi_Plot_145	Raised bog community with Pinus sylvestris, dwarfshrubs and dominating S. fuscum.	60,8942	68,68257	37	Plot-based fruitbodies count	5	square metre	28.06.2014	2014	06	Russia	RU	Khanty-Mansiyskiy Avtonomnyy Okrug-Yugra	Khanty-Mansiysk	Mukhrino Field Station of Yugra State University, 30 km to the SW from Khanty-Mansiysk	WGS84	3
678	BogFungi_Plot_146_003	BogFungi_Plot_146	Raised bog community with Pinus sylvestris, dwarfshrubs and dominating S. fuscum.	60,8942	68,68246	37	Plot-based fruitbodies count	5	square metre	28.06.2014	2014	06	Russia	RU	Khanty-Mansiyskiy Avtonomnyy Okrug-Yugra	Khanty-Mansiysk	Mukhrino Field Station of Yugra State University, 30 km to the SW from Khanty-Mansiysk	WGS84	3
679	BogFungi_Plot_147_003	BogFungi_Plot_147	Raised bog community with Pinus sylvestris, dwarfshrubs and dominating S. fuscum.	60,89419	68,68232	37	Plot-based fruitbodies count	5	square metre	28.06.2014	2014	06	Russia	RU	Khanty-Mansiyskiy Avtonomnyy Okrug-Yugra	Khanty-Mansiysk	Mukhrino Field Station of Yugra State University, 30 km to the SW from Khanty-Mansiysk	WGS84	3	HumanObservation	BogFungi_2720	Sphagnurus paluster		1	number of fruitbodies	Fungi
680	BogFungi_Plot_148_003	BogFungi_Plot_148	Raised bog community with Pinus sylvestris, dwarfshrubs and dominating S. fuscum.	60,89418	68,68224	37	Plot-based fruitbodies count	5	square metre	28.06.2014	2014	06	Russia	RU	Khanty-Mansiyskiy Avtonomnyy Okrug-Yugra	Khanty-Mansiysk	Mukhrino Field Station of Yugra State University, 30 km to the SW from Khanty-Mansiysk	WGS84	3
681	BogFungi_Plot_149_003	BogFungi_Plot_149	Raised bog community with Pinus sylvestris, dwarfshrubs and dominating S. fuscum.	60,89417	68,6821	37	Plot-based fruitbodies count	5	square metre	28.06.2014	2014	06	Russia	RU	Khanty-Mansiyskiy Avtonomnyy Okrug-Yugra	Khanty-Mansiysk	Mukhrino Field Station of Yugra State University, 30 km to the SW from Khanty-Mansiysk	WGS84	3
682	BogFungi_Plot_150_003	BogFungi_Plot_150	Raised bog community with Pinus sylvestris, dwarfshrubs and dominating S. fuscum.	60,89417	68,68195	37	Plot-based fruitbodies count	5	square metre	28.06.2014	2014	06	Russia	RU	Khanty-Mansiyskiy Avtonomnyy Okrug-Yugra	Khanty-Mansiysk	Mukhrino Field Station of Yugra State University, 30 km to the SW from Khanty-Mansiysk	WGS84	3
683	BogFungi_Plot_151_003	BogFungi_Plot_151	Raised bog community with Pinus sylvestris, dwarfshrubs and dominating S. fuscum.	60,89427	68,68301	36	Plot-based fruitbodies count	5	square metre	28.06.2014	2014	06	Russia	RU	Khanty-Mansiyskiy Avtonomnyy Okrug-Yugra	Khanty-Mansiysk	Mukhrino Field Station of Yugra State University, 30 km to the SW from Khanty-Mansiysk	WGS84	3
684	BogFungi_Plot_152_003	BogFungi_Plot_152	Raised bog community with Pinus sylvestris, dwarfshrubs and dominating S. fuscum.	60,8943	68,68304	35	Plot-based fruitbodies count	5	square metre	28.06.2014	2014	06	Russia	RU	Khanty-Mansiyskiy Avtonomnyy Okrug-Yugra	Khanty-Mansiysk	Mukhrino Field Station of Yugra State University, 30 km to the SW from Khanty-Mansiysk	WGS84	3
685	BogFungi_Plot_153_003	BogFungi_Plot_153	Raised bog community with Pinus sylvestris, dwarfshrubs and dominating S. fuscum.	60,8943	68,68299	35	Plot-based fruitbodies count	5	square metre	28.06.2014	2014	06	Russia	RU	Khanty-Mansiyskiy Avtonomnyy Okrug-Yugra	Khanty-Mansiysk	Mukhrino Field Station of Yugra State University, 30 km to the SW from Khanty-Mansiysk	WGS84	3
686	BogFungi_Plot_154_003	BogFungi_Plot_154	Raised bog community with Pinus sylvestris, dwarfshrubs and dominating S. fuscum.	60,89437	68,68304	35	Plot-based fruitbodies count	5	square metre	28.06.2014	2014	06	Russia	RU	Khanty-Mansiyskiy Avtonomnyy Okrug-Yugra	Khanty-Mansiysk	Mukhrino Field Station of Yugra State University, 30 km to the SW from Khanty-Mansiysk	WGS84	3
687	BogFungi_Plot_155_003	BogFungi_Plot_155	Raised bog community with Pinus sylvestris, dwarfshrubs and dominating S. fuscum.	60,89441	68,68307	35	Plot-based fruitbodies count	5	square metre	28.06.2014	2014	06	Russia	RU	Khanty-Mansiyskiy Avtonomnyy Okrug-Yugra	Khanty-Mansiysk	Mukhrino Field Station of Yugra State University, 30 km to the SW from Khanty-Mansiysk	WGS84	3
688	BogFungi_Plot_156_003	BogFungi_Plot_156	Raised bog community with Pinus sylvestris, dwarfshrubs and dominating S. fuscum.	60,89446	68,68311	35	Plot-based fruitbodies count	5	square metre	28.06.2014	2014	06	Russia	RU	Khanty-Mansiyskiy Avtonomnyy Okrug-Yugra	Khanty-Mansiysk	Mukhrino Field Station of Yugra State University, 30 km to the SW from Khanty-Mansiysk	WGS84	3
689	BogFungi_Plot_157_003	BogFungi_Plot_157	Raised bog community with Pinus sylvestris, dwarfshrubs and dominating S. fuscum.	60,8945	68,68314	35	Plot-based fruitbodies count	5	square metre	28.06.2014	2014	06	Russia	RU	Khanty-Mansiyskiy Avtonomnyy Okrug-Yugra	Khanty-Mansiysk	Mukhrino Field Station of Yugra State University, 30 km to the SW from Khanty-Mansiysk	WGS84	3
690	BogFungi_Plot_158_003	BogFungi_Plot_158	Raised bog community with Pinus sylvestris, dwarfshrubs and dominating S. fuscum.	60,89454	68,68317	35	Plot-based fruitbodies count	5	square metre	28.06.2014	2014	06	Russia	RU	Khanty-Mansiyskiy Avtonomnyy Okrug-Yugra	Khanty-Mansiysk	Mukhrino Field Station of Yugra State University, 30 km to the SW from Khanty-Mansiysk	WGS84	3
691	BogFungi_Plot_159_003	BogFungi_Plot_159	Raised bog community with Pinus sylvestris, dwarfshrubs and dominating S. fuscum.	60,89458	68,6832	35	Plot-based fruitbodies count	5	square metre	28.06.2014	2014	06	Russia	RU	Khanty-Mansiyskiy Avtonomnyy Okrug-Yugra	Khanty-Mansiysk	Mukhrino Field Station of Yugra State University, 30 km to the SW from Khanty-Mansiysk	WGS84	3
692	BogFungi_Plot_160_003	BogFungi_Plot_160	Raised bog community with Pinus sylvestris, dwarfshrubs and dominating S. fuscum.	60,89462	68,68322	35	Plot-based fruitbodies count	5	square metre	28.06.2014	2014	06	Russia	RU	Khanty-Mansiyskiy Avtonomnyy Okrug-Yugra	Khanty-Mansiysk	Mukhrino Field Station of Yugra State University, 30 km to the SW from Khanty-Mansiysk	WGS84	3	HumanObservation	BogFungi_3390	Arrhenia gerardiana		5	number of fruitbodies	Fungi
693	BogFungi_Plot_161_003	BogFungi_Plot_161	Raised bog community with Pinus sylvestris, dwarfshrubs and dominating S. fuscum.	60,89466	68,68325	35	Plot-based fruitbodies count	5	square metre	28.06.2014	2014	06	Russia	RU	Khanty-Mansiyskiy Avtonomnyy Okrug-Yugra	Khanty-Mansiysk	Mukhrino Field Station of Yugra State University, 30 km to the SW from Khanty-Mansiysk	WGS84	3
694	BogFungi_Plot_162_003	BogFungi_Plot_162	Raised bog community with Pinus sylvestris, dwarfshrubs and dominating S. fuscum.	60,89472	68,68328	35	Plot-based fruitbodies count	5	square metre	28.06.2014	2014	06	Russia	RU	Khanty-Mansiyskiy Avtonomnyy Okrug-Yugra	Khanty-Mansiysk	Mukhrino Field Station of Yugra State University, 30 km to the SW from Khanty-Mansiysk	WGS84	3
695	BogFungi_Plot_163_003	BogFungi_Plot_163	Raised bog community with Pinus sylvestris, dwarfshrubs and dominating S. fuscum.	60,89474	68,68331	35	Plot-based fruitbodies count	5	square metre	28.06.2014	2014	06	Russia	RU	Khanty-Mansiyskiy Avtonomnyy Okrug-Yugra	Khanty-Mansiysk	Mukhrino Field Station of Yugra State University, 30 km to the SW from Khanty-Mansiysk	WGS84	3
696	BogFungi_Plot_164_003	BogFungi_Plot_164	Raised bog community with Pinus sylvestris, dwarfshrubs and dominating S. fuscum.	60,89478	68,68333	35	Plot-based fruitbodies count	5	square metre	28.06.2014	2014	06	Russia	RU	Khanty-Mansiyskiy Avtonomnyy Okrug-Yugra	Khanty-Mansiysk	Mukhrino Field Station of Yugra State University, 30 km to the SW from Khanty-Mansiysk	WGS84	3	HumanObservation	BogFungi_3604	Arrhenia gerardiana		1	number of fruitbodies	Fungi
697	BogFungi_Plot_165_003	BogFungi_Plot_165	Raised bog community with Pinus sylvestris, dwarfshrubs and dominating S. fuscum.	60,89483	68,68335	35	Plot-based fruitbodies count	5	square metre	28.06.2014	2014	06	Russia	RU	Khanty-Mansiyskiy Avtonomnyy Okrug-Yugra	Khanty-Mansiysk	Mukhrino Field Station of Yugra State University, 30 km to the SW from Khanty-Mansiysk	WGS84	3
698	BogFungi_Plot_166_003	BogFungi_Plot_166	Raised bog community with Pinus sylvestris, dwarfshrubs and dominating S. fuscum.	60,89488	68,68336	35	Plot-based fruitbodies count	5	square metre	28.06.2014	2014	06	Russia	RU	Khanty-Mansiyskiy Avtonomnyy Okrug-Yugra	Khanty-Mansiysk	Mukhrino Field Station of Yugra State University, 30 km to the SW from Khanty-Mansiysk	WGS84	3
699	BogFungi_Plot_167_003	BogFungi_Plot_167	Raised bog community with Pinus sylvestris, dwarfshrubs and dominating S. fuscum.	60,89494	68,68337	35	Plot-based fruitbodies count	5	square metre	28.06.2014	2014	06	Russia	RU	Khanty-Mansiyskiy Avtonomnyy Okrug-Yugra	Khanty-Mansiysk	Mukhrino Field Station of Yugra State University, 30 km to the SW from Khanty-Mansiysk	WGS84	3	HumanObservation	BogFungi_3783	Gymnopus junquilleus		1	number of fruitbodies	Fungi
700	BogFungi_Plot_168_003	BogFungi_Plot_168	Raised bog community with Pinus sylvestris, dwarfshrubs and dominating S. fuscum.	60,89498	68,68339	35	Plot-based fruitbodies count	5	square metre	28.06.2014	2014	06	Russia	RU	Khanty-Mansiyskiy Avtonomnyy Okrug-Yugra	Khanty-Mansiysk	Mukhrino Field Station of Yugra State University, 30 km to the SW from Khanty-Mansiysk	WGS84	3
701	BogFungi_Plot_169_003	BogFungi_Plot_169	Raised bog community with Pinus sylvestris, dwarfshrubs and dominating S. fuscum.	60,89502	68,68338	34	Plot-based fruitbodies count	5	square metre	28.06.2014	2014	06	Russia	RU	Khanty-Mansiyskiy Avtonomnyy Okrug-Yugra	Khanty-Mansiysk	Mukhrino Field Station of Yugra State University, 30 km to the SW from Khanty-Mansiysk	WGS84	3	HumanObservation	BogFungi_3921	Arrhenia gerardiana		1	number of fruitbodies	Fungi
702	BogFungi_Plot_170_003	BogFungi_Plot_170	Raised bog community with Pinus sylvestris, dwarfshrubs and dominating S. fuscum.	60,89507	68,68339	35	Plot-based fruitbodies count	5	square metre	28.06.2014	2014	06	Russia	RU	Khanty-Mansiyskiy Avtonomnyy Okrug-Yugra	Khanty-Mansiysk	Mukhrino Field Station of Yugra State University, 30 km to the SW from Khanty-Mansiysk	WGS84	3
703	BogFungi_Plot_171_003	BogFungi_Plot_171	Raised bog community with Pinus sylvestris, dwarfshrubs and dominating S. fuscum.	60,89511	68,68341	34	Plot-based fruitbodies count	5	square metre	28.06.2014	2014	06	Russia	RU	Khanty-Mansiyskiy Avtonomnyy Okrug-Yugra	Khanty-Mansiysk	Mukhrino Field Station of Yugra State University, 30 km to the SW from Khanty-Mansiysk	WGS84	3
704	BogFungi_Plot_172_003	BogFungi_Plot_172	Raised bog community with Pinus sylvestris, dwarfshrubs and dominating S. fuscum.	60,89516	68,68343	34	Plot-based fruitbodies count	5	square metre	28.06.2014	2014	06	Russia	RU	Khanty-Mansiyskiy Avtonomnyy Okrug-Yugra	Khanty-Mansiysk	Mukhrino Field Station of Yugra State University, 30 km to the SW from Khanty-Mansiysk	WGS84	3
705	BogFungi_Plot_173_003	BogFungi_Plot_173	Graminoid-Sphagnum community of waterlogged lawns of raised bog.	60,8919	68,68228	32	Plot-based fruitbodies count	5	square metre	28.06.2014	2014	06	Russia	RU	Khanty-Mansiyskiy Avtonomnyy Okrug-Yugra	Khanty-Mansiysk	Mukhrino Field Station of Yugra State University, 30 km to the SW from Khanty-Mansiysk	WGS84	3
706	BogFungi_Plot_174_003	BogFungi_Plot_174	Graminoid-Sphagnum community of waterlogged lawns of raised bog.	60,89189	68,68219	32	Plot-based fruitbodies count	5	square metre	28.06.2014	2014	06	Russia	RU	Khanty-Mansiyskiy Avtonomnyy Okrug-Yugra	Khanty-Mansiysk	Mukhrino Field Station of Yugra State University, 30 km to the SW from Khanty-Mansiysk	WGS84	3
707	BogFungi_Plot_175_003	BogFungi_Plot_175	Graminoid-Sphagnum community of waterlogged lawns of raised bog.	60,89188	68,6821	32	Plot-based fruitbodies count	5	square metre	28.06.2014	2014	06	Russia	RU	Khanty-Mansiyskiy Avtonomnyy Okrug-Yugra	Khanty-Mansiysk	Mukhrino Field Station of Yugra State University, 30 km to the SW from Khanty-Mansiysk	WGS84	3
708	BogFungi_Plot_176_003	BogFungi_Plot_176	Graminoid-Sphagnum community of waterlogged lawns of raised bog.	60,89187	68,68202	32	Plot-based fruitbodies count	5	square metre	28.06.2014	2014	06	Russia	RU	Khanty-Mansiyskiy Avtonomnyy Okrug-Yugra	Khanty-Mansiysk	Mukhrino Field Station of Yugra State University, 30 km to the SW from Khanty-Mansiysk	WGS84	3
709	BogFungi_Plot_177_003	BogFungi_Plot_177	Graminoid-Sphagnum community of waterlogged lawns of raised bog.	60,89186	68,68192	32	Plot-based fruitbodies count	5	square metre	28.06.2014	2014	06	Russia	RU	Khanty-Mansiyskiy Avtonomnyy Okrug-Yugra	Khanty-Mansiysk	Mukhrino Field Station of Yugra State University, 30 km to the SW from Khanty-Mansiysk	WGS84	3
710	BogFungi_Plot_178_003	BogFungi_Plot_178	Graminoid-Sphagnum community of waterlogged lawns of raised bog.	60,89186	68,68184	32	Plot-based fruitbodies count	5	square metre	28.06.2014	2014	06	Russia	RU	Khanty-Mansiyskiy Avtonomnyy Okrug-Yugra	Khanty-Mansiysk	Mukhrino Field Station of Yugra State University, 30 km to the SW from Khanty-Mansiysk	WGS84	3
711	BogFungi_Plot_179_003	BogFungi_Plot_179	Graminoid-Sphagnum community of waterlogged lawns of raised bog.	60,89185	68,68177	32	Plot-based fruitbodies count	5	square metre	28.06.2014	2014	06	Russia	RU	Khanty-Mansiyskiy Avtonomnyy Okrug-Yugra	Khanty-Mansiysk	Mukhrino Field Station of Yugra State University, 30 km to the SW from Khanty-Mansiysk	WGS84	3	HumanObservation	BogFungi_4185	Arrhenia bigelowii		1	number of fruitbodies	Fungi
712	BogFungi_Plot_180_003	BogFungi_Plot_180	Graminoid-Sphagnum community of waterlogged lawns of raised bog.	60,89184	68,68168	32	Plot-based fruitbodies count	5	square metre	28.06.2014	2014	06	Russia	RU	Khanty-Mansiyskiy Avtonomnyy Okrug-Yugra	Khanty-Mansiysk	Mukhrino Field Station of Yugra State University, 30 km to the SW from Khanty-Mansiysk	WGS84	3
713	BogFungi_Plot_181_003	BogFungi_Plot_181	Graminoid-Sphagnum community of waterlogged lawns of raised bog.	60,89184	68,68158	32	Plot-based fruitbodies count	5	square metre	28.06.2014	2014	06	Russia	RU	Khanty-Mansiyskiy Avtonomnyy Okrug-Yugra	Khanty-Mansiysk	Mukhrino Field Station of Yugra State University, 30 km to the SW from Khanty-Mansiysk	WGS84	3
714	BogFungi_Plot_182_003	BogFungi_Plot_182	Graminoid-Sphagnum community of waterlogged lawns of raised bog.	60,89184	68,68149	32	Plot-based fruitbodies count	5	square metre	28.06.2014	2014	06	Russia	RU	Khanty-Mansiyskiy Avtonomnyy Okrug-Yugra	Khanty-Mansiysk	Mukhrino Field Station of Yugra State University, 30 km to the SW from Khanty-Mansiysk	WGS84	3
715	BogFungi_Plot_183_003	BogFungi_Plot_183	Raised bog community with Pinus sylvestris, dwarfshrubs and dominating S. fuscum.	60,89184	68,68139	32	Plot-based fruitbodies count	5	square metre	28.06.2014	2014	06	Russia	RU	Khanty-Mansiyskiy Avtonomnyy Okrug-Yugra	Khanty-Mansiysk	Mukhrino Field Station of Yugra State University, 30 km to the SW from Khanty-Mansiysk	WGS84	3
716	BogFungi_Plot_184_003	BogFungi_Plot_184	Graminoid-Sphagnum community of waterlogged lawns of raised bog.	60,89184	68,68129	32	Plot-based fruitbodies count	5	square metre	28.06.2014	2014	06	Russia	RU	Khanty-Mansiyskiy Avtonomnyy Okrug-Yugra	Khanty-Mansiysk	Mukhrino Field Station of Yugra State University, 30 km to the SW from Khanty-Mansiysk	WGS84	3
717	BogFungi_Plot_185_003	BogFungi_Plot_185	Graminoid-Sphagnum community of waterlogged lawns of raised bog.	60,89184	68,68119	32	Plot-based fruitbodies count	5	square metre	28.06.2014	2014	06	Russia	RU	Khanty-Mansiyskiy Avtonomnyy Okrug-Yugra	Khanty-Mansiysk	Mukhrino Field Station of Yugra State University, 30 km to the SW from Khanty-Mansiysk	WGS84	3
718	BogFungi_Plot_186_003	BogFungi_Plot_186	Graminoid-Sphagnum community of waterlogged lawns of raised bog.	60,89182	68,6811	32	Plot-based fruitbodies count	5	square metre	28.06.2014	2014	06	Russia	RU	Khanty-Mansiyskiy Avtonomnyy Okrug-Yugra	Khanty-Mansiysk	Mukhrino Field Station of Yugra State University, 30 km to the SW from Khanty-Mansiysk	WGS84	3
719	BogFungi_Plot_187_003	BogFungi_Plot_187	Graminoid-Sphagnum community of waterlogged lawns of raised bog.	60,89183	68,68103	32	Plot-based fruitbodies count	5	square metre	28.06.2014	2014	06	Russia	RU	Khanty-Mansiyskiy Avtonomnyy Okrug-Yugra	Khanty-Mansiysk	Mukhrino Field Station of Yugra State University, 30 km to the SW from Khanty-Mansiysk	WGS84	3
720	BogFungi_Plot_188_003	BogFungi_Plot_188	Graminoid-Sphagnum community of waterlogged lawns of raised bog.	60,89183	68,68094	32	Plot-based fruitbodies count	5	square metre	28.06.2014	2014	06	Russia	RU	Khanty-Mansiyskiy Avtonomnyy Okrug-Yugra	Khanty-Mansiysk	Mukhrino Field Station of Yugra State University, 30 km to the SW from Khanty-Mansiysk	WGS84	3
721	BogFungi_Plot_189_003	BogFungi_Plot_189	Graminoid-Sphagnum community of waterlogged lawns of raised bog.	60,89183	68,68083	32	Plot-based fruitbodies count	5	square metre	28.06.2014	2014	06	Russia	RU	Khanty-Mansiyskiy Avtonomnyy Okrug-Yugra	Khanty-Mansiysk	Mukhrino Field Station of Yugra State University, 30 km to the SW from Khanty-Mansiysk	WGS84	3
722	BogFungi_Plot_190_003	BogFungi_Plot_190	Raised bog community with Pinus sylvestris, dwarfshrubs and dominating S. fuscum.	60,89182	68,68076	32	Plot-based fruitbodies count	5	square metre	28.06.2014	2014	06	Russia	RU	Khanty-Mansiyskiy Avtonomnyy Okrug-Yugra	Khanty-Mansiysk	Mukhrino Field Station of Yugra State University, 30 km to the SW from Khanty-Mansiysk	WGS84	3
723	BogFungi_Plot_191_003	BogFungi_Plot_191	Raised bog community with Pinus sylvestris, dwarfshrubs and dominating S. fuscum.	60,89182	68,68066	32	Plot-based fruitbodies count	5	square metre	28.06.2014	2014	06	Russia	RU	Khanty-Mansiyskiy Avtonomnyy Okrug-Yugra	Khanty-Mansiysk	Mukhrino Field Station of Yugra State University, 30 km to the SW from Khanty-Mansiysk	WGS84	3
724	BogFungi_Plot_192_003	BogFungi_Plot_192	Graminoid-Sphagnum community of waterlogged lawns of raised bog.	60,89181	68,68057	32	Plot-based fruitbodies count	5	square metre	28.06.2014	2014	06	Russia	RU	Khanty-Mansiyskiy Avtonomnyy Okrug-Yugra	Khanty-Mansiysk	Mukhrino Field Station of Yugra State University, 30 km to the SW from Khanty-Mansiysk	WGS84	3
725	BogFungi_Plot_193_003	BogFungi_Plot_193	Graminoid-Sphagnum community of waterlogged lawns of raised bog.	60,89181	68,68049	32	Plot-based fruitbodies count	5	square metre	28.06.2014	2014	06	Russia	RU	Khanty-Mansiyskiy Avtonomnyy Okrug-Yugra	Khanty-Mansiysk	Mukhrino Field Station of Yugra State University, 30 km to the SW from Khanty-Mansiysk	WGS84	3
726	BogFungi_Plot_194_003	BogFungi_Plot_194	Graminoid-Sphagnum community of waterlogged lawns of raised bog.	60,89181	68,68039	32	Plot-based fruitbodies count	5	square metre	28.06.2014	2014	06	Russia	RU	Khanty-Mansiyskiy Avtonomnyy Okrug-Yugra	Khanty-Mansiysk	Mukhrino Field Station of Yugra State University, 30 km to the SW from Khanty-Mansiysk	WGS84	3
727	BogFungi_Plot_195_003	BogFungi_Plot_195	Graminoid-Sphagnum community of waterlogged lawns of raised bog.	60,89181	68,6803	32	Plot-based fruitbodies count	5	square metre	28.06.2014	2014	06	Russia	RU	Khanty-Mansiyskiy Avtonomnyy Okrug-Yugra	Khanty-Mansiysk	Mukhrino Field Station of Yugra State University, 30 km to the SW from Khanty-Mansiysk	WGS84	3	HumanObservation	BogFungi_4289	Sphagnurus paluster		1	number of fruitbodies	Fungi
728	BogFungi_Plot_196_003	BogFungi_Plot_196	Graminoid-Sphagnum community of waterlogged lawns of raised bog.	60,89181	68,68021	32	Plot-based fruitbodies count	5	square metre	28.06.2014	2014	06	Russia	RU	Khanty-Mansiyskiy Avtonomnyy Okrug-Yugra	Khanty-Mansiysk	Mukhrino Field Station of Yugra State University, 30 km to the SW from Khanty-Mansiysk	WGS84	3	HumanObservation	BogFungi_4303	Sphagnurus paluster		10	number of fruitbodies	Fungi
729	BogFungi_Plot_197_003	BogFungi_Plot_197	Graminoid-Sphagnum community of waterlogged lawns of raised bog.	60,89181	68,68013	32	Plot-based fruitbodies count	5	square metre	28.06.2014	2014	06	Russia	RU	Khanty-Mansiyskiy Avtonomnyy Okrug-Yugra	Khanty-Mansiysk	Mukhrino Field Station of Yugra State University, 30 km to the SW from Khanty-Mansiysk	WGS84	3	HumanObservation	BogFungi_4313	Sphagnurus paluster		45	number of fruitbodies	Fungi
730	BogFungi_Plot_198_003	BogFungi_Plot_198	Graminoid-Sphagnum community of waterlogged lawns of raised bog.	60,89181	68,68009	32	Plot-based fruitbodies count	5	square metre	28.06.2014	2014	06	Russia	RU	Khanty-Mansiyskiy Avtonomnyy Okrug-Yugra	Khanty-Mansiysk	Mukhrino Field Station of Yugra State University, 30 km to the SW from Khanty-Mansiysk	WGS84	3	HumanObservation	BogFungi_4319	Sphagnurus paluster		5	number of fruitbodies	Fungi
731	BogFungi_Plot_199_003	BogFungi_Plot_199	Graminoid-Sphagnum community of waterlogged lawns of raised bog.	60,8918	68,67998	31	Plot-based fruitbodies count	5	square metre	28.06.2014	2014	06	Russia	RU	Khanty-Mansiyskiy Avtonomnyy Okrug-Yugra	Khanty-Mansiysk	Mukhrino Field Station of Yugra State University, 30 km to the SW from Khanty-Mansiysk	WGS84	3	HumanObservation	BogFungi_4340	Sphagnurus paluster		12	number of fruitbodies	Fungi
732	BogFungi_Plot_200_003	BogFungi_Plot_200	Raised bog community with Pinus sylvestris, dwarfshrubs and dominating S. fuscum.	60,89179	68,67979	31	Plot-based fruitbodies count	5	square metre	28.06.2014	2014	06	Russia	RU	Khanty-Mansiyskiy Avtonomnyy Okrug-Yugra	Khanty-Mansiysk	Mukhrino Field Station of Yugra State University, 30 km to the SW from Khanty-Mansiysk	WGS84	3
733	BogFungi_Plot_201_003	BogFungi_Plot_201	Raised bog community with Pinus sylvestris, dwarfshrubs and dominating S. fuscum.	60,8918	68,67964	31	Plot-based fruitbodies count	5	square metre	28.06.2014	2014	06	Russia	RU	Khanty-Mansiyskiy Avtonomnyy Okrug-Yugra	Khanty-Mansiysk	Mukhrino Field Station of Yugra State University, 30 km to the SW from Khanty-Mansiysk	WGS84	3
734	BogFungi_Plot_202_003	BogFungi_Plot_202	Graminoid-Sphagnum community of waterlogged lawns of raised bog.	60,8918	68,67956	32	Plot-based fruitbodies count	5	square metre	28.06.2014	2014	06	Russia	RU	Khanty-Mansiyskiy Avtonomnyy Okrug-Yugra	Khanty-Mansiysk	Mukhrino Field Station of Yugra State University, 30 km to the SW from Khanty-Mansiysk	WGS84	3
735	BogFungi_Plot_203_003	BogFungi_Plot_203	Raised bog community with Pinus sylvestris, dwarfshrubs and dominating S. fuscum.	60,8918	68,67946	31	Plot-based fruitbodies count	5	square metre	28.06.2014	2014	06	Russia	RU	Khanty-Mansiyskiy Avtonomnyy Okrug-Yugra	Khanty-Mansiysk	Mukhrino Field Station of Yugra State University, 30 km to the SW from Khanty-Mansiysk	WGS84	3	HumanObservation	BogFungi_4448	Arrhenia gerardiana		4	number of fruitbodies	Fungi
736	BogFungi_Plot_204_003	BogFungi_Plot_204	Graminoid-Sphagnum community of waterlogged lawns of raised bog.	60,8918	68,67937	31	Plot-based fruitbodies count	5	square metre	28.06.2014	2014	06	Russia	RU	Khanty-Mansiyskiy Avtonomnyy Okrug-Yugra	Khanty-Mansiysk	Mukhrino Field Station of Yugra State University, 30 km to the SW from Khanty-Mansiysk	WGS84	3
737	BogFungi_Plot_205_003	BogFungi_Plot_205	Graminoid-Sphagnum community of waterlogged lawns of raised bog.	60,89182	68,67925	31	Plot-based fruitbodies count	5	square metre	28.06.2014	2014	06	Russia	RU	Khanty-Mansiyskiy Avtonomnyy Okrug-Yugra	Khanty-Mansiysk	Mukhrino Field Station of Yugra State University, 30 km to the SW from Khanty-Mansiysk	WGS84	3
738	BogFungi_Plot_206_003	BogFungi_Plot_206	Graminoid-Sphagnum community of waterlogged lawns of raised bog.	60,89184	68,6792	31	Plot-based fruitbodies count	5	square metre	28.06.2014	2014	06	Russia	RU	Khanty-Mansiyskiy Avtonomnyy Okrug-Yugra	Khanty-Mansiysk	Mukhrino Field Station of Yugra State University, 30 km to the SW from Khanty-Mansiysk	WGS84	3	HumanObservation	BogFungi_4515	Sphagnurus paluster		5	number of fruitbodies	Fungi
739	BogFungi_Plot_207_003	BogFungi_Plot_207	Graminoid-Sphagnum community of waterlogged lawns of raised bog.	60,89186	68,67906	31	Plot-based fruitbodies count	5	square metre	28.06.2014	2014	06	Russia	RU	Khanty-Mansiyskiy Avtonomnyy Okrug-Yugra	Khanty-Mansiysk	Mukhrino Field Station of Yugra State University, 30 km to the SW from Khanty-Mansiysk	WGS84	3
740	BogFungi_Plot_208_003	BogFungi_Plot_208	Graminoid-Sphagnum community of waterlogged lawns of raised bog.	60,89187	68,67899	31	Plot-based fruitbodies count	5	square metre	28.06.2014	2014	06	Russia	RU	Khanty-Mansiyskiy Avtonomnyy Okrug-Yugra	Khanty-Mansiysk	Mukhrino Field Station of Yugra State University, 30 km to the SW from Khanty-Mansiysk	WGS84	3	HumanObservation	BogFungi_4548	Sphagnurus paluster		3	number of fruitbodies	Fungi
741	BogFungi_Plot_209_003	BogFungi_Plot_209	Raised bog community with Pinus sylvestris, dwarfshrubs and dominating S. fuscum.	60,89189	68,67891	31	Plot-based fruitbodies count	5	square metre	28.06.2014	2014	06	Russia	RU	Khanty-Mansiyskiy Avtonomnyy Okrug-Yugra	Khanty-Mansiysk	Mukhrino Field Station of Yugra State University, 30 km to the SW from Khanty-Mansiysk	WGS84	3	HumanObservation	BogFungi_4565	Arrhenia gerardiana		1	number of fruitbodies	Fungi
742	BogFungi_Plot_210_003	BogFungi_Plot_210	Raised bog community with Pinus sylvestris, dwarfshrubs and dominating S. fuscum.	60,8919	68,67884	31	Plot-based fruitbodies count	5	square metre	28.06.2014	2014	06	Russia	RU	Khanty-Mansiyskiy Avtonomnyy Okrug-Yugra	Khanty-Mansiysk	Mukhrino Field Station of Yugra State University, 30 km to the SW from Khanty-Mansiysk	WGS84	3
743	BogFungi_Plot_212_003	BogFungi_Plot_212	Raised bog community with Pinus sylvestris, dwarfshrubs and dominating S. fuscum.	60,89189	68,67875	31	Plot-based fruitbodies count	5	square metre	28.06.2014	2014	06	Russia	RU	Khanty-Mansiyskiy Avtonomnyy Okrug-Yugra	Khanty-Mansiysk	Mukhrino Field Station of Yugra State University, 30 km to the SW from Khanty-Mansiysk	WGS84	3
744	BogFungi_Plot_213_003	BogFungi_Plot_213	Raised bog community with Pinus sylvestris, dwarfshrubs and dominating S. fuscum.	60,89186	68,67871	31	Plot-based fruitbodies count	5	square metre	28.06.2014	2014	06	Russia	RU	Khanty-Mansiyskiy Avtonomnyy Okrug-Yugra	Khanty-Mansiysk	Mukhrino Field Station of Yugra State University, 30 km to the SW from Khanty-Mansiysk	WGS84	3
745	BogFungi_Plot_214_003	BogFungi_Plot_214	Raised bog community with Pinus sylvestris, dwarfshrubs and dominating S. fuscum.	60,89184	68,67865	31	Plot-based fruitbodies count	5	square metre	28.06.2014	2014	06	Russia	RU	Khanty-Mansiyskiy Avtonomnyy Okrug-Yugra	Khanty-Mansiysk	Mukhrino Field Station of Yugra State University, 30 km to the SW from Khanty-Mansiysk	WGS84	3
746	BogFungi_Plot_215_003	BogFungi_Plot_215	Raised bog community with Pinus sylvestris, dwarfshrubs and dominating S. fuscum.	60,89184	68,6786	31	Plot-based fruitbodies count	5	square metre	28.06.2014	2014	06	Russia	RU	Khanty-Mansiyskiy Avtonomnyy Okrug-Yugra	Khanty-Mansiysk	Mukhrino Field Station of Yugra State University, 30 km to the SW from Khanty-Mansiysk	WGS84	3
747	BogFungi_Plot_216_003	BogFungi_Plot_216	Raised bog community with Pinus sylvestris, dwarfshrubs and dominating S. fuscum.	60,89184	68,67854	31	Plot-based fruitbodies count	5	square metre	28.06.2014	2014	06	Russia	RU	Khanty-Mansiyskiy Avtonomnyy Okrug-Yugra	Khanty-Mansiysk	Mukhrino Field Station of Yugra State University, 30 km to the SW from Khanty-Mansiysk	WGS84	3
748	BogFungi_Plot_217_003	BogFungi_Plot_217	Raised bog community with Pinus sylvestris, dwarfshrubs and dominating S. fuscum.	60,89184	68,67865	31	Plot-based fruitbodies count	5	square metre	28.06.2014	2014	06	Russia	RU	Khanty-Mansiyskiy Avtonomnyy Okrug-Yugra	Khanty-Mansiysk	Mukhrino Field Station of Yugra State University, 30 km to the SW from Khanty-Mansiysk	WGS84	3
749	BogFungi_Plot_218_003	BogFungi_Plot_218	Raised bog community with Pinus sylvestris, dwarfshrubs and dominating S. fuscum.	60,89183	68,67867	31	Plot-based fruitbodies count	5	square metre	28.06.2014	2014	06	Russia	RU	Khanty-Mansiyskiy Avtonomnyy Okrug-Yugra	Khanty-Mansiysk	Mukhrino Field Station of Yugra State University, 30 km to the SW from Khanty-Mansiysk	WGS84	3
750	BogFungi_Plot_219_003	BogFungi_Plot_219	Graminoid-Sphagnum community of waterlogged lawns of raised bog.	60,89194	68,67872	30	Plot-based fruitbodies count	5	square metre	28.06.2014	2014	06	Russia	RU	Khanty-Mansiyskiy Avtonomnyy Okrug-Yugra	Khanty-Mansiysk	Mukhrino Field Station of Yugra State University, 30 km to the SW from Khanty-Mansiysk	WGS84	3	HumanObservation	BogFungi_4879	Sphagnurus paluster		25	number of fruitbodies	Fungi
751	BogFungi_Plot_220_003	BogFungi_Plot_220	Graminoid-Sphagnum community of waterlogged lawns of raised bog.	60,89196	68,67861	31	Plot-based fruitbodies count	5	square metre	28.06.2014	2014	06	Russia	RU	Khanty-Mansiyskiy Avtonomnyy Okrug-Yugra	Khanty-Mansiysk	Mukhrino Field Station of Yugra State University, 30 km to the SW from Khanty-Mansiysk	WGS84	3
752	BogFungi_Plot_221_003	BogFungi_Plot_221	Graminoid-Sphagnum community of waterlogged lawns of raised bog.	60,89197	68,67853	31	Plot-based fruitbodies count	5	square metre	28.06.2014	2014	06	Russia	RU	Khanty-Mansiyskiy Avtonomnyy Okrug-Yugra	Khanty-Mansiysk	Mukhrino Field Station of Yugra State University, 30 km to the SW from Khanty-Mansiysk	WGS84	3
753	BogFungi_Plot_222_003	BogFungi_Plot_222	Graminoid-Sphagnum community of waterlogged lawns of raised bog.	60,89199	68,67845	31	Plot-based fruitbodies count	5	square metre	28.06.2014	2014	06	Russia	RU	Khanty-Mansiyskiy Avtonomnyy Okrug-Yugra	Khanty-Mansiysk	Mukhrino Field Station of Yugra State University, 30 km to the SW from Khanty-Mansiysk	WGS84	3	HumanObservation	BogFungi_4919	Sphagnurus paluster		10	number of fruitbodies	Fungi
754	BogFungi_Plot_223_003	BogFungi_Plot_223	Graminoid-Sphagnum community of waterlogged lawns of raised bog.	60,89202	68,67835	30	Plot-based fruitbodies count	5	square metre	28.06.2014	2014	06	Russia	RU	Khanty-Mansiyskiy Avtonomnyy Okrug-Yugra	Khanty-Mansiysk	Mukhrino Field Station of Yugra State University, 30 km to the SW from Khanty-Mansiysk	WGS84	3
755	BogFungi_Plot_224_003	BogFungi_Plot_224	Graminoid-Sphagnum community of waterlogged lawns of raised bog.	60,89204	68,67826	30	Plot-based fruitbodies count	5	square metre	28.06.2014	2014	06	Russia	RU	Khanty-Mansiyskiy Avtonomnyy Okrug-Yugra	Khanty-Mansiysk	Mukhrino Field Station of Yugra State University, 30 km to the SW from Khanty-Mansiysk	WGS84	3
756	BogFungi_Plot_225_003	BogFungi_Plot_225	Graminoid-Sphagnum community of waterlogged lawns of raised bog.	60,89205	68,67822	30	Plot-based fruitbodies count	5	square metre	28.06.2014	2014	06	Russia	RU	Khanty-Mansiyskiy Avtonomnyy Okrug-Yugra	Khanty-Mansiysk	Mukhrino Field Station of Yugra State University, 30 km to the SW from Khanty-Mansiysk	WGS84	3	HumanObservation	BogFungi_4946	Sphagnurus paluster		10	number of fruitbodies	Fungi
757	BogFungi_Plot_226_003	BogFungi_Plot_226	Graminoid-Sphagnum community of waterlogged lawns of raised bog.	60,89206	68,67813	31	Plot-based fruitbodies count	5	square metre	28.06.2014	2014	06	Russia	RU	Khanty-Mansiyskiy Avtonomnyy Okrug-Yugra	Khanty-Mansiysk	Mukhrino Field Station of Yugra State University, 30 km to the SW from Khanty-Mansiysk	WGS84	3	HumanObservation	BogFungi_4964	Sphagnurus paluster		1	number of fruitbodies	Fungi
758	BogFungi_Plot_227_003	BogFungi_Plot_227	Graminoid-Sphagnum community of waterlogged lawns of raised bog.	60,89207	68,67807	30	Plot-based fruitbodies count	5	square metre	28.06.2014	2014	06	Russia	RU	Khanty-Mansiyskiy Avtonomnyy Okrug-Yugra	Khanty-Mansiysk	Mukhrino Field Station of Yugra State University, 30 km to the SW from Khanty-Mansiysk	WGS84	3	HumanObservation	BogFungi_4971	Galerina tibiicystis		2	number of fruitbodies	Fungi
759	BogFungi_Plot_228_003	BogFungi_Plot_228	Graminoid-Sphagnum community of waterlogged lawns of raised bog.	60,8921	68,67784	30	Plot-based fruitbodies count	5	square metre	28.06.2014	2014	06	Russia	RU	Khanty-Mansiyskiy Avtonomnyy Okrug-Yugra	Khanty-Mansiysk	Mukhrino Field Station of Yugra State University, 30 km to the SW from Khanty-Mansiysk	WGS84	3
760	BogFungi_Plot_229_003	BogFungi_Plot_229	Graminoid-Sphagnum community of waterlogged lawns of raised bog.	60,89211	68,67779	30	Plot-based fruitbodies count	5	square metre	28.06.2014	2014	06	Russia	RU	Khanty-Mansiyskiy Avtonomnyy Okrug-Yugra	Khanty-Mansiysk	Mukhrino Field Station of Yugra State University, 30 km to the SW from Khanty-Mansiysk	WGS84	3
761	BogFungi_Plot_230_003	BogFungi_Plot_230	Graminoid-Sphagnum community of waterlogged lawns of raised bog.	60,89212	68,67775	30	Plot-based fruitbodies count	5	square metre	28.06.2014	2014	06	Russia	RU	Khanty-Mansiyskiy Avtonomnyy Okrug-Yugra	Khanty-Mansiysk	Mukhrino Field Station of Yugra State University, 30 km to the SW from Khanty-Mansiysk	WGS84	3
762	BogFungi_Plot_231_003	BogFungi_Plot_231	Raised bog community with Pinus sylvestris, dwarfshrubs and dominating S. fuscum.	60,89214	68,67766	31	Plot-based fruitbodies count	5	square metre	28.06.2014	2014	06	Russia	RU	Khanty-Mansiyskiy Avtonomnyy Okrug-Yugra	Khanty-Mansiysk	Mukhrino Field Station of Yugra State University, 30 km to the SW from Khanty-Mansiysk	WGS84	3
763	BogFungi_Plot_232_003	BogFungi_Plot_232	Raised bog community with Pinus sylvestris, dwarfshrubs and dominating S. fuscum.	60,89215	68,67759	31	Plot-based fruitbodies count	5	square metre	28.06.2014	2014	06	Russia	RU	Khanty-Mansiyskiy Avtonomnyy Okrug-Yugra	Khanty-Mansiysk	Mukhrino Field Station of Yugra State University, 30 km to the SW from Khanty-Mansiysk	WGS84	3	HumanObservation	BogFungi_5062	Sphagnurus paluster		1	number of fruitbodies	Fungi
764	BogFungi_Plot_233_003	BogFungi_Plot_233	Graminoid-Sphagnum community of waterlogged lawns of raised bog.	60,89217	68,67754	30	Plot-based fruitbodies count	5	square metre	28.06.2014	2014	06	Russia	RU	Khanty-Mansiyskiy Avtonomnyy Okrug-Yugra	Khanty-Mansiysk	Mukhrino Field Station of Yugra State University, 30 km to the SW from Khanty-Mansiysk	WGS84	3
765	BogFungi_Plot_234_003	BogFungi_Plot_234	Graminoid-Sphagnum community of waterlogged lawns of raised bog.	60,89219	68,67743	30	Plot-based fruitbodies count	5	square metre	28.06.2014	2014	06	Russia	RU	Khanty-Mansiyskiy Avtonomnyy Okrug-Yugra	Khanty-Mansiysk	Mukhrino Field Station of Yugra State University, 30 km to the SW from Khanty-Mansiysk	WGS84	3
766	BogFungi_Plot_235_003	BogFungi_Plot_235	Graminoid-Sphagnum community of waterlogged lawns of raised bog.	60,89222	68,67736	30	Plot-based fruitbodies count	5	square metre	28.06.2014	2014	06	Russia	RU	Khanty-Mansiyskiy Avtonomnyy Okrug-Yugra	Khanty-Mansiysk	Mukhrino Field Station of Yugra State University, 30 km to the SW from Khanty-Mansiysk	WGS84	3
767	BogFungi_Plot_236_003	BogFungi_Plot_236	Graminoid-Sphagnum community of waterlogged lawns of raised bog.	60,89224	68,67728	31	Plot-based fruitbodies count	5	square metre	28.06.2014	2014	06	Russia	RU	Khanty-Mansiyskiy Avtonomnyy Okrug-Yugra	Khanty-Mansiysk	Mukhrino Field Station of Yugra State University, 30 km to the SW from Khanty-Mansiysk	WGS84	3
768	BogFungi_Plot_237_003	BogFungi_Plot_237	Raised bog community with Pinus sylvestris, dwarfshrubs and dominating S. fuscum.	60,89228	68,67716	31	Plot-based fruitbodies count	5	square metre	28.06.2014	2014	06	Russia	RU	Khanty-Mansiyskiy Avtonomnyy Okrug-Yugra	Khanty-Mansiysk	Mukhrino Field Station of Yugra State University, 30 km to the SW from Khanty-Mansiysk	WGS84	3
769	BogFungi_Plot_238_003	BogFungi_Plot_238	Raised bog community with Pinus sylvestris, dwarfshrubs and dominating S. fuscum.	60,89227	68,6771	30	Plot-based fruitbodies count	5	square metre	28.06.2014	2014	06	Russia	RU	Khanty-Mansiyskiy Avtonomnyy Okrug-Yugra	Khanty-Mansiysk	Mukhrino Field Station of Yugra State University, 30 km to the SW from Khanty-Mansiysk	WGS84	3
770	BogFungi_Plot_239_003	BogFungi_Plot_239	Raised bog community with Pinus sylvestris, dwarfshrubs and dominating S. fuscum.	60,89208	68,67748	31	Plot-based fruitbodies count	5	square metre	28.06.2014	2014	06	Russia	RU	Khanty-Mansiyskiy Avtonomnyy Okrug-Yugra	Khanty-Mansiysk	Mukhrino Field Station of Yugra State University, 30 km to the SW from Khanty-Mansiysk	WGS84	3
771	BogFungi_Plot_240_003	BogFungi_Plot_240	Raised bog community with Pinus sylvestris, dwarfshrubs and dominating S. fuscum.	60,89205	68,67742	31	Plot-based fruitbodies count	5	square metre	28.06.2014	2014	06	Russia	RU	Khanty-Mansiyskiy Avtonomnyy Okrug-Yugra	Khanty-Mansiysk	Mukhrino Field Station of Yugra State University, 30 km to the SW from Khanty-Mansiysk	WGS84	3
772	BogFungi_Plot_241_003	BogFungi_Plot_241	Graminoid-Sphagnum community of waterlogged lawns of raised bog.	60,89201	68,67734	30	Plot-based fruitbodies count	5	square metre	28.06.2014	2014	06	Russia	RU	Khanty-Mansiyskiy Avtonomnyy Okrug-Yugra	Khanty-Mansiysk	Mukhrino Field Station of Yugra State University, 30 km to the SW from Khanty-Mansiysk	WGS84	3	HumanObservation	BogFungi_5260	Sphagnurus paluster		1	number of fruitbodies	Fungi
773	BogFungi_Plot_242_003	BogFungi_Plot_242	Raised bog community with Pinus sylvestris, dwarfshrubs and dominating S. fuscum.	60,89197	68,67727	31	Plot-based fruitbodies count	5	square metre	28.06.2014	2014	06	Russia	RU	Khanty-Mansiyskiy Avtonomnyy Okrug-Yugra	Khanty-Mansiysk	Mukhrino Field Station of Yugra State University, 30 km to the SW from Khanty-Mansiysk	WGS84	3
774	BogFungi_Plot_243_003	BogFungi_Plot_243	Raised bog community with Pinus sylvestris, dwarfshrubs and dominating S. fuscum.	60,89194	68,67722	31	Plot-based fruitbodies count	5	square metre	28.06.2014	2014	06	Russia	RU	Khanty-Mansiyskiy Avtonomnyy Okrug-Yugra	Khanty-Mansiysk	Mukhrino Field Station of Yugra State University, 30 km to the SW from Khanty-Mansiysk	WGS84	3
775	BogFungi_Plot_244_003	BogFungi_Plot_244	Raised bog community with Pinus sylvestris, dwarfshrubs and dominating S. fuscum.	60,89191	68,67716	31	Plot-based fruitbodies count	5	square metre	28.06.2014	2014	06	Russia	RU	Khanty-Mansiyskiy Avtonomnyy Okrug-Yugra	Khanty-Mansiysk	Mukhrino Field Station of Yugra State University, 30 km to the SW from Khanty-Mansiysk	WGS84	3	HumanObservation	BogFungi_5344	Arrhenia gerardiana		2	number of fruitbodies	Fungi
776	BogFungi_Plot_245_003	BogFungi_Plot_245	Graminoid-Sphagnum community of waterlogged lawns of raised bog.	60,89187	68,67708	30	Plot-based fruitbodies count	5	square metre	28.06.2014	2014	06	Russia	RU	Khanty-Mansiyskiy Avtonomnyy Okrug-Yugra	Khanty-Mansiysk	Mukhrino Field Station of Yugra State University, 30 km to the SW from Khanty-Mansiysk	WGS84	3
777	BogFungi_Plot_246_003	BogFungi_Plot_246	Graminoid-Sphagnum community of waterlogged lawns of raised bog.	60,89183	68,67703	30	Plot-based fruitbodies count	5	square metre	28.06.2014	2014	06	Russia	RU	Khanty-Mansiyskiy Avtonomnyy Okrug-Yugra	Khanty-Mansiysk	Mukhrino Field Station of Yugra State University, 30 km to the SW from Khanty-Mansiysk	WGS84	3	HumanObservation	BogFungi_5405	Sphagnurus paluster		10	number of fruitbodies	Fungi
778	BogFungi_Plot_247_003	BogFungi_Plot_247	Graminoid-Sphagnum community of waterlogged lawns of raised bog.	60,8918	68,67699	31	Plot-based fruitbodies count	5	square metre	28.06.2014	2014	06	Russia	RU	Khanty-Mansiyskiy Avtonomnyy Okrug-Yugra	Khanty-Mansiysk	Mukhrino Field Station of Yugra State University, 30 km to the SW from Khanty-Mansiysk	WGS84	3	HumanObservation	BogFungi_5415	Sphagnurus paluster		1	number of fruitbodies	Fungi
779	BogFungi_Plot_248_003	BogFungi_Plot_248	Graminoid-Sphagnum community of waterlogged lawns of raised bog.	60,89177	68,67694	30	Plot-based fruitbodies count	5	square metre	28.06.2014	2014	06	Russia	RU	Khanty-Mansiyskiy Avtonomnyy Okrug-Yugra	Khanty-Mansiysk	Mukhrino Field Station of Yugra State University, 30 km to the SW from Khanty-Mansiysk	WGS84	3	HumanObservation	BogFungi_5421	Galerina tibiicystis		1	number of fruitbodies	Fungi
780	BogFungi_Plot_249_003	BogFungi_Plot_249	Graminoid-Sphagnum community of waterlogged lawns of raised bog.	60,89174	68,67687	30	Plot-based fruitbodies count	5	square metre	28.06.2014	2014	06	Russia	RU	Khanty-Mansiyskiy Avtonomnyy Okrug-Yugra	Khanty-Mansiysk	Mukhrino Field Station of Yugra State University, 30 km to the SW from Khanty-Mansiysk	WGS84	3
781	BogFungi_Plot_250_003	BogFungi_Plot_250	Graminoid-Sphagnum community of waterlogged lawns of raised bog.	60,89171	68,67688	30	Plot-based fruitbodies count	5	square metre	28.06.2014	2014	06	Russia	RU	Khanty-Mansiyskiy Avtonomnyy Okrug-Yugra	Khanty-Mansiysk	Mukhrino Field Station of Yugra State University, 30 km to the SW from Khanty-Mansiysk	WGS84	3
782	BogFungi_Plot_251_003	BogFungi_Plot_251	Graminoid-Sphagnum community of waterlogged lawns of raised bog.	60,89169	68,67684	30	Plot-based fruitbodies count	5	square metre	28.06.2014	2014	06	Russia	RU	Khanty-Mansiyskiy Avtonomnyy Okrug-Yugra	Khanty-Mansiysk	Mukhrino Field Station of Yugra State University, 30 km to the SW from Khanty-Mansiysk	WGS84	3
783	BogFungi_Plot_252_003	BogFungi_Plot_252	Graminoid-Sphagnum community of waterlogged lawns of raised bog.	60,89167	68,67678	30	Plot-based fruitbodies count	5	square metre	28.06.2014	2014	06	Russia	RU	Khanty-Mansiyskiy Avtonomnyy Okrug-Yugra	Khanty-Mansiysk	Mukhrino Field Station of Yugra State University, 30 km to the SW from Khanty-Mansiysk	WGS84	3	HumanObservation	BogFungi_5468	Sphagnurus paluster		8	number of fruitbodies	Fungi
784	BogFungi_Plot_253_003	BogFungi_Plot_253	Graminoid-Sphagnum community of waterlogged lawns of raised bog.	60,89163	68,67672	30	Plot-based fruitbodies count	5	square metre	28.06.2014	2014	06	Russia	RU	Khanty-Mansiyskiy Avtonomnyy Okrug-Yugra	Khanty-Mansiysk	Mukhrino Field Station of Yugra State University, 30 km to the SW from Khanty-Mansiysk	WGS84	3
785	BogFungi_Plot_254_003	BogFungi_Plot_254	Raised bog community with Pinus sylvestris, dwarfshrubs and dominating S. fuscum.	60,89158	68,67676	31	Plot-based fruitbodies count	5	square metre	28.06.2014	2014	06	Russia	RU	Khanty-Mansiyskiy Avtonomnyy Okrug-Yugra	Khanty-Mansiysk	Mukhrino Field Station of Yugra State University, 30 km to the SW from Khanty-Mansiysk	WGS84	3
786	BogFungi_Plot_255_003	BogFungi_Plot_255	Raised bog community with Pinus sylvestris, dwarfshrubs and dominating S. fuscum.	60,89155	68,67686	31	Plot-based fruitbodies count	5	square metre	28.06.2014	2014	06	Russia	RU	Khanty-Mansiyskiy Avtonomnyy Okrug-Yugra	Khanty-Mansiysk	Mukhrino Field Station of Yugra State University, 30 km to the SW from Khanty-Mansiysk	WGS84	3
787	BogFungi_Plot_256_003	BogFungi_Plot_256	Raised bog community with Pinus sylvestris, dwarfshrubs and dominating S. fuscum.	60,89152	68,677	31	Plot-based fruitbodies count	5	square metre	28.06.2014	2014	06	Russia	RU	Khanty-Mansiyskiy Avtonomnyy Okrug-Yugra	Khanty-Mansiysk	Mukhrino Field Station of Yugra State University, 30 km to the SW from Khanty-Mansiysk	WGS84	3
788	BogFungi_Plot_257_003	BogFungi_Plot_257	Raised bog community with Pinus sylvestris, dwarfshrubs and dominating S. fuscum.	60,8916	68,67668	31	Plot-based fruitbodies count	5	square metre	28.06.2014	2014	06	Russia	RU	Khanty-Mansiyskiy Avtonomnyy Okrug-Yugra	Khanty-Mansiysk	Mukhrino Field Station of Yugra State University, 30 km to the SW from Khanty-Mansiysk	WGS84	3
789	BogFungi_Plot_258_003	BogFungi_Plot_258	Raised bog community with Pinus sylvestris, dwarfshrubs and dominating S. fuscum.	60,89158	68,6766	31	Plot-based fruitbodies count	5	square metre	28.06.2014	2014	06	Russia	RU	Khanty-Mansiyskiy Avtonomnyy Okrug-Yugra	Khanty-Mansiysk	Mukhrino Field Station of Yugra State University, 30 km to the SW from Khanty-Mansiysk	WGS84	3
790	BogFungi_Plot_259_003	BogFungi_Plot_259	Raised bog community with Pinus sylvestris, dwarfshrubs and dominating S. fuscum.	60,89163	68,67657	31	Plot-based fruitbodies count	5	square metre	28.06.2014	2014	06	Russia	RU	Khanty-Mansiyskiy Avtonomnyy Okrug-Yugra	Khanty-Mansiysk	Mukhrino Field Station of Yugra State University, 30 km to the SW from Khanty-Mansiysk	WGS84	3
791	BogFungi_Plot_260_003	BogFungi_Plot_260	Raised bog community with Pinus sylvestris, dwarfshrubs and dominating S. fuscum.	60,89165	68,67655	31	Plot-based fruitbodies count	5	square metre	28.06.2014	2014	06	Russia	RU	Khanty-Mansiyskiy Avtonomnyy Okrug-Yugra	Khanty-Mansiysk	Mukhrino Field Station of Yugra State University, 30 km to the SW from Khanty-Mansiysk	WGS84	3	HumanObservation	BogFungi_5734	Arrhenia gerardiana		1	number of fruitbodies	Fungi
792	BogFungi_Plot_261_003	BogFungi_Plot_261	Raised bog community with Pinus sylvestris, dwarfshrubs and dominating S. fuscum.	60,89156	68,67661	31	Plot-based fruitbodies count	5	square metre	28.06.2014	2014	06	Russia	RU	Khanty-Mansiyskiy Avtonomnyy Okrug-Yugra	Khanty-Mansiysk	Mukhrino Field Station of Yugra State University, 30 km to the SW from Khanty-Mansiysk	WGS84	3
793	BogFungi_Plot_262_003	BogFungi_Plot_262	Raised bog community with Pinus sylvestris, dwarfshrubs and dominating S. fuscum.	60,89152	68,67657	31	Plot-based fruitbodies count	5	square metre	28.06.2014	2014	06	Russia	RU	Khanty-Mansiyskiy Avtonomnyy Okrug-Yugra	Khanty-Mansiysk	Mukhrino Field Station of Yugra State University, 30 km to the SW from Khanty-Mansiysk	WGS84	3	HumanObservation	BogFungi_5821	Gymnopus junquilleus		1	number of fruitbodies	Fungi
794	BogFungi_Plot_263_003	BogFungi_Plot_263	Raised bog community with Pinus sylvestris, dwarfshrubs and dominating S. fuscum.	60,89147	68,67651	31	Plot-based fruitbodies count	5	square metre	28.06.2014	2014	06	Russia	RU	Khanty-Mansiyskiy Avtonomnyy Okrug-Yugra	Khanty-Mansiysk	Mukhrino Field Station of Yugra State University, 30 km to the SW from Khanty-Mansiysk	WGS84	3
795	BogFungi_Plot_264_003	BogFungi_Plot_264	Raised bog community with Pinus sylvestris, dwarfshrubs and dominating S. fuscum.	60,89145	68,67644	31	Plot-based fruitbodies count	5	square metre	28.06.2014	2014	06	Russia	RU	Khanty-Mansiyskiy Avtonomnyy Okrug-Yugra	Khanty-Mansiysk	Mukhrino Field Station of Yugra State University, 30 km to the SW from Khanty-Mansiysk	WGS84	3	HumanObservation	BogFungi_5898	Lichenomphalia umbellifera		5	number of fruitbodies	Fungi
796	BogFungi_Plot_264_003	BogFungi_Plot_264	Raised bog community with Pinus sylvestris, dwarfshrubs and dominating S. fuscum.	60,89145	68,67644	31	Plot-based fruitbodies count	5	square metre	28.06.2014	2014	06	Russia	RU	Khanty-Mansiyskiy Avtonomnyy Okrug-Yugra	Khanty-Mansiysk	Mukhrino Field Station of Yugra State University, 30 km to the SW from Khanty-Mansiysk	WGS84	3	HumanObservation	BogFungi_5899	Sphagnurus paluster		10	number of fruitbodies	Fungi
797	BogFungi_Plot_265_003	BogFungi_Plot_265	Raised bog community with Pinus sylvestris, dwarfshrubs and dominating S. fuscum.	60,89148	68,67658	31	Plot-based fruitbodies count	5	square metre	28.06.2014	2014	06	Russia	RU	Khanty-Mansiyskiy Avtonomnyy Okrug-Yugra	Khanty-Mansiysk	Mukhrino Field Station of Yugra State University, 30 km to the SW from Khanty-Mansiysk	WGS84	3	HumanObservation	BogFungi_5955	Arrhenia gerardiana		1	number of fruitbodies	Fungi
798	BogFungi_Plot_266_003	BogFungi_Plot_266	Raised bog community with Pinus sylvestris, dwarfshrubs and dominating S. fuscum.	60,89143	68,67667	30	Plot-based fruitbodies count	5	square metre	28.06.2014	2014	06	Russia	RU	Khanty-Mansiyskiy Avtonomnyy Okrug-Yugra	Khanty-Mansiysk	Mukhrino Field Station of Yugra State University, 30 km to the SW from Khanty-Mansiysk	WGS84	3	HumanObservation	BogFungi_5983	Sphagnurus paluster		13	number of fruitbodies	Fungi
799	BogFungi_Plot_267_003	BogFungi_Plot_267	Raised bog community with Pinus sylvestris, dwarfshrubs and dominating S. fuscum.	60,89142	68,6767	31	Plot-based fruitbodies count	5	square metre	28.06.2014	2014	06	Russia	RU	Khanty-Mansiyskiy Avtonomnyy Okrug-Yugra	Khanty-Mansiysk	Mukhrino Field Station of Yugra State University, 30 km to the SW from Khanty-Mansiysk	WGS84	3	HumanObservation	BogFungi_6002	Sphagnurus paluster		15	number of fruitbodies	Fungi
800	BogFungi_Plot_001_004	BogFungi_Plot_001	Raised bog community with Pinus sylvestris, dwarfshrubs and dominating S. fuscum.	60,89106	68,68896	37	Plot-based fruitbodies count	5	square metre	05.07.2014	2014	07	Russia	RU	Khanty-Mansiyskiy Avtonomnyy Okrug-Yugra	Khanty-Mansiysk	Mukhrino Field Station of Yugra State University, 30 km to the SW from Khanty-Mansiysk	WGS84	3
801	BogFungi_Plot_002_004	BogFungi_Plot_002	Raised bog community with Pinus sylvestris, dwarfshrubs and dominating S. fuscum.	60,89108	68,68885	37	Plot-based fruitbodies count	5	square metre	05.07.2014	2014	07	Russia	RU	Khanty-Mansiyskiy Avtonomnyy Okrug-Yugra	Khanty-Mansiysk	Mukhrino Field Station of Yugra State University, 30 km to the SW from Khanty-Mansiysk	WGS84	3
802	BogFungi_Plot_003_004	BogFungi_Plot_003	Raised bog community with Pinus sylvestris, dwarfshrubs and dominating S. fuscum.	60,89109	68,68879	37	Plot-based fruitbodies count	5	square metre	05.07.2014	2014	07	Russia	RU	Khanty-Mansiyskiy Avtonomnyy Okrug-Yugra	Khanty-Mansiysk	Mukhrino Field Station of Yugra State University, 30 km to the SW from Khanty-Mansiysk	WGS84	3
803	BogFungi_Plot_004_004	BogFungi_Plot_004	Raised bog community with Pinus sylvestris, dwarfshrubs and dominating S. fuscum.	60,89108	68,68879	36	Plot-based fruitbodies count	5	square metre	05.07.2014	2014	07	Russia	RU	Khanty-Mansiyskiy Avtonomnyy Okrug-Yugra	Khanty-Mansiysk	Mukhrino Field Station of Yugra State University, 30 km to the SW from Khanty-Mansiysk	WGS84	3
804	BogFungi_Plot_005_004	BogFungi_Plot_005	Raised bog community with Pinus sylvestris, dwarfshrubs and dominating S. fuscum.	60,89107	68,68877	37	Plot-based fruitbodies count	5	square metre	05.07.2014	2014	07	Russia	RU	Khanty-Mansiyskiy Avtonomnyy Okrug-Yugra	Khanty-Mansiysk	Mukhrino Field Station of Yugra State University, 30 km to the SW from Khanty-Mansiysk	WGS84	3
805	BogFungi_Plot_006_004	BogFungi_Plot_006	Raised bog community with Pinus sylvestris, dwarfshrubs and dominating S. fuscum.	60,891	68,6887	37	Plot-based fruitbodies count	5	square metre	05.07.2014	2014	07	Russia	RU	Khanty-Mansiyskiy Avtonomnyy Okrug-Yugra	Khanty-Mansiysk	Mukhrino Field Station of Yugra State University, 30 km to the SW from Khanty-Mansiysk	WGS84	3
806	BogFungi_Plot_007_004	BogFungi_Plot_007	Raised bog community with Pinus sylvestris, dwarfshrubs and dominating S. fuscum.	60,89111	68,6887	37	Plot-based fruitbodies count	5	square metre	05.07.2014	2014	07	Russia	RU	Khanty-Mansiyskiy Avtonomnyy Okrug-Yugra	Khanty-Mansiysk	Mukhrino Field Station of Yugra State University, 30 km to the SW from Khanty-Mansiysk	WGS84	3
807	BogFungi_Plot_008_004	BogFungi_Plot_008	Raised bog community with Pinus sylvestris, dwarfshrubs and dominating S. fuscum.	60,89112	68,68858	36	Plot-based fruitbodies count	5	square metre	05.07.2014	2014	07	Russia	RU	Khanty-Mansiyskiy Avtonomnyy Okrug-Yugra	Khanty-Mansiysk	Mukhrino Field Station of Yugra State University, 30 km to the SW from Khanty-Mansiysk	WGS84	3
808	BogFungi_Plot_011_004	BogFungi_Plot_011	Graminoid-Sphagnum community of waterlogged lawns of raised bog.	60,89113	68,68849	36	Plot-based fruitbodies count	5	square metre	05.07.2014	2014	07	Russia	RU	Khanty-Mansiyskiy Avtonomnyy Okrug-Yugra	Khanty-Mansiysk	Mukhrino Field Station of Yugra State University, 30 km to the SW from Khanty-Mansiysk	WGS84	3
809	BogFungi_Plot_012_004	BogFungi_Plot_012	Graminoid-Sphagnum community of waterlogged lawns of raised bog.	60,89118	68,68846	36	Plot-based fruitbodies count	5	square metre	05.07.2014	2014	07	Russia	RU	Khanty-Mansiyskiy Avtonomnyy Okrug-Yugra	Khanty-Mansiysk	Mukhrino Field Station of Yugra State University, 30 km to the SW from Khanty-Mansiysk	WGS84	3
810	BogFungi_Plot_013_004	BogFungi_Plot_013	Graminoid-Sphagnum community of waterlogged lawns of raised bog.	60,8912	68,68841	36	Plot-based fruitbodies count	5	square metre	05.07.2014	2014	07	Russia	RU	Khanty-Mansiyskiy Avtonomnyy Okrug-Yugra	Khanty-Mansiysk	Mukhrino Field Station of Yugra State University, 30 km to the SW from Khanty-Mansiysk	WGS84	3
811	BogFungi_Plot_014_004	BogFungi_Plot_014	Raised bog community with Pinus sylvestris, dwarfshrubs and dominating S. fuscum.	60,89125	68,68835	36	Plot-based fruitbodies count	5	square metre	05.07.2014	2014	07	Russia	RU	Khanty-Mansiyskiy Avtonomnyy Okrug-Yugra	Khanty-Mansiysk	Mukhrino Field Station of Yugra State University, 30 km to the SW from Khanty-Mansiysk	WGS84	3
812	BogFungi_Plot_015_004	BogFungi_Plot_015	Raised bog community with Pinus sylvestris, dwarfshrubs and dominating S. fuscum.	60,89128	68,6883	36	Plot-based fruitbodies count	5	square metre	05.07.2014	2014	07	Russia	RU	Khanty-Mansiyskiy Avtonomnyy Okrug-Yugra	Khanty-Mansiysk	Mukhrino Field Station of Yugra State University, 30 km to the SW from Khanty-Mansiysk	WGS84	3
813	BogFungi_Plot_016_004	BogFungi_Plot_016	Raised bog community with Pinus sylvestris, dwarfshrubs and dominating S. fuscum.	60,89132	68,68824	37	Plot-based fruitbodies count	5	square metre	05.07.2014	2014	07	Russia	RU	Khanty-Mansiyskiy Avtonomnyy Okrug-Yugra	Khanty-Mansiysk	Mukhrino Field Station of Yugra State University, 30 km to the SW from Khanty-Mansiysk	WGS84	3
814	BogFungi_Plot_017_004	BogFungi_Plot_017	Raised bog community with Pinus sylvestris, dwarfshrubs and dominating S. fuscum.	60,89135	68,68814	36	Plot-based fruitbodies count	5	square metre	05.07.2014	2014	07	Russia	RU	Khanty-Mansiyskiy Avtonomnyy Okrug-Yugra	Khanty-Mansiysk	Mukhrino Field Station of Yugra State University, 30 km to the SW from Khanty-Mansiysk	WGS84	3
815	BogFungi_Plot_018_004	BogFungi_Plot_018	Raised bog community with Pinus sylvestris, dwarfshrubs and dominating S. fuscum.	60,89137	68,68808	36	Plot-based fruitbodies count	5	square metre	05.07.2014	2014	07	Russia	RU	Khanty-Mansiyskiy Avtonomnyy Okrug-Yugra	Khanty-Mansiysk	Mukhrino Field Station of Yugra State University, 30 km to the SW from Khanty-Mansiysk	WGS84	3
816	BogFungi_Plot_019_004	BogFungi_Plot_019	Graminoid-Sphagnum community of waterlogged lawns of raised bog.	60,89139	68,68802	36	Plot-based fruitbodies count	5	square metre	05.07.2014	2014	07	Russia	RU	Khanty-Mansiyskiy Avtonomnyy Okrug-Yugra	Khanty-Mansiysk	Mukhrino Field Station of Yugra State University, 30 km to the SW from Khanty-Mansiysk	WGS84	3
817	BogFungi_Plot_020_004	BogFungi_Plot_020	Raised bog community with Pinus sylvestris, dwarfshrubs and dominating S. fuscum.	60,8914	68,68794	36	Plot-based fruitbodies count	5	square metre	05.07.2014	2014	07	Russia	RU	Khanty-Mansiyskiy Avtonomnyy Okrug-Yugra	Khanty-Mansiysk	Mukhrino Field Station of Yugra State University, 30 km to the SW from Khanty-Mansiysk	WGS84	3
818	BogFungi_Plot_021_004	BogFungi_Plot_021	Raised bog community with Pinus sylvestris, dwarfshrubs and dominating S. fuscum.	60,8914	68,68787	36	Plot-based fruitbodies count	5	square metre	05.07.2014	2014	07	Russia	RU	Khanty-Mansiyskiy Avtonomnyy Okrug-Yugra	Khanty-Mansiysk	Mukhrino Field Station of Yugra State University, 30 km to the SW from Khanty-Mansiysk	WGS84	3
819	BogFungi_Plot_022_004	BogFungi_Plot_022	Graminoid-Sphagnum community of waterlogged lawns of raised bog.	60,8914	68,68779	36	Plot-based fruitbodies count	5	square metre	05.07.2014	2014	07	Russia	RU	Khanty-Mansiyskiy Avtonomnyy Okrug-Yugra	Khanty-Mansiysk	Mukhrino Field Station of Yugra State University, 30 km to the SW from Khanty-Mansiysk	WGS84	3
820	BogFungi_Plot_023_004	BogFungi_Plot_023	Graminoid-Sphagnum community of waterlogged lawns of raised bog.	60,89141	68,68769	36	Plot-based fruitbodies count	5	square metre	05.07.2014	2014	07	Russia	RU	Khanty-Mansiyskiy Avtonomnyy Okrug-Yugra	Khanty-Mansiysk	Mukhrino Field Station of Yugra State University, 30 km to the SW from Khanty-Mansiysk	WGS84	3
821	BogFungi_Plot_024_004	BogFungi_Plot_024	Graminoid-Sphagnum community of waterlogged lawns of raised bog.	60,89143	68,68759	36	Plot-based fruitbodies count	5	square metre	05.07.2014	2014	07	Russia	RU	Khanty-Mansiyskiy Avtonomnyy Okrug-Yugra	Khanty-Mansiysk	Mukhrino Field Station of Yugra State University, 30 km to the SW from Khanty-Mansiysk	WGS84	3
822	BogFungi_Plot_025_004	BogFungi_Plot_025	Graminoid-Sphagnum community of waterlogged lawns of raised bog.	60,89144	68,68752	36	Plot-based fruitbodies count	5	square metre	05.07.2014	2014	07	Russia	RU	Khanty-Mansiyskiy Avtonomnyy Okrug-Yugra	Khanty-Mansiysk	Mukhrino Field Station of Yugra State University, 30 km to the SW from Khanty-Mansiysk	WGS84	3
823	BogFungi_Plot_026_004	BogFungi_Plot_026	Graminoid-Sphagnum community of waterlogged lawns of raised bog.	60,89146	68,68743	36	Plot-based fruitbodies count	5	square metre	05.07.2014	2014	07	Russia	RU	Khanty-Mansiyskiy Avtonomnyy Okrug-Yugra	Khanty-Mansiysk	Mukhrino Field Station of Yugra State University, 30 km to the SW from Khanty-Mansiysk	WGS84	3
824	BogFungi_Plot_027_004	BogFungi_Plot_027	Graminoid-Sphagnum community of waterlogged lawns of raised bog.	60,89147	68,68737	36	Plot-based fruitbodies count	5	square metre	05.07.2014	2014	07	Russia	RU	Khanty-Mansiyskiy Avtonomnyy Okrug-Yugra	Khanty-Mansiysk	Mukhrino Field Station of Yugra State University, 30 km to the SW from Khanty-Mansiysk	WGS84	3
825	BogFungi_Plot_028_004	BogFungi_Plot_028	Graminoid-Sphagnum community of waterlogged lawns of raised bog.	60,89147	68,68729	36	Plot-based fruitbodies count	5	square metre	05.07.2014	2014	07	Russia	RU	Khanty-Mansiyskiy Avtonomnyy Okrug-Yugra	Khanty-Mansiysk	Mukhrino Field Station of Yugra State University, 30 km to the SW from Khanty-Mansiysk	WGS84	3
826	BogFungi_Plot_029_004	BogFungi_Plot_029	Graminoid-Sphagnum community of waterlogged lawns of raised bog.	60,89148	68,68717	35	Plot-based fruitbodies count	5	square metre	05.07.2014	2014	07	Russia	RU	Khanty-Mansiyskiy Avtonomnyy Okrug-Yugra	Khanty-Mansiysk	Mukhrino Field Station of Yugra State University, 30 km to the SW from Khanty-Mansiysk	WGS84	3
827	BogFungi_Plot_030_004	BogFungi_Plot_030	Raised bog community with Pinus sylvestris, dwarfshrubs and dominating S. fuscum.	60,89149	68,68705	35	Plot-based fruitbodies count	5	square metre	05.07.2014	2014	07	Russia	RU	Khanty-Mansiyskiy Avtonomnyy Okrug-Yugra	Khanty-Mansiysk	Mukhrino Field Station of Yugra State University, 30 km to the SW from Khanty-Mansiysk	WGS84	3	HumanObservation	BogFungi_0467	Sphagnurus paluster		1	number of fruitbodies	Fungi
828	BogFungi_Plot_031_004	BogFungi_Plot_031	Raised bog community with Pinus sylvestris, dwarfshrubs and dominating S. fuscum.	60,8915	68,687	36	Plot-based fruitbodies count	5	square metre	05.07.2014	2014	07	Russia	RU	Khanty-Mansiyskiy Avtonomnyy Okrug-Yugra	Khanty-Mansiysk	Mukhrino Field Station of Yugra State University, 30 km to the SW from Khanty-Mansiysk	WGS84	3
829	BogFungi_Plot_032_004	BogFungi_Plot_032	Raised bog community with Pinus sylvestris, dwarfshrubs and dominating S. fuscum.	60,89151	68,6869	35	Plot-based fruitbodies count	5	square metre	05.07.2014	2014	07	Russia	RU	Khanty-Mansiyskiy Avtonomnyy Okrug-Yugra	Khanty-Mansiysk	Mukhrino Field Station of Yugra State University, 30 km to the SW from Khanty-Mansiysk	WGS84	3
830	BogFungi_Plot_033_004	BogFungi_Plot_033	Raised bog community with Pinus sylvestris, dwarfshrubs and dominating S. fuscum.	60,89151	68,68683	36	Plot-based fruitbodies count	5	square metre	05.07.2014	2014	07	Russia	RU	Khanty-Mansiyskiy Avtonomnyy Okrug-Yugra	Khanty-Mansiysk	Mukhrino Field Station of Yugra State University, 30 km to the SW from Khanty-Mansiysk	WGS84	3
831	BogFungi_Plot_034_004	BogFungi_Plot_034	Raised bog community with Pinus sylvestris, dwarfshrubs and dominating S. fuscum.	60,89152	68,6867	36	Plot-based fruitbodies count	5	square metre	05.07.2014	2014	07	Russia	RU	Khanty-Mansiyskiy Avtonomnyy Okrug-Yugra	Khanty-Mansiysk	Mukhrino Field Station of Yugra State University, 30 km to the SW from Khanty-Mansiysk	WGS84	3
832	BogFungi_Plot_035_004	BogFungi_Plot_035	Raised bog community with Pinus sylvestris, dwarfshrubs and dominating S. fuscum.	60,89153	68,68661	36	Plot-based fruitbodies count	5	square metre	05.07.2014	2014	07	Russia	RU	Khanty-Mansiyskiy Avtonomnyy Okrug-Yugra	Khanty-Mansiysk	Mukhrino Field Station of Yugra State University, 30 km to the SW from Khanty-Mansiysk	WGS84	3
833	BogFungi_Plot_036_004	BogFungi_Plot_036	Raised bog community with Pinus sylvestris, dwarfshrubs and dominating S. fuscum.	60,89153	68,68654	35	Plot-based fruitbodies count	5	square metre	05.07.2014	2014	07	Russia	RU	Khanty-Mansiyskiy Avtonomnyy Okrug-Yugra	Khanty-Mansiysk	Mukhrino Field Station of Yugra State University, 30 km to the SW from Khanty-Mansiysk	WGS84	3
834	BogFungi_Plot_037_004	BogFungi_Plot_037	Raised bog community with Pinus sylvestris, dwarfshrubs and dominating S. fuscum.	60,89155	68,68647	35	Plot-based fruitbodies count	5	square metre	05.07.2014	2014	07	Russia	RU	Khanty-Mansiyskiy Avtonomnyy Okrug-Yugra	Khanty-Mansiysk	Mukhrino Field Station of Yugra State University, 30 km to the SW from Khanty-Mansiysk	WGS84	3
835	BogFungi_Plot_038_004	BogFungi_Plot_038	Graminoid-Sphagnum community of waterlogged lawns of raised bog.	60,89153	68,68636	35	Plot-based fruitbodies count	5	square metre	05.07.2014	2014	07	Russia	RU	Khanty-Mansiyskiy Avtonomnyy Okrug-Yugra	Khanty-Mansiysk	Mukhrino Field Station of Yugra State University, 30 km to the SW from Khanty-Mansiysk	WGS84	3
836	BogFungi_Plot_039_004	BogFungi_Plot_039	Raised bog community with Pinus sylvestris, dwarfshrubs and dominating S. fuscum.	60,89144	68,68626	35	Plot-based fruitbodies count	5	square metre	05.07.2014	2014	07	Russia	RU	Khanty-Mansiyskiy Avtonomnyy Okrug-Yugra	Khanty-Mansiysk	Mukhrino Field Station of Yugra State University, 30 km to the SW from Khanty-Mansiysk	WGS84	3	HumanObservation	BogFungi_0660	Arrhenia gerardiana		1	number of fruitbodies	Fungi
837	BogFungi_Plot_040_004	BogFungi_Plot_040	Graminoid-Sphagnum community of waterlogged lawns of raised bog.	60,89146	68,68617	35	Plot-based fruitbodies count	5	square metre	05.07.2014	2014	07	Russia	RU	Khanty-Mansiyskiy Avtonomnyy Okrug-Yugra	Khanty-Mansiysk	Mukhrino Field Station of Yugra State University, 30 km to the SW from Khanty-Mansiysk	WGS84	3
838	BogFungi_Plot_041_004	BogFungi_Plot_041	Graminoid-Sphagnum community of waterlogged lawns of raised bog.	60,89148	68,68606	35	Plot-based fruitbodies count	5	square metre	05.07.2014	2014	07	Russia	RU	Khanty-Mansiyskiy Avtonomnyy Okrug-Yugra	Khanty-Mansiysk	Mukhrino Field Station of Yugra State University, 30 km to the SW from Khanty-Mansiysk	WGS84	3
839	BogFungi_Plot_042_004	BogFungi_Plot_042	Graminoid-Sphagnum community of waterlogged lawns of raised bog.	60,8915	68,68597	35	Plot-based fruitbodies count	5	square metre	05.07.2014	2014	07	Russia	RU	Khanty-Mansiyskiy Avtonomnyy Okrug-Yugra	Khanty-Mansiysk	Mukhrino Field Station of Yugra State University, 30 km to the SW from Khanty-Mansiysk	WGS84	3
840	BogFungi_Plot_043_004	BogFungi_Plot_043	Graminoid-Sphagnum community of waterlogged lawns of raised bog.	60,89152	68,68586	35	Plot-based fruitbodies count	5	square metre	05.07.2014	2014	07	Russia	RU	Khanty-Mansiyskiy Avtonomnyy Okrug-Yugra	Khanty-Mansiysk	Mukhrino Field Station of Yugra State University, 30 km to the SW from Khanty-Mansiysk	WGS84	3
841	BogFungi_Plot_044_004	BogFungi_Plot_044	Graminoid-Sphagnum community of waterlogged lawns of raised bog.	60,89154	68,68578	35	Plot-based fruitbodies count	5	square metre	05.07.2014	2014	07	Russia	RU	Khanty-Mansiyskiy Avtonomnyy Okrug-Yugra	Khanty-Mansiysk	Mukhrino Field Station of Yugra State University, 30 km to the SW from Khanty-Mansiysk	WGS84	3
842	BogFungi_Plot_045_004	BogFungi_Plot_045	Graminoid-Sphagnum community of waterlogged lawns of raised bog.	60,89154	68,68565	35	Plot-based fruitbodies count	5	square metre	05.07.2014	2014	07	Russia	RU	Khanty-Mansiyskiy Avtonomnyy Okrug-Yugra	Khanty-Mansiysk	Mukhrino Field Station of Yugra State University, 30 km to the SW from Khanty-Mansiysk	WGS84	3
843	BogFungi_Plot_047_004	BogFungi_Plot_047	Raised bog community with Pinus sylvestris, dwarfshrubs and dominating S. fuscum.	60,89156	68,68552	35	Plot-based fruitbodies count	5	square metre	05.07.2014	2014	07	Russia	RU	Khanty-Mansiyskiy Avtonomnyy Okrug-Yugra	Khanty-Mansiysk	Mukhrino Field Station of Yugra State University, 30 km to the SW from Khanty-Mansiysk	WGS84	3
844	BogFungi_Plot_048_004	BogFungi_Plot_048	Graminoid-Sphagnum community of waterlogged lawns of raised bog.	60,89157	68,68547	35	Plot-based fruitbodies count	5	square metre	05.07.2014	2014	07	Russia	RU	Khanty-Mansiyskiy Avtonomnyy Okrug-Yugra	Khanty-Mansiysk	Mukhrino Field Station of Yugra State University, 30 km to the SW from Khanty-Mansiysk	WGS84	3
845	BogFungi_Plot_049_004	BogFungi_Plot_049	Graminoid-Sphagnum community of waterlogged lawns of raised bog.	60,89159	68,6854	35	Plot-based fruitbodies count	5	square metre	05.07.2014	2014	07	Russia	RU	Khanty-Mansiyskiy Avtonomnyy Okrug-Yugra	Khanty-Mansiysk	Mukhrino Field Station of Yugra State University, 30 km to the SW from Khanty-Mansiysk	WGS84	3
846	BogFungi_Plot_050_004	BogFungi_Plot_050	Graminoid-Sphagnum community of waterlogged lawns of raised bog.	60,8916	68,68529	35	Plot-based fruitbodies count	5	square metre	05.07.2014	2014	07	Russia	RU	Khanty-Mansiyskiy Avtonomnyy Okrug-Yugra	Khanty-Mansiysk	Mukhrino Field Station of Yugra State University, 30 km to the SW from Khanty-Mansiysk	WGS84	3
847	BogFungi_Plot_051_004	BogFungi_Plot_051	Graminoid-Sphagnum community of waterlogged lawns of raised bog.	60,8916	68,68516	35	Plot-based fruitbodies count	5	square metre	05.07.2014	2014	07	Russia	RU	Khanty-Mansiyskiy Avtonomnyy Okrug-Yugra	Khanty-Mansiysk	Mukhrino Field Station of Yugra State University, 30 km to the SW from Khanty-Mansiysk	WGS84	3
848	BogFungi_Plot_052_004	BogFungi_Plot_052	Graminoid-Sphagnum community of waterlogged lawns of raised bog.	60,89161	68,68509	35	Plot-based fruitbodies count	5	square metre	05.07.2014	2014	07	Russia	RU	Khanty-Mansiyskiy Avtonomnyy Okrug-Yugra	Khanty-Mansiysk	Mukhrino Field Station of Yugra State University, 30 km to the SW from Khanty-Mansiysk	WGS84	3
849	BogFungi_Plot_053_004	BogFungi_Plot_053	Graminoid-Sphagnum community of waterlogged lawns of raised bog.	60,89162	68,685	34	Plot-based fruitbodies count	5	square metre	05.07.2014	2014	07	Russia	RU	Khanty-Mansiyskiy Avtonomnyy Okrug-Yugra	Khanty-Mansiysk	Mukhrino Field Station of Yugra State University, 30 km to the SW from Khanty-Mansiysk	WGS84	3
850	BogFungi_Plot_054_004	BogFungi_Plot_054	Graminoid-Sphagnum community of waterlogged lawns of raised bog.	60,89163	68,68492	35	Plot-based fruitbodies count	5	square metre	05.07.2014	2014	07	Russia	RU	Khanty-Mansiyskiy Avtonomnyy Okrug-Yugra	Khanty-Mansiysk	Mukhrino Field Station of Yugra State University, 30 km to the SW from Khanty-Mansiysk	WGS84	3
851	BogFungi_Plot_055_004	BogFungi_Plot_055	Graminoid-Sphagnum community of waterlogged lawns of raised bog.	60,89165	68,68483	35	Plot-based fruitbodies count	5	square metre	05.07.2014	2014	07	Russia	RU	Khanty-Mansiyskiy Avtonomnyy Okrug-Yugra	Khanty-Mansiysk	Mukhrino Field Station of Yugra State University, 30 km to the SW from Khanty-Mansiysk	WGS84	3
852	BogFungi_Plot_056_004	BogFungi_Plot_056	Graminoid-Sphagnum community of waterlogged lawns of raised bog.	60,89166	68,68475	35	Plot-based fruitbodies count	5	square metre	05.07.2014	2014	07	Russia	RU	Khanty-Mansiyskiy Avtonomnyy Okrug-Yugra	Khanty-Mansiysk	Mukhrino Field Station of Yugra State University, 30 km to the SW from Khanty-Mansiysk	WGS84	3
853	BogFungi_Plot_057_004	BogFungi_Plot_057	Graminoid-Sphagnum community of waterlogged lawns of raised bog.	60,89167	68,68468	35	Plot-based fruitbodies count	5	square metre	05.07.2014	2014	07	Russia	RU	Khanty-Mansiyskiy Avtonomnyy Okrug-Yugra	Khanty-Mansiysk	Mukhrino Field Station of Yugra State University, 30 km to the SW from Khanty-Mansiysk	WGS84	3
854	BogFungi_Plot_058_004	BogFungi_Plot_058	Graminoid-Sphagnum community of waterlogged lawns of raised bog.	60,89171	68,68457	35	Plot-based fruitbodies count	5	square metre	05.07.2014	2014	07	Russia	RU	Khanty-Mansiyskiy Avtonomnyy Okrug-Yugra	Khanty-Mansiysk	Mukhrino Field Station of Yugra State University, 30 km to the SW from Khanty-Mansiysk	WGS84	3
855	BogFungi_Plot_059_004	BogFungi_Plot_059	Graminoid-Sphagnum community of waterlogged lawns of raised bog.	60,89171	68,68442	35	Plot-based fruitbodies count	5	square metre	05.07.2014	2014	07	Russia	RU	Khanty-Mansiyskiy Avtonomnyy Okrug-Yugra	Khanty-Mansiysk	Mukhrino Field Station of Yugra State University, 30 km to the SW from Khanty-Mansiysk	WGS84	3
856	BogFungi_Plot_060_004	BogFungi_Plot_060	Graminoid-Sphagnum community of waterlogged lawns of raised bog.	60,89171	68,68431	35	Plot-based fruitbodies count	5	square metre	05.07.2014	2014	07	Russia	RU	Khanty-Mansiyskiy Avtonomnyy Okrug-Yugra	Khanty-Mansiysk	Mukhrino Field Station of Yugra State University, 30 km to the SW from Khanty-Mansiysk	WGS84	3
857	BogFungi_Plot_061_004	BogFungi_Plot_061	Graminoid-Sphagnum community of waterlogged lawns of raised bog.	60,89171	68,68425	35	Plot-based fruitbodies count	5	square metre	05.07.2014	2014	07	Russia	RU	Khanty-Mansiyskiy Avtonomnyy Okrug-Yugra	Khanty-Mansiysk	Mukhrino Field Station of Yugra State University, 30 km to the SW from Khanty-Mansiysk	WGS84	3
858	BogFungi_Plot_062_004	BogFungi_Plot_062	Graminoid-Sphagnum community of waterlogged lawns of raised bog.	60,89172	68,68416	35	Plot-based fruitbodies count	5	square metre	05.07.2014	2014	07	Russia	RU	Khanty-Mansiyskiy Avtonomnyy Okrug-Yugra	Khanty-Mansiysk	Mukhrino Field Station of Yugra State University, 30 km to the SW from Khanty-Mansiysk	WGS84	3
859	BogFungi_Plot_063_004	BogFungi_Plot_063	Graminoid-Sphagnum community of waterlogged lawns of raised bog.	60,89172	68,68407	35	Plot-based fruitbodies count	5	square metre	05.07.2014	2014	07	Russia	RU	Khanty-Mansiyskiy Avtonomnyy Okrug-Yugra	Khanty-Mansiysk	Mukhrino Field Station of Yugra State University, 30 km to the SW from Khanty-Mansiysk	WGS84	3
860	BogFungi_Plot_064_004	BogFungi_Plot_064	Graminoid-Sphagnum community of waterlogged lawns of raised bog.	60,89172	68,68397	35	Plot-based fruitbodies count	5	square metre	05.07.2014	2014	07	Russia	RU	Khanty-Mansiyskiy Avtonomnyy Okrug-Yugra	Khanty-Mansiysk	Mukhrino Field Station of Yugra State University, 30 km to the SW from Khanty-Mansiysk	WGS84	3
861	BogFungi_Plot_065_004	BogFungi_Plot_065	Graminoid-Sphagnum community of waterlogged lawns of raised bog.	60,89172	68,68386	35	Plot-based fruitbodies count	5	square metre	05.07.2014	2014	07	Russia	RU	Khanty-Mansiyskiy Avtonomnyy Okrug-Yugra	Khanty-Mansiysk	Mukhrino Field Station of Yugra State University, 30 km to the SW from Khanty-Mansiysk	WGS84	3
862	BogFungi_Plot_066_004	BogFungi_Plot_066	Graminoid-Sphagnum community of waterlogged lawns of raised bog.	60,89172	68,68377	35	Plot-based fruitbodies count	5	square metre	05.07.2014	2014	07	Russia	RU	Khanty-Mansiyskiy Avtonomnyy Okrug-Yugra	Khanty-Mansiysk	Mukhrino Field Station of Yugra State University, 30 km to the SW from Khanty-Mansiysk	WGS84	3
863	BogFungi_Plot_067_004	BogFungi_Plot_067	Graminoid-Sphagnum community of waterlogged lawns of raised bog.	60,89171	68,68381	34	Plot-based fruitbodies count	5	square metre	05.07.2014	2014	07	Russia	RU	Khanty-Mansiyskiy Avtonomnyy Okrug-Yugra	Khanty-Mansiysk	Mukhrino Field Station of Yugra State University, 30 km to the SW from Khanty-Mansiysk	WGS84	3
864	BogFungi_Plot_068_004	BogFungi_Plot_068	Graminoid-Sphagnum community of waterlogged lawns of raised bog.	60,89174	68,6837	35	Plot-based fruitbodies count	5	square metre	05.07.2014	2014	07	Russia	RU	Khanty-Mansiyskiy Avtonomnyy Okrug-Yugra	Khanty-Mansiysk	Mukhrino Field Station of Yugra State University, 30 km to the SW from Khanty-Mansiysk	WGS84	3
865	BogFungi_Plot_069_004	BogFungi_Plot_069	Graminoid-Sphagnum community of waterlogged lawns of raised bog.	60,89172	68,68365	35	Plot-based fruitbodies count	5	square metre	05.07.2014	2014	07	Russia	RU	Khanty-Mansiyskiy Avtonomnyy Okrug-Yugra	Khanty-Mansiysk	Mukhrino Field Station of Yugra State University, 30 km to the SW from Khanty-Mansiysk	WGS84	3
866	BogFungi_Plot_070_004	BogFungi_Plot_070	Graminoid-Sphagnum community of waterlogged lawns of raised bog.	60,89173	68,6836	34	Plot-based fruitbodies count	5	square metre	05.07.2014	2014	07	Russia	RU	Khanty-Mansiyskiy Avtonomnyy Okrug-Yugra	Khanty-Mansiysk	Mukhrino Field Station of Yugra State University, 30 km to the SW from Khanty-Mansiysk	WGS84	3
867	BogFungi_Plot_071_004	BogFungi_Plot_071	Graminoid-Sphagnum community of waterlogged lawns of raised bog.	60,89175	68,68353	34	Plot-based fruitbodies count	5	square metre	05.07.2014	2014	07	Russia	RU	Khanty-Mansiyskiy Avtonomnyy Okrug-Yugra	Khanty-Mansiysk	Mukhrino Field Station of Yugra State University, 30 km to the SW from Khanty-Mansiysk	WGS84	3
868	BogFungi_Plot_072_004	BogFungi_Plot_072	Graminoid-Sphagnum community of waterlogged lawns of raised bog.	60,89175	68,68341	35	Plot-based fruitbodies count	5	square metre	05.07.2014	2014	07	Russia	RU	Khanty-Mansiyskiy Avtonomnyy Okrug-Yugra	Khanty-Mansiysk	Mukhrino Field Station of Yugra State University, 30 km to the SW from Khanty-Mansiysk	WGS84	3
869	BogFungi_Plot_073_004	BogFungi_Plot_073	Graminoid-Sphagnum community of waterlogged lawns of raised bog.	60,89175	68,68333	34	Plot-based fruitbodies count	5	square metre	05.07.2014	2014	07	Russia	RU	Khanty-Mansiyskiy Avtonomnyy Okrug-Yugra	Khanty-Mansiysk	Mukhrino Field Station of Yugra State University, 30 km to the SW from Khanty-Mansiysk	WGS84	3
870	BogFungi_Plot_074_004	BogFungi_Plot_074	Graminoid-Sphagnum community of waterlogged lawns of raised bog.	60,89176	68,68311	35	Plot-based fruitbodies count	5	square metre	05.07.2014	2014	07	Russia	RU	Khanty-Mansiyskiy Avtonomnyy Okrug-Yugra	Khanty-Mansiysk	Mukhrino Field Station of Yugra State University, 30 km to the SW from Khanty-Mansiysk	WGS84	3
871	BogFungi_Plot_075_004	BogFungi_Plot_075	Graminoid-Sphagnum community of waterlogged lawns of raised bog.	60,89176	68,68298	35	Plot-based fruitbodies count	5	square metre	05.07.2014	2014	07	Russia	RU	Khanty-Mansiyskiy Avtonomnyy Okrug-Yugra	Khanty-Mansiysk	Mukhrino Field Station of Yugra State University, 30 km to the SW from Khanty-Mansiysk	WGS84	3	HumanObservation	BogFungi_0784	Sphagnurus paluster		3	number of fruitbodies	Fungi
872	BogFungi_Plot_076_004	BogFungi_Plot_076	Graminoid-Sphagnum community of waterlogged lawns of raised bog.	60,89179	68,68293	34	Plot-based fruitbodies count	5	square metre	05.07.2014	2014	07	Russia	RU	Khanty-Mansiyskiy Avtonomnyy Okrug-Yugra	Khanty-Mansiysk	Mukhrino Field Station of Yugra State University, 30 km to the SW from Khanty-Mansiysk	WGS84	3
873	BogFungi_Plot_077_004	BogFungi_Plot_077	Graminoid-Sphagnum community of waterlogged lawns of raised bog.	60,8918	68,68285	35	Plot-based fruitbodies count	5	square metre	05.07.2014	2014	07	Russia	RU	Khanty-Mansiyskiy Avtonomnyy Okrug-Yugra	Khanty-Mansiysk	Mukhrino Field Station of Yugra State University, 30 km to the SW from Khanty-Mansiysk	WGS84	3
874	BogFungi_Plot_078_004	BogFungi_Plot_078	Graminoid-Sphagnum community of waterlogged lawns of raised bog.	60,89181	68,68277	35	Plot-based fruitbodies count	5	square metre	05.07.2014	2014	07	Russia	RU	Khanty-Mansiyskiy Avtonomnyy Okrug-Yugra	Khanty-Mansiysk	Mukhrino Field Station of Yugra State University, 30 km to the SW from Khanty-Mansiysk	WGS84	3
875	BogFungi_Plot_079_004	BogFungi_Plot_079	Graminoid-Sphagnum community of waterlogged lawns of raised bog.	60,89182	68,68268	35	Plot-based fruitbodies count	5	square metre	05.07.2014	2014	07	Russia	RU	Khanty-Mansiyskiy Avtonomnyy Okrug-Yugra	Khanty-Mansiysk	Mukhrino Field Station of Yugra State University, 30 km to the SW from Khanty-Mansiysk	WGS84	3
876	BogFungi_Plot_080_004	BogFungi_Plot_080	Graminoid-Sphagnum community of waterlogged lawns of raised bog.	60,89183	68,68259	34	Plot-based fruitbodies count	5	square metre	05.07.2014	2014	07	Russia	RU	Khanty-Mansiyskiy Avtonomnyy Okrug-Yugra	Khanty-Mansiysk	Mukhrino Field Station of Yugra State University, 30 km to the SW from Khanty-Mansiysk	WGS84	3
877	BogFungi_Plot_081_004	BogFungi_Plot_081	Graminoid-Sphagnum community of waterlogged lawns of raised bog.	60,89186	68,68251	34	Plot-based fruitbodies count	5	square metre	05.07.2014	2014	07	Russia	RU	Khanty-Mansiyskiy Avtonomnyy Okrug-Yugra	Khanty-Mansiysk	Mukhrino Field Station of Yugra State University, 30 km to the SW from Khanty-Mansiysk	WGS84	3
878	BogFungi_Plot_082_004	BogFungi_Plot_082	Graminoid-Sphagnum community of waterlogged lawns of raised bog.	60,89187	68,68242	34	Plot-based fruitbodies count	5	square metre	05.07.2014	2014	07	Russia	RU	Khanty-Mansiyskiy Avtonomnyy Okrug-Yugra	Khanty-Mansiysk	Mukhrino Field Station of Yugra State University, 30 km to the SW from Khanty-Mansiysk	WGS84	3
879	BogFungi_Plot_083_004	BogFungi_Plot_083	Graminoid-Sphagnum community of waterlogged lawns of raised bog.	60,89187	68,68231	34	Plot-based fruitbodies count	5	square metre	05.07.2014	2014	07	Russia	RU	Khanty-Mansiyskiy Avtonomnyy Okrug-Yugra	Khanty-Mansiysk	Mukhrino Field Station of Yugra State University, 30 km to the SW from Khanty-Mansiysk	WGS84	3
880	BogFungi_Plot_084_004	BogFungi_Plot_084	Graminoid-Sphagnum community of waterlogged lawns of raised bog.	60,89192	68,68224	34	Plot-based fruitbodies count	5	square metre	05.07.2014	2014	07	Russia	RU	Khanty-Mansiyskiy Avtonomnyy Okrug-Yugra	Khanty-Mansiysk	Mukhrino Field Station of Yugra State University, 30 km to the SW from Khanty-Mansiysk	WGS84	3
881	BogFungi_Plot_085_004	BogFungi_Plot_085	Raised bog community with Pinus sylvestris, dwarfshrubs and dominating S. fuscum.	60,89198	68,68231	34	Plot-based fruitbodies count	5	square metre	05.07.2014	2014	07	Russia	RU	Khanty-Mansiyskiy Avtonomnyy Okrug-Yugra	Khanty-Mansiysk	Mukhrino Field Station of Yugra State University, 30 km to the SW from Khanty-Mansiysk	WGS84	3
882	BogFungi_Plot_086_004	BogFungi_Plot_086	Graminoid-Sphagnum community of waterlogged lawns of raised bog.	60,89202	68,68233	35	Plot-based fruitbodies count	5	square metre	05.07.2014	2014	07	Russia	RU	Khanty-Mansiyskiy Avtonomnyy Okrug-Yugra	Khanty-Mansiysk	Mukhrino Field Station of Yugra State University, 30 km to the SW from Khanty-Mansiysk	WGS84	3
883	BogFungi_Plot_087_004	BogFungi_Plot_087	Graminoid-Sphagnum community of waterlogged lawns of raised bog.	60,89207	68,68237	34	Plot-based fruitbodies count	5	square metre	05.07.2014	2014	07	Russia	RU	Khanty-Mansiyskiy Avtonomnyy Okrug-Yugra	Khanty-Mansiysk	Mukhrino Field Station of Yugra State University, 30 km to the SW from Khanty-Mansiysk	WGS84	3
884	BogFungi_Plot_088_004	BogFungi_Plot_088	Graminoid-Sphagnum community of waterlogged lawns of raised bog.	60,89212	68,6824	34	Plot-based fruitbodies count	5	square metre	05.07.2014	2014	07	Russia	RU	Khanty-Mansiyskiy Avtonomnyy Okrug-Yugra	Khanty-Mansiysk	Mukhrino Field Station of Yugra State University, 30 km to the SW from Khanty-Mansiysk	WGS84	3
885	BogFungi_Plot_089_004	BogFungi_Plot_089	Graminoid-Sphagnum community of waterlogged lawns of raised bog.	60,89213	68,68241	35	Plot-based fruitbodies count	5	square metre	05.07.2014	2014	07	Russia	RU	Khanty-Mansiyskiy Avtonomnyy Okrug-Yugra	Khanty-Mansiysk	Mukhrino Field Station of Yugra State University, 30 km to the SW from Khanty-Mansiysk	WGS84	3
886	BogFungi_Plot_090_004	BogFungi_Plot_090	Graminoid-Sphagnum community of waterlogged lawns of raised bog.	60,89215	68,68246	35	Plot-based fruitbodies count	5	square metre	05.07.2014	2014	07	Russia	RU	Khanty-Mansiyskiy Avtonomnyy Okrug-Yugra	Khanty-Mansiysk	Mukhrino Field Station of Yugra State University, 30 km to the SW from Khanty-Mansiysk	WGS84	3
887	BogFungi_Plot_091_004	BogFungi_Plot_091	Graminoid-Sphagnum community of waterlogged lawns of raised bog.	60,89217	68,68247	34	Plot-based fruitbodies count	5	square metre	05.07.2014	2014	07	Russia	RU	Khanty-Mansiyskiy Avtonomnyy Okrug-Yugra	Khanty-Mansiysk	Mukhrino Field Station of Yugra State University, 30 km to the SW from Khanty-Mansiysk	WGS84	3
888	BogFungi_Plot_092_004	BogFungi_Plot_092	Graminoid-Sphagnum community of waterlogged lawns of raised bog.	60,8922	68,68241	34	Plot-based fruitbodies count	5	square metre	05.07.2014	2014	07	Russia	RU	Khanty-Mansiyskiy Avtonomnyy Okrug-Yugra	Khanty-Mansiysk	Mukhrino Field Station of Yugra State University, 30 km to the SW from Khanty-Mansiysk	WGS84	3
889	BogFungi_Plot_093_004	BogFungi_Plot_093	Graminoid-Sphagnum community of waterlogged lawns of raised bog.	60,89221	68,68237	34	Plot-based fruitbodies count	5	square metre	05.07.2014	2014	07	Russia	RU	Khanty-Mansiyskiy Avtonomnyy Okrug-Yugra	Khanty-Mansiysk	Mukhrino Field Station of Yugra State University, 30 km to the SW from Khanty-Mansiysk	WGS84	3
890	BogFungi_Plot_094_004	BogFungi_Plot_094	Raised bog community with Pinus sylvestris, dwarfshrubs and dominating S. fuscum.	60,8922	68,68256	35	Plot-based fruitbodies count	5	square metre	05.07.2014	2014	07	Russia	RU	Khanty-Mansiyskiy Avtonomnyy Okrug-Yugra	Khanty-Mansiysk	Mukhrino Field Station of Yugra State University, 30 km to the SW from Khanty-Mansiysk	WGS84	3
891	BogFungi_Plot_095_004	BogFungi_Plot_095	Graminoid-Sphagnum community of waterlogged lawns of raised bog.	60,89222	68,68254	35	Plot-based fruitbodies count	5	square metre	05.07.2014	2014	07	Russia	RU	Khanty-Mansiyskiy Avtonomnyy Okrug-Yugra	Khanty-Mansiysk	Mukhrino Field Station of Yugra State University, 30 km to the SW from Khanty-Mansiysk	WGS84	3
892	BogFungi_Plot_096_004	BogFungi_Plot_096	Graminoid-Sphagnum community of waterlogged lawns of raised bog.	60,89226	68,68256	35	Plot-based fruitbodies count	5	square metre	05.07.2014	2014	07	Russia	RU	Khanty-Mansiyskiy Avtonomnyy Okrug-Yugra	Khanty-Mansiysk	Mukhrino Field Station of Yugra State University, 30 km to the SW from Khanty-Mansiysk	WGS84	3
893	BogFungi_Plot_097_004	BogFungi_Plot_097	Raised bog community with Pinus sylvestris, dwarfshrubs and dominating S. fuscum.	60,89228	68,68262	34	Plot-based fruitbodies count	5	square metre	05.07.2014	2014	07	Russia	RU	Khanty-Mansiyskiy Avtonomnyy Okrug-Yugra	Khanty-Mansiysk	Mukhrino Field Station of Yugra State University, 30 km to the SW from Khanty-Mansiysk	WGS84	3
894	BogFungi_Plot_098_004	BogFungi_Plot_098	Graminoid-Sphagnum community of waterlogged lawns of raised bog.	60,8923	68,68253	35	Plot-based fruitbodies count	5	square metre	05.07.2014	2014	07	Russia	RU	Khanty-Mansiyskiy Avtonomnyy Okrug-Yugra	Khanty-Mansiysk	Mukhrino Field Station of Yugra State University, 30 km to the SW from Khanty-Mansiysk	WGS84	3
895	BogFungi_Plot_099_004	BogFungi_Plot_099	Raised bog community with Pinus sylvestris, dwarfshrubs and dominating S. fuscum.	60,89235	68,68263	34	Plot-based fruitbodies count	5	square metre	05.07.2014	2014	07	Russia	RU	Khanty-Mansiyskiy Avtonomnyy Okrug-Yugra	Khanty-Mansiysk	Mukhrino Field Station of Yugra State University, 30 km to the SW from Khanty-Mansiysk	WGS84	3	HumanObservation	BogFungi_1125	Arrhenia gerardiana		1	number of fruitbodies	Fungi
896	BogFungi_Plot_100_004	BogFungi_Plot_100	Graminoid-Sphagnum community of waterlogged lawns of raised bog.	60,8924	68,68266	34	Plot-based fruitbodies count	5	square metre	05.07.2014	2014	07	Russia	RU	Khanty-Mansiyskiy Avtonomnyy Okrug-Yugra	Khanty-Mansiysk	Mukhrino Field Station of Yugra State University, 30 km to the SW from Khanty-Mansiysk	WGS84	3
897	BogFungi_Plot_101_004	BogFungi_Plot_101	Graminoid-Sphagnum community of waterlogged lawns of raised bog.	60,89245	68,68268	34	Plot-based fruitbodies count	5	square metre	05.07.2014	2014	07	Russia	RU	Khanty-Mansiyskiy Avtonomnyy Okrug-Yugra	Khanty-Mansiysk	Mukhrino Field Station of Yugra State University, 30 km to the SW from Khanty-Mansiysk	WGS84	3
898	BogFungi_Plot_102_004	BogFungi_Plot_102	Graminoid-Sphagnum community of waterlogged lawns of raised bog.	60,89249	68,6827	34	Plot-based fruitbodies count	5	square metre	05.07.2014	2014	07	Russia	RU	Khanty-Mansiyskiy Avtonomnyy Okrug-Yugra	Khanty-Mansiysk	Mukhrino Field Station of Yugra State University, 30 km to the SW from Khanty-Mansiysk	WGS84	3
899	BogFungi_Plot_103_004	BogFungi_Plot_103	Graminoid-Sphagnum community of waterlogged lawns of raised bog.	60,89253	68,68272	34	Plot-based fruitbodies count	5	square metre	05.07.2014	2014	07	Russia	RU	Khanty-Mansiyskiy Avtonomnyy Okrug-Yugra	Khanty-Mansiysk	Mukhrino Field Station of Yugra State University, 30 km to the SW from Khanty-Mansiysk	WGS84	3
900	BogFungi_Plot_104_004	BogFungi_Plot_104	Graminoid-Sphagnum community of waterlogged lawns of raised bog.	60,89257	68,68275	34	Plot-based fruitbodies count	5	square metre	05.07.2014	2014	07	Russia	RU	Khanty-Mansiyskiy Avtonomnyy Okrug-Yugra	Khanty-Mansiysk	Mukhrino Field Station of Yugra State University, 30 km to the SW from Khanty-Mansiysk	WGS84	3	HumanObservation	BogFungi_1192	Galerina tibiicystis		1	number of fruitbodies	Fungi
901	BogFungi_Plot_105_004	BogFungi_Plot_105	Graminoid-Sphagnum community of waterlogged lawns of raised bog.	60,89263	68,68278	34	Plot-based fruitbodies count	5	square metre	05.07.2014	2014	07	Russia	RU	Khanty-Mansiyskiy Avtonomnyy Okrug-Yugra	Khanty-Mansiysk	Mukhrino Field Station of Yugra State University, 30 km to the SW from Khanty-Mansiysk	WGS84	3
902	BogFungi_Plot_106_004	BogFungi_Plot_106	Graminoid-Sphagnum community of waterlogged lawns of raised bog.	60,89267	68,6828	34	Plot-based fruitbodies count	5	square metre	05.07.2014	2014	07	Russia	RU	Khanty-Mansiyskiy Avtonomnyy Okrug-Yugra	Khanty-Mansiysk	Mukhrino Field Station of Yugra State University, 30 km to the SW from Khanty-Mansiysk	WGS84	3	HumanObservation	BogFungi_1203	Arrhenia bigelowii		1	number of fruitbodies	Fungi
903	BogFungi_Plot_107_004	BogFungi_Plot_107	Graminoid-Sphagnum community of waterlogged lawns of raised bog.	60,89271	68,68282	34	Plot-based fruitbodies count	5	square metre	05.07.2014	2014	07	Russia	RU	Khanty-Mansiyskiy Avtonomnyy Okrug-Yugra	Khanty-Mansiysk	Mukhrino Field Station of Yugra State University, 30 km to the SW from Khanty-Mansiysk	WGS84	3
904	BogFungi_Plot_108_004	BogFungi_Plot_108	Raised bog community with Pinus sylvestris, dwarfshrubs and dominating S. fuscum.	60,89277	68,68285	34	Plot-based fruitbodies count	5	square metre	05.07.2014	2014	07	Russia	RU	Khanty-Mansiyskiy Avtonomnyy Okrug-Yugra	Khanty-Mansiysk	Mukhrino Field Station of Yugra State University, 30 km to the SW from Khanty-Mansiysk	WGS84	3
905	BogFungi_Plot_109_004	BogFungi_Plot_109	Graminoid-Sphagnum community of waterlogged lawns of raised bog.	60,8928	68,68287	34	Plot-based fruitbodies count	5	square metre	05.07.2014	2014	07	Russia	RU	Khanty-Mansiyskiy Avtonomnyy Okrug-Yugra	Khanty-Mansiysk	Mukhrino Field Station of Yugra State University, 30 km to the SW from Khanty-Mansiysk	WGS84	3
906	BogFungi_Plot_110_004	BogFungi_Plot_110	Graminoid-Sphagnum community of waterlogged lawns of raised bog.	60,89285	68,68287	33	Plot-based fruitbodies count	5	square metre	05.07.2014	2014	07	Russia	RU	Khanty-Mansiyskiy Avtonomnyy Okrug-Yugra	Khanty-Mansiysk	Mukhrino Field Station of Yugra State University, 30 km to the SW from Khanty-Mansiysk	WGS84	3	HumanObservation	BogFungi_1264	Arrhenia bigelowii		1	number of fruitbodies	Fungi
907	BogFungi_Plot_111_004	BogFungi_Plot_111	Graminoid-Sphagnum community of waterlogged lawns of raised bog.	60,89283	68,68287	33	Plot-based fruitbodies count	5	square metre	05.07.2014	2014	07	Russia	RU	Khanty-Mansiyskiy Avtonomnyy Okrug-Yugra	Khanty-Mansiysk	Mukhrino Field Station of Yugra State University, 30 km to the SW from Khanty-Mansiysk	WGS84	3
908	BogFungi_Plot_112_004	BogFungi_Plot_112	Raised bog community with Pinus sylvestris, dwarfshrubs and dominating S. fuscum.	60,89291	68,68291	33	Plot-based fruitbodies count	5	square metre	05.07.2014	2014	07	Russia	RU	Khanty-Mansiyskiy Avtonomnyy Okrug-Yugra	Khanty-Mansiysk	Mukhrino Field Station of Yugra State University, 30 km to the SW from Khanty-Mansiysk	WGS84	3
909	BogFungi_Plot_113_004	BogFungi_Plot_113	Raised bog community with Pinus sylvestris, dwarfshrubs and dominating S. fuscum.	60,89295	68,68292	33	Plot-based fruitbodies count	5	square metre	05.07.2014	2014	07	Russia	RU	Khanty-Mansiyskiy Avtonomnyy Okrug-Yugra	Khanty-Mansiysk	Mukhrino Field Station of Yugra State University, 30 km to the SW from Khanty-Mansiysk	WGS84	3
910	BogFungi_Plot_114_004	BogFungi_Plot_114	Raised bog community with Pinus sylvestris, dwarfshrubs and dominating S. fuscum.	60,89299	68,68295	33	Plot-based fruitbodies count	5	square metre	05.07.2014	2014	07	Russia	RU	Khanty-Mansiyskiy Avtonomnyy Okrug-Yugra	Khanty-Mansiysk	Mukhrino Field Station of Yugra State University, 30 km to the SW from Khanty-Mansiysk	WGS84	3
911	BogFungi_Plot_115_004	BogFungi_Plot_115	Graminoid-Sphagnum community of waterlogged lawns of raised bog.	60,89305	68,68296	33	Plot-based fruitbodies count	5	square metre	05.07.2014	2014	07	Russia	RU	Khanty-Mansiyskiy Avtonomnyy Okrug-Yugra	Khanty-Mansiysk	Mukhrino Field Station of Yugra State University, 30 km to the SW from Khanty-Mansiysk	WGS84	3
912	BogFungi_Plot_116_004	BogFungi_Plot_116	Graminoid-Sphagnum community of waterlogged lawns of raised bog.	60,89306	68,68298	33	Plot-based fruitbodies count	5	square metre	05.07.2014	2014	07	Russia	RU	Khanty-Mansiyskiy Avtonomnyy Okrug-Yugra	Khanty-Mansiysk	Mukhrino Field Station of Yugra State University, 30 km to the SW from Khanty-Mansiysk	WGS84	3
913	BogFungi_Plot_117_004	BogFungi_Plot_117	Graminoid-Sphagnum community of waterlogged lawns of raised bog.	60,89312	68,683	32	Plot-based fruitbodies count	5	square metre	05.07.2014	2014	07	Russia	RU	Khanty-Mansiyskiy Avtonomnyy Okrug-Yugra	Khanty-Mansiysk	Mukhrino Field Station of Yugra State University, 30 km to the SW from Khanty-Mansiysk	WGS84	3	HumanObservation	BogFungi_1447	Sphagnurus paluster		9	number of fruitbodies	Fungi
914	BogFungi_Plot_118_004	BogFungi_Plot_118	Graminoid-Sphagnum community of waterlogged lawns of raised bog.	60,89316	68,68301	32	Plot-based fruitbodies count	5	square metre	05.07.2014	2014	07	Russia	RU	Khanty-Mansiyskiy Avtonomnyy Okrug-Yugra	Khanty-Mansiysk	Mukhrino Field Station of Yugra State University, 30 km to the SW from Khanty-Mansiysk	WGS84	3	HumanObservation	BogFungi_1455	Sphagnurus paluster		3	number of fruitbodies	Fungi
915	BogFungi_Plot_119_004	BogFungi_Plot_119	Graminoid-Sphagnum community of waterlogged lawns of raised bog.	60,89321	68,68301	32	Plot-based fruitbodies count	5	square metre	05.07.2014	2014	07	Russia	RU	Khanty-Mansiyskiy Avtonomnyy Okrug-Yugra	Khanty-Mansiysk	Mukhrino Field Station of Yugra State University, 30 km to the SW from Khanty-Mansiysk	WGS84	3
916	BogFungi_Plot_120_004	BogFungi_Plot_120	Graminoid-Sphagnum community of waterlogged lawns of raised bog.	60,89325	68,68303	32	Plot-based fruitbodies count	5	square metre	05.07.2014	2014	07	Russia	RU	Khanty-Mansiyskiy Avtonomnyy Okrug-Yugra	Khanty-Mansiysk	Mukhrino Field Station of Yugra State University, 30 km to the SW from Khanty-Mansiysk	WGS84	3
917	BogFungi_Plot_121_004	BogFungi_Plot_121	Graminoid-Sphagnum community of waterlogged lawns of raised bog.	60,89331	68,68305	32	Plot-based fruitbodies count	5	square metre	05.07.2014	2014	07	Russia	RU	Khanty-Mansiyskiy Avtonomnyy Okrug-Yugra	Khanty-Mansiysk	Mukhrino Field Station of Yugra State University, 30 km to the SW from Khanty-Mansiysk	WGS84	3	HumanObservation	BogFungi_1471	Sphagnurus paluster		12	number of fruitbodies	Fungi
918	BogFungi_Plot_122_004	BogFungi_Plot_122	Graminoid-Sphagnum community of waterlogged lawns of raised bog.	60,89337	68,68306	32	Plot-based fruitbodies count	5	square metre	05.07.2014	2014	07	Russia	RU	Khanty-Mansiyskiy Avtonomnyy Okrug-Yugra	Khanty-Mansiysk	Mukhrino Field Station of Yugra State University, 30 km to the SW from Khanty-Mansiysk	WGS84	3
919	BogFungi_Plot_123_004	BogFungi_Plot_123	Raised bog community with Pinus sylvestris, dwarfshrubs and dominating S. fuscum.	60,89345	68,68306	32	Plot-based fruitbodies count	5	square metre	05.07.2014	2014	07	Russia	RU	Khanty-Mansiyskiy Avtonomnyy Okrug-Yugra	Khanty-Mansiysk	Mukhrino Field Station of Yugra State University, 30 km to the SW from Khanty-Mansiysk	WGS84	3
920	BogFungi_Plot_124_004	BogFungi_Plot_124	Raised bog community with Pinus sylvestris, dwarfshrubs and dominating S. fuscum.	60,8935	68,68308	32	Plot-based fruitbodies count	5	square metre	05.07.2014	2014	07	Russia	RU	Khanty-Mansiyskiy Avtonomnyy Okrug-Yugra	Khanty-Mansiysk	Mukhrino Field Station of Yugra State University, 30 km to the SW from Khanty-Mansiysk	WGS84	3
921	BogFungi_Plot_125_004	BogFungi_Plot_125	Raised bog community with Pinus sylvestris, dwarfshrubs and dominating S. fuscum.	60,89355	68,68307	32	Plot-based fruitbodies count	5	square metre	05.07.2014	2014	07	Russia	RU	Khanty-Mansiyskiy Avtonomnyy Okrug-Yugra	Khanty-Mansiysk	Mukhrino Field Station of Yugra State University, 30 km to the SW from Khanty-Mansiysk	WGS84	3
922	BogFungi_Plot_126_004	BogFungi_Plot_126	Raised bog community with Pinus sylvestris, dwarfshrubs and dominating S. fuscum.	60,8936	68,6831	32	Plot-based fruitbodies count	5	square metre	05.07.2014	2014	07	Russia	RU	Khanty-Mansiyskiy Avtonomnyy Okrug-Yugra	Khanty-Mansiysk	Mukhrino Field Station of Yugra State University, 30 km to the SW from Khanty-Mansiysk	WGS84	3	HumanObservation	BogFungi_1539	Sphagnurus paluster		30	number of fruitbodies	Fungi
923	BogFungi_Plot_127_004	BogFungi_Plot_127	Raised bog community with Pinus sylvestris, dwarfshrubs and dominating S. fuscum.	60,89365	68,68313	38	Plot-based fruitbodies count	5	square metre	05.07.2014	2014	07	Russia	RU	Khanty-Mansiyskiy Avtonomnyy Okrug-Yugra	Khanty-Mansiysk	Mukhrino Field Station of Yugra State University, 30 km to the SW from Khanty-Mansiysk	WGS84	3
924	BogFungi_Plot_128_004	BogFungi_Plot_128	Raised bog community with Pinus sylvestris, dwarfshrubs and dominating S. fuscum.	60,89368	68,68313	36	Plot-based fruitbodies count	5	square metre	05.07.2014	2014	07	Russia	RU	Khanty-Mansiyskiy Avtonomnyy Okrug-Yugra	Khanty-Mansiysk	Mukhrino Field Station of Yugra State University, 30 km to the SW from Khanty-Mansiysk	WGS84	3
925	BogFungi_Plot_129_004	BogFungi_Plot_129	Graminoid-Sphagnum community of waterlogged lawns of raised bog.	60,89374	68,68313	35	Plot-based fruitbodies count	5	square metre	05.07.2014	2014	07	Russia	RU	Khanty-Mansiyskiy Avtonomnyy Okrug-Yugra	Khanty-Mansiysk	Mukhrino Field Station of Yugra State University, 30 km to the SW from Khanty-Mansiysk	WGS84	3	HumanObservation	BogFungi_1626	Sphagnurus paluster		6	number of fruitbodies	Fungi
926	BogFungi_Plot_130_004	BogFungi_Plot_130	Raised bog community with Pinus sylvestris, dwarfshrubs and dominating S. fuscum.	60,89379	68,68313	35	Plot-based fruitbodies count	5	square metre	05.07.2014	2014	07	Russia	RU	Khanty-Mansiyskiy Avtonomnyy Okrug-Yugra	Khanty-Mansiysk	Mukhrino Field Station of Yugra State University, 30 km to the SW from Khanty-Mansiysk	WGS84	3
927	BogFungi_Plot_131_004	BogFungi_Plot_131	Raised bog community with Pinus sylvestris, dwarfshrubs and dominating S. fuscum.	60,89384	68,68312	35	Plot-based fruitbodies count	5	square metre	05.07.2014	2014	07	Russia	RU	Khanty-Mansiyskiy Avtonomnyy Okrug-Yugra	Khanty-Mansiysk	Mukhrino Field Station of Yugra State University, 30 km to the SW from Khanty-Mansiysk	WGS84	3
928	BogFungi_Plot_132_004	BogFungi_Plot_132	Raised bog community with Pinus sylvestris, dwarfshrubs and dominating S. fuscum.	60,89388	68,6831	36	Plot-based fruitbodies count	5	square metre	05.07.2014	2014	07	Russia	RU	Khanty-Mansiyskiy Avtonomnyy Okrug-Yugra	Khanty-Mansiysk	Mukhrino Field Station of Yugra State University, 30 km to the SW from Khanty-Mansiysk	WGS84	3
929	BogFungi_Plot_133_004	BogFungi_Plot_133	Raised bog community with Pinus sylvestris, dwarfshrubs and dominating S. fuscum.	60,89392	68,6831	36	Plot-based fruitbodies count	5	square metre	05.07.2014	2014	07	Russia	RU	Khanty-Mansiyskiy Avtonomnyy Okrug-Yugra	Khanty-Mansiysk	Mukhrino Field Station of Yugra State University, 30 km to the SW from Khanty-Mansiysk	WGS84	3
930	BogFungi_Plot_134_004	BogFungi_Plot_134	Raised bog community with Pinus sylvestris, dwarfshrubs and dominating S. fuscum.	60,89396	68,68309	36	Plot-based fruitbodies count	5	square metre	05.07.2014	2014	07	Russia	RU	Khanty-Mansiyskiy Avtonomnyy Okrug-Yugra	Khanty-Mansiysk	Mukhrino Field Station of Yugra State University, 30 km to the SW from Khanty-Mansiysk	WGS84	3
931	BogFungi_Plot_135_004	BogFungi_Plot_135	Raised bog community with Pinus sylvestris, dwarfshrubs and dominating S. fuscum.	60,89402	68,68308	36	Plot-based fruitbodies count	5	square metre	05.07.2014	2014	07	Russia	RU	Khanty-Mansiyskiy Avtonomnyy Okrug-Yugra	Khanty-Mansiysk	Mukhrino Field Station of Yugra State University, 30 km to the SW from Khanty-Mansiysk	WGS84	3
932	BogFungi_Plot_136_004	BogFungi_Plot_136	Raised bog community with Pinus sylvestris, dwarfshrubs and dominating S. fuscum.	60,89406	68,68308	36	Plot-based fruitbodies count	5	square metre	05.07.2014	2014	07	Russia	RU	Khanty-Mansiyskiy Avtonomnyy Okrug-Yugra	Khanty-Mansiysk	Mukhrino Field Station of Yugra State University, 30 km to the SW from Khanty-Mansiysk	WGS84	3
933	BogFungi_Plot_137_004	BogFungi_Plot_137	Raised bog community with Pinus sylvestris, dwarfshrubs and dominating S. fuscum.	60,89411	68,68307	37	Plot-based fruitbodies count	5	square metre	05.07.2014	2014	07	Russia	RU	Khanty-Mansiyskiy Avtonomnyy Okrug-Yugra	Khanty-Mansiysk	Mukhrino Field Station of Yugra State University, 30 km to the SW from Khanty-Mansiysk	WGS84	3
934	BogFungi_Plot_138_004	BogFungi_Plot_138	Raised bog community with Pinus sylvestris, dwarfshrubs and dominating S. fuscum.	60,89414	68,68304	36	Plot-based fruitbodies count	5	square metre	05.07.2014	2014	07	Russia	RU	Khanty-Mansiyskiy Avtonomnyy Okrug-Yugra	Khanty-Mansiysk	Mukhrino Field Station of Yugra State University, 30 km to the SW from Khanty-Mansiysk	WGS84	3	HumanObservation	BogFungi_2167	Arrhenia gerardiana		1	number of fruitbodies	Fungi
935	BogFungi_Plot_139_004	BogFungi_Plot_139	Raised bog community with Pinus sylvestris, dwarfshrubs and dominating S. fuscum.	60,89418	68,68305	37	Plot-based fruitbodies count	5	square metre	05.07.2014	2014	07	Russia	RU	Khanty-Mansiyskiy Avtonomnyy Okrug-Yugra	Khanty-Mansiysk	Mukhrino Field Station of Yugra State University, 30 km to the SW from Khanty-Mansiysk	WGS84	3
936	BogFungi_Plot_140_004	BogFungi_Plot_140	Raised bog community with Pinus sylvestris, dwarfshrubs and dominating S. fuscum.	60,89421	68,68304	37	Plot-based fruitbodies count	5	square metre	05.07.2014	2014	07	Russia	RU	Khanty-Mansiyskiy Avtonomnyy Okrug-Yugra	Khanty-Mansiysk	Mukhrino Field Station of Yugra State University, 30 km to the SW from Khanty-Mansiysk	WGS84	3
937	BogFungi_Plot_141_004	BogFungi_Plot_141	Raised bog community with Pinus sylvestris, dwarfshrubs and dominating S. fuscum.	60,89422	68,683	37	Plot-based fruitbodies count	5	square metre	05.07.2014	2014	07	Russia	RU	Khanty-Mansiyskiy Avtonomnyy Okrug-Yugra	Khanty-Mansiysk	Mukhrino Field Station of Yugra State University, 30 km to the SW from Khanty-Mansiysk	WGS84	3	HumanObservation	BogFungi_2390	Arrhenia gerardiana		1	number of fruitbodies	Fungi
938	BogFungi_Plot_142_004	BogFungi_Plot_142	Raised bog community with Pinus sylvestris, dwarfshrubs and dominating S. fuscum.	60,8942	68,68288	37	Plot-based fruitbodies count	5	square metre	05.07.2014	2014	07	Russia	RU	Khanty-Mansiyskiy Avtonomnyy Okrug-Yugra	Khanty-Mansiysk	Mukhrino Field Station of Yugra State University, 30 km to the SW from Khanty-Mansiysk	WGS84	3
939	BogFungi_Plot_143_004	BogFungi_Plot_143	Raised bog community with Pinus sylvestris, dwarfshrubs and dominating S. fuscum.	60,89419	68,68278	37	Plot-based fruitbodies count	5	square metre	05.07.2014	2014	07	Russia	RU	Khanty-Mansiyskiy Avtonomnyy Okrug-Yugra	Khanty-Mansiysk	Mukhrino Field Station of Yugra State University, 30 km to the SW from Khanty-Mansiysk	WGS84	3
940	BogFungi_Plot_144_004	BogFungi_Plot_144	Raised bog community with Pinus sylvestris, dwarfshrubs and dominating S. fuscum.	60,89419	68,6827	37	Plot-based fruitbodies count	5	square metre	05.07.2014	2014	07	Russia	RU	Khanty-Mansiyskiy Avtonomnyy Okrug-Yugra	Khanty-Mansiysk	Mukhrino Field Station of Yugra State University, 30 km to the SW from Khanty-Mansiysk	WGS84	3
941	BogFungi_Plot_145_004	BogFungi_Plot_145	Raised bog community with Pinus sylvestris, dwarfshrubs and dominating S. fuscum.	60,8942	68,68257	37	Plot-based fruitbodies count	5	square metre	05.07.2014	2014	07	Russia	RU	Khanty-Mansiyskiy Avtonomnyy Okrug-Yugra	Khanty-Mansiysk	Mukhrino Field Station of Yugra State University, 30 km to the SW from Khanty-Mansiysk	WGS84	3
942	BogFungi_Plot_146_004	BogFungi_Plot_146	Raised bog community with Pinus sylvestris, dwarfshrubs and dominating S. fuscum.	60,8942	68,68246	37	Plot-based fruitbodies count	5	square metre	05.07.2014	2014	07	Russia	RU	Khanty-Mansiyskiy Avtonomnyy Okrug-Yugra	Khanty-Mansiysk	Mukhrino Field Station of Yugra State University, 30 km to the SW from Khanty-Mansiysk	WGS84	3
943	BogFungi_Plot_147_004	BogFungi_Plot_147	Raised bog community with Pinus sylvestris, dwarfshrubs and dominating S. fuscum.	60,89419	68,68232	37	Plot-based fruitbodies count	5	square metre	05.07.2014	2014	07	Russia	RU	Khanty-Mansiyskiy Avtonomnyy Okrug-Yugra	Khanty-Mansiysk	Mukhrino Field Station of Yugra State University, 30 km to the SW from Khanty-Mansiysk	WGS84	3	HumanObservation	BogFungi_2721	Arrhenia gerardiana		1	number of fruitbodies	Fungi
944	BogFungi_Plot_148_004	BogFungi_Plot_148	Raised bog community with Pinus sylvestris, dwarfshrubs and dominating S. fuscum.	60,89418	68,68224	37	Plot-based fruitbodies count	5	square metre	05.07.2014	2014	07	Russia	RU	Khanty-Mansiyskiy Avtonomnyy Okrug-Yugra	Khanty-Mansiysk	Mukhrino Field Station of Yugra State University, 30 km to the SW from Khanty-Mansiysk	WGS84	3
945	BogFungi_Plot_149_004	BogFungi_Plot_149	Raised bog community with Pinus sylvestris, dwarfshrubs and dominating S. fuscum.	60,89417	68,6821	37	Plot-based fruitbodies count	5	square metre	05.07.2014	2014	07	Russia	RU	Khanty-Mansiyskiy Avtonomnyy Okrug-Yugra	Khanty-Mansiysk	Mukhrino Field Station of Yugra State University, 30 km to the SW from Khanty-Mansiysk	WGS84	3
946	BogFungi_Plot_150_004	BogFungi_Plot_150	Raised bog community with Pinus sylvestris, dwarfshrubs and dominating S. fuscum.	60,89417	68,68195	37	Plot-based fruitbodies count	5	square metre	05.07.2014	2014	07	Russia	RU	Khanty-Mansiyskiy Avtonomnyy Okrug-Yugra	Khanty-Mansiysk	Mukhrino Field Station of Yugra State University, 30 km to the SW from Khanty-Mansiysk	WGS84	3
947	BogFungi_Plot_151_004	BogFungi_Plot_151	Raised bog community with Pinus sylvestris, dwarfshrubs and dominating S. fuscum.	60,89427	68,68301	36	Plot-based fruitbodies count	5	square metre	05.07.2014	2014	07	Russia	RU	Khanty-Mansiyskiy Avtonomnyy Okrug-Yugra	Khanty-Mansiysk	Mukhrino Field Station of Yugra State University, 30 km to the SW from Khanty-Mansiysk	WGS84	3
948	BogFungi_Plot_152_004	BogFungi_Plot_152	Raised bog community with Pinus sylvestris, dwarfshrubs and dominating S. fuscum.	60,8943	68,68304	35	Plot-based fruitbodies count	5	square metre	05.07.2014	2014	07	Russia	RU	Khanty-Mansiyskiy Avtonomnyy Okrug-Yugra	Khanty-Mansiysk	Mukhrino Field Station of Yugra State University, 30 km to the SW from Khanty-Mansiysk	WGS84	3
949	BogFungi_Plot_153_004	BogFungi_Plot_153	Raised bog community with Pinus sylvestris, dwarfshrubs and dominating S. fuscum.	60,8943	68,68299	35	Plot-based fruitbodies count	5	square metre	05.07.2014	2014	07	Russia	RU	Khanty-Mansiyskiy Avtonomnyy Okrug-Yugra	Khanty-Mansiysk	Mukhrino Field Station of Yugra State University, 30 km to the SW from Khanty-Mansiysk	WGS84	3
950	BogFungi_Plot_154_004	BogFungi_Plot_154	Raised bog community with Pinus sylvestris, dwarfshrubs and dominating S. fuscum.	60,89437	68,68304	35	Plot-based fruitbodies count	5	square metre	05.07.2014	2014	07	Russia	RU	Khanty-Mansiyskiy Avtonomnyy Okrug-Yugra	Khanty-Mansiysk	Mukhrino Field Station of Yugra State University, 30 km to the SW from Khanty-Mansiysk	WGS84	3
951	BogFungi_Plot_155_004	BogFungi_Plot_155	Raised bog community with Pinus sylvestris, dwarfshrubs and dominating S. fuscum.	60,89441	68,68307	35	Plot-based fruitbodies count	5	square metre	05.07.2014	2014	07	Russia	RU	Khanty-Mansiyskiy Avtonomnyy Okrug-Yugra	Khanty-Mansiysk	Mukhrino Field Station of Yugra State University, 30 km to the SW from Khanty-Mansiysk	WGS84	3
952	BogFungi_Plot_156_004	BogFungi_Plot_156	Raised bog community with Pinus sylvestris, dwarfshrubs and dominating S. fuscum.	60,89446	68,68311	35	Plot-based fruitbodies count	5	square metre	05.07.2014	2014	07	Russia	RU	Khanty-Mansiyskiy Avtonomnyy Okrug-Yugra	Khanty-Mansiysk	Mukhrino Field Station of Yugra State University, 30 km to the SW from Khanty-Mansiysk	WGS84	3
953	BogFungi_Plot_157_004	BogFungi_Plot_157	Raised bog community with Pinus sylvestris, dwarfshrubs and dominating S. fuscum.	60,8945	68,68314	35	Plot-based fruitbodies count	5	square metre	05.07.2014	2014	07	Russia	RU	Khanty-Mansiyskiy Avtonomnyy Okrug-Yugra	Khanty-Mansiysk	Mukhrino Field Station of Yugra State University, 30 km to the SW from Khanty-Mansiysk	WGS84	3
954	BogFungi_Plot_158_004	BogFungi_Plot_158	Raised bog community with Pinus sylvestris, dwarfshrubs and dominating S. fuscum.	60,89454	68,68317	35	Plot-based fruitbodies count	5	square metre	05.07.2014	2014	07	Russia	RU	Khanty-Mansiyskiy Avtonomnyy Okrug-Yugra	Khanty-Mansiysk	Mukhrino Field Station of Yugra State University, 30 km to the SW from Khanty-Mansiysk	WGS84	3
955	BogFungi_Plot_159_004	BogFungi_Plot_159	Raised bog community with Pinus sylvestris, dwarfshrubs and dominating S. fuscum.	60,89458	68,6832	35	Plot-based fruitbodies count	5	square metre	05.07.2014	2014	07	Russia	RU	Khanty-Mansiyskiy Avtonomnyy Okrug-Yugra	Khanty-Mansiysk	Mukhrino Field Station of Yugra State University, 30 km to the SW from Khanty-Mansiysk	WGS84	3
956	BogFungi_Plot_160_004	BogFungi_Plot_160	Raised bog community with Pinus sylvestris, dwarfshrubs and dominating S. fuscum.	60,89462	68,68322	35	Plot-based fruitbodies count	5	square metre	05.07.2014	2014	07	Russia	RU	Khanty-Mansiyskiy Avtonomnyy Okrug-Yugra	Khanty-Mansiysk	Mukhrino Field Station of Yugra State University, 30 km to the SW from Khanty-Mansiysk	WGS84	3	HumanObservation	BogFungi_3391	Arrhenia gerardiana		2	number of fruitbodies	Fungi
957	BogFungi_Plot_161_004	BogFungi_Plot_161	Raised bog community with Pinus sylvestris, dwarfshrubs and dominating S. fuscum.	60,89466	68,68325	35	Plot-based fruitbodies count	5	square metre	05.07.2014	2014	07	Russia	RU	Khanty-Mansiyskiy Avtonomnyy Okrug-Yugra	Khanty-Mansiysk	Mukhrino Field Station of Yugra State University, 30 km to the SW from Khanty-Mansiysk	WGS84	3	HumanObservation	BogFungi_3436	Arrhenia gerardiana		1	number of fruitbodies	Fungi
958	BogFungi_Plot_161_004	BogFungi_Plot_161	Raised bog community with Pinus sylvestris, dwarfshrubs and dominating S. fuscum.	60,89466	68,68325	35	Plot-based fruitbodies count	5	square metre	05.07.2014	2014	07	Russia	RU	Khanty-Mansiyskiy Avtonomnyy Okrug-Yugra	Khanty-Mansiysk	Mukhrino Field Station of Yugra State University, 30 km to the SW from Khanty-Mansiysk	WGS84	3	HumanObservation	BogFungi_3437	Gymnopus junquilleus		1	number of fruitbodies	Fungi
959	BogFungi_Plot_162_004	BogFungi_Plot_162	Raised bog community with Pinus sylvestris, dwarfshrubs and dominating S. fuscum.	60,89472	68,68328	35	Plot-based fruitbodies count	5	square metre	05.07.2014	2014	07	Russia	RU	Khanty-Mansiyskiy Avtonomnyy Okrug-Yugra	Khanty-Mansiysk	Mukhrino Field Station of Yugra State University, 30 km to the SW from Khanty-Mansiysk	WGS84	3
960	BogFungi_Plot_163_004	BogFungi_Plot_163	Raised bog community with Pinus sylvestris, dwarfshrubs and dominating S. fuscum.	60,89474	68,68331	35	Plot-based fruitbodies count	5	square metre	05.07.2014	2014	07	Russia	RU	Khanty-Mansiyskiy Avtonomnyy Okrug-Yugra	Khanty-Mansiysk	Mukhrino Field Station of Yugra State University, 30 km to the SW from Khanty-Mansiysk	WGS84	3
961	BogFungi_Plot_164_004	BogFungi_Plot_164	Raised bog community with Pinus sylvestris, dwarfshrubs and dominating S. fuscum.	60,89478	68,68333	35	Plot-based fruitbodies count	5	square metre	05.07.2014	2014	07	Russia	RU	Khanty-Mansiyskiy Avtonomnyy Okrug-Yugra	Khanty-Mansiysk	Mukhrino Field Station of Yugra State University, 30 km to the SW from Khanty-Mansiysk	WGS84	3
962	BogFungi_Plot_165_004	BogFungi_Plot_165	Raised bog community with Pinus sylvestris, dwarfshrubs and dominating S. fuscum.	60,89483	68,68335	35	Plot-based fruitbodies count	5	square metre	05.07.2014	2014	07	Russia	RU	Khanty-Mansiyskiy Avtonomnyy Okrug-Yugra	Khanty-Mansiysk	Mukhrino Field Station of Yugra State University, 30 km to the SW from Khanty-Mansiysk	WGS84	3
963	BogFungi_Plot_166_004	BogFungi_Plot_166	Raised bog community with Pinus sylvestris, dwarfshrubs and dominating S. fuscum.	60,89488	68,68336	35	Plot-based fruitbodies count	5	square metre	05.07.2014	2014	07	Russia	RU	Khanty-Mansiyskiy Avtonomnyy Okrug-Yugra	Khanty-Mansiysk	Mukhrino Field Station of Yugra State University, 30 km to the SW from Khanty-Mansiysk	WGS84	3
964	BogFungi_Plot_167_004	BogFungi_Plot_167	Raised bog community with Pinus sylvestris, dwarfshrubs and dominating S. fuscum.	60,89494	68,68337	35	Plot-based fruitbodies count	5	square metre	05.07.2014	2014	07	Russia	RU	Khanty-Mansiyskiy Avtonomnyy Okrug-Yugra	Khanty-Mansiysk	Mukhrino Field Station of Yugra State University, 30 km to the SW from Khanty-Mansiysk	WGS84	3	HumanObservation	BogFungi_3784	Arrhenia gerardiana		1	number of fruitbodies	Fungi
965	BogFungi_Plot_168_004	BogFungi_Plot_168	Raised bog community with Pinus sylvestris, dwarfshrubs and dominating S. fuscum.	60,89498	68,68339	35	Plot-based fruitbodies count	5	square metre	05.07.2014	2014	07	Russia	RU	Khanty-Mansiyskiy Avtonomnyy Okrug-Yugra	Khanty-Mansiysk	Mukhrino Field Station of Yugra State University, 30 km to the SW from Khanty-Mansiysk	WGS84	3
966	BogFungi_Plot_169_004	BogFungi_Plot_169	Raised bog community with Pinus sylvestris, dwarfshrubs and dominating S. fuscum.	60,89502	68,68338	34	Plot-based fruitbodies count	5	square metre	05.07.2014	2014	07	Russia	RU	Khanty-Mansiyskiy Avtonomnyy Okrug-Yugra	Khanty-Mansiysk	Mukhrino Field Station of Yugra State University, 30 km to the SW from Khanty-Mansiysk	WGS84	3
967	BogFungi_Plot_170_004	BogFungi_Plot_170	Raised bog community with Pinus sylvestris, dwarfshrubs and dominating S. fuscum.	60,89507	68,68339	35	Plot-based fruitbodies count	5	square metre	05.07.2014	2014	07	Russia	RU	Khanty-Mansiyskiy Avtonomnyy Okrug-Yugra	Khanty-Mansiysk	Mukhrino Field Station of Yugra State University, 30 km to the SW from Khanty-Mansiysk	WGS84	3
968	BogFungi_Plot_171_004	BogFungi_Plot_171	Raised bog community with Pinus sylvestris, dwarfshrubs and dominating S. fuscum.	60,89511	68,68341	34	Plot-based fruitbodies count	5	square metre	05.07.2014	2014	07	Russia	RU	Khanty-Mansiyskiy Avtonomnyy Okrug-Yugra	Khanty-Mansiysk	Mukhrino Field Station of Yugra State University, 30 km to the SW from Khanty-Mansiysk	WGS84	3
969	BogFungi_Plot_172_004	BogFungi_Plot_172	Raised bog community with Pinus sylvestris, dwarfshrubs and dominating S. fuscum.	60,89516	68,68343	34	Plot-based fruitbodies count	5	square metre	05.07.2014	2014	07	Russia	RU	Khanty-Mansiyskiy Avtonomnyy Okrug-Yugra	Khanty-Mansiysk	Mukhrino Field Station of Yugra State University, 30 km to the SW from Khanty-Mansiysk	WGS84	3
970	BogFungi_Plot_173_004	BogFungi_Plot_173	Graminoid-Sphagnum community of waterlogged lawns of raised bog.	60,8919	68,68228	32	Plot-based fruitbodies count	5	square metre	05.07.2014	2014	07	Russia	RU	Khanty-Mansiyskiy Avtonomnyy Okrug-Yugra	Khanty-Mansiysk	Mukhrino Field Station of Yugra State University, 30 km to the SW from Khanty-Mansiysk	WGS84	3
971	BogFungi_Plot_174_004	BogFungi_Plot_174	Graminoid-Sphagnum community of waterlogged lawns of raised bog.	60,89189	68,68219	32	Plot-based fruitbodies count	5	square metre	05.07.2014	2014	07	Russia	RU	Khanty-Mansiyskiy Avtonomnyy Okrug-Yugra	Khanty-Mansiysk	Mukhrino Field Station of Yugra State University, 30 km to the SW from Khanty-Mansiysk	WGS84	3
972	BogFungi_Plot_175_004	BogFungi_Plot_175	Graminoid-Sphagnum community of waterlogged lawns of raised bog.	60,89188	68,6821	32	Plot-based fruitbodies count	5	square metre	05.07.2014	2014	07	Russia	RU	Khanty-Mansiyskiy Avtonomnyy Okrug-Yugra	Khanty-Mansiysk	Mukhrino Field Station of Yugra State University, 30 km to the SW from Khanty-Mansiysk	WGS84	3
973	BogFungi_Plot_176_004	BogFungi_Plot_176	Graminoid-Sphagnum community of waterlogged lawns of raised bog.	60,89187	68,68202	32	Plot-based fruitbodies count	5	square metre	05.07.2014	2014	07	Russia	RU	Khanty-Mansiyskiy Avtonomnyy Okrug-Yugra	Khanty-Mansiysk	Mukhrino Field Station of Yugra State University, 30 km to the SW from Khanty-Mansiysk	WGS84	3
974	BogFungi_Plot_177_004	BogFungi_Plot_177	Graminoid-Sphagnum community of waterlogged lawns of raised bog.	60,89186	68,68192	32	Plot-based fruitbodies count	5	square metre	05.07.2014	2014	07	Russia	RU	Khanty-Mansiyskiy Avtonomnyy Okrug-Yugra	Khanty-Mansiysk	Mukhrino Field Station of Yugra State University, 30 km to the SW from Khanty-Mansiysk	WGS84	3
975	BogFungi_Plot_178_004	BogFungi_Plot_178	Graminoid-Sphagnum community of waterlogged lawns of raised bog.	60,89186	68,68184	32	Plot-based fruitbodies count	5	square metre	05.07.2014	2014	07	Russia	RU	Khanty-Mansiyskiy Avtonomnyy Okrug-Yugra	Khanty-Mansiysk	Mukhrino Field Station of Yugra State University, 30 km to the SW from Khanty-Mansiysk	WGS84	3
976	BogFungi_Plot_179_004	BogFungi_Plot_179	Graminoid-Sphagnum community of waterlogged lawns of raised bog.	60,89185	68,68177	32	Plot-based fruitbodies count	5	square metre	05.07.2014	2014	07	Russia	RU	Khanty-Mansiyskiy Avtonomnyy Okrug-Yugra	Khanty-Mansiysk	Mukhrino Field Station of Yugra State University, 30 km to the SW from Khanty-Mansiysk	WGS84	3
977	BogFungi_Plot_180_004	BogFungi_Plot_180	Graminoid-Sphagnum community of waterlogged lawns of raised bog.	60,89184	68,68168	32	Plot-based fruitbodies count	5	square metre	05.07.2014	2014	07	Russia	RU	Khanty-Mansiyskiy Avtonomnyy Okrug-Yugra	Khanty-Mansiysk	Mukhrino Field Station of Yugra State University, 30 km to the SW from Khanty-Mansiysk	WGS84	3
978	BogFungi_Plot_181_004	BogFungi_Plot_181	Graminoid-Sphagnum community of waterlogged lawns of raised bog.	60,89184	68,68158	32	Plot-based fruitbodies count	5	square metre	05.07.2014	2014	07	Russia	RU	Khanty-Mansiyskiy Avtonomnyy Okrug-Yugra	Khanty-Mansiysk	Mukhrino Field Station of Yugra State University, 30 km to the SW from Khanty-Mansiysk	WGS84	3
979	BogFungi_Plot_182_004	BogFungi_Plot_182	Graminoid-Sphagnum community of waterlogged lawns of raised bog.	60,89184	68,68149	32	Plot-based fruitbodies count	5	square metre	05.07.2014	2014	07	Russia	RU	Khanty-Mansiyskiy Avtonomnyy Okrug-Yugra	Khanty-Mansiysk	Mukhrino Field Station of Yugra State University, 30 km to the SW from Khanty-Mansiysk	WGS84	3
980	BogFungi_Plot_183_004	BogFungi_Plot_183	Raised bog community with Pinus sylvestris, dwarfshrubs and dominating S. fuscum.	60,89184	68,68139	32	Plot-based fruitbodies count	5	square metre	05.07.2014	2014	07	Russia	RU	Khanty-Mansiyskiy Avtonomnyy Okrug-Yugra	Khanty-Mansiysk	Mukhrino Field Station of Yugra State University, 30 km to the SW from Khanty-Mansiysk	WGS84	3
981	BogFungi_Plot_184_004	BogFungi_Plot_184	Graminoid-Sphagnum community of waterlogged lawns of raised bog.	60,89184	68,68129	32	Plot-based fruitbodies count	5	square metre	05.07.2014	2014	07	Russia	RU	Khanty-Mansiyskiy Avtonomnyy Okrug-Yugra	Khanty-Mansiysk	Mukhrino Field Station of Yugra State University, 30 km to the SW from Khanty-Mansiysk	WGS84	3
982	BogFungi_Plot_185_004	BogFungi_Plot_185	Graminoid-Sphagnum community of waterlogged lawns of raised bog.	60,89184	68,68119	32	Plot-based fruitbodies count	5	square metre	05.07.2014	2014	07	Russia	RU	Khanty-Mansiyskiy Avtonomnyy Okrug-Yugra	Khanty-Mansiysk	Mukhrino Field Station of Yugra State University, 30 km to the SW from Khanty-Mansiysk	WGS84	3
983	BogFungi_Plot_186_004	BogFungi_Plot_186	Graminoid-Sphagnum community of waterlogged lawns of raised bog.	60,89182	68,6811	32	Plot-based fruitbodies count	5	square metre	05.07.2014	2014	07	Russia	RU	Khanty-Mansiyskiy Avtonomnyy Okrug-Yugra	Khanty-Mansiysk	Mukhrino Field Station of Yugra State University, 30 km to the SW from Khanty-Mansiysk	WGS84	3
984	BogFungi_Plot_187_004	BogFungi_Plot_187	Graminoid-Sphagnum community of waterlogged lawns of raised bog.	60,89183	68,68103	32	Plot-based fruitbodies count	5	square metre	05.07.2014	2014	07	Russia	RU	Khanty-Mansiyskiy Avtonomnyy Okrug-Yugra	Khanty-Mansiysk	Mukhrino Field Station of Yugra State University, 30 km to the SW from Khanty-Mansiysk	WGS84	3
985	BogFungi_Plot_188_004	BogFungi_Plot_188	Graminoid-Sphagnum community of waterlogged lawns of raised bog.	60,89183	68,68094	32	Plot-based fruitbodies count	5	square metre	05.07.2014	2014	07	Russia	RU	Khanty-Mansiyskiy Avtonomnyy Okrug-Yugra	Khanty-Mansiysk	Mukhrino Field Station of Yugra State University, 30 km to the SW from Khanty-Mansiysk	WGS84	3
986	BogFungi_Plot_189_004	BogFungi_Plot_189	Graminoid-Sphagnum community of waterlogged lawns of raised bog.	60,89183	68,68083	32	Plot-based fruitbodies count	5	square metre	05.07.2014	2014	07	Russia	RU	Khanty-Mansiyskiy Avtonomnyy Okrug-Yugra	Khanty-Mansiysk	Mukhrino Field Station of Yugra State University, 30 km to the SW from Khanty-Mansiysk	WGS84	3
987	BogFungi_Plot_190_004	BogFungi_Plot_190	Raised bog community with Pinus sylvestris, dwarfshrubs and dominating S. fuscum.	60,89182	68,68076	32	Plot-based fruitbodies count	5	square metre	05.07.2014	2014	07	Russia	RU	Khanty-Mansiyskiy Avtonomnyy Okrug-Yugra	Khanty-Mansiysk	Mukhrino Field Station of Yugra State University, 30 km to the SW from Khanty-Mansiysk	WGS84	3
988	BogFungi_Plot_191_004	BogFungi_Plot_191	Raised bog community with Pinus sylvestris, dwarfshrubs and dominating S. fuscum.	60,89182	68,68066	32	Plot-based fruitbodies count	5	square metre	05.07.2014	2014	07	Russia	RU	Khanty-Mansiyskiy Avtonomnyy Okrug-Yugra	Khanty-Mansiysk	Mukhrino Field Station of Yugra State University, 30 km to the SW from Khanty-Mansiysk	WGS84	3
989	BogFungi_Plot_192_004	BogFungi_Plot_192	Graminoid-Sphagnum community of waterlogged lawns of raised bog.	60,89181	68,68057	32	Plot-based fruitbodies count	5	square metre	05.07.2014	2014	07	Russia	RU	Khanty-Mansiyskiy Avtonomnyy Okrug-Yugra	Khanty-Mansiysk	Mukhrino Field Station of Yugra State University, 30 km to the SW from Khanty-Mansiysk	WGS84	3	HumanObservation	BogFungi_4248	Sphagnurus paluster		7	number of fruitbodies	Fungi
990	BogFungi_Plot_193_004	BogFungi_Plot_193	Graminoid-Sphagnum community of waterlogged lawns of raised bog.	60,89181	68,68049	32	Plot-based fruitbodies count	5	square metre	05.07.2014	2014	07	Russia	RU	Khanty-Mansiyskiy Avtonomnyy Okrug-Yugra	Khanty-Mansiysk	Mukhrino Field Station of Yugra State University, 30 km to the SW from Khanty-Mansiysk	WGS84	3
991	BogFungi_Plot_194_004	BogFungi_Plot_194	Graminoid-Sphagnum community of waterlogged lawns of raised bog.	60,89181	68,68039	32	Plot-based fruitbodies count	5	square metre	05.07.2014	2014	07	Russia	RU	Khanty-Mansiyskiy Avtonomnyy Okrug-Yugra	Khanty-Mansiysk	Mukhrino Field Station of Yugra State University, 30 km to the SW from Khanty-Mansiysk	WGS84	3
992	BogFungi_Plot_195_004	BogFungi_Plot_195	Graminoid-Sphagnum community of waterlogged lawns of raised bog.	60,89181	68,6803	32	Plot-based fruitbodies count	5	square metre	05.07.2014	2014	07	Russia	RU	Khanty-Mansiyskiy Avtonomnyy Okrug-Yugra	Khanty-Mansiysk	Mukhrino Field Station of Yugra State University, 30 km to the SW from Khanty-Mansiysk	WGS84	3
993	BogFungi_Plot_196_004	BogFungi_Plot_196	Graminoid-Sphagnum community of waterlogged lawns of raised bog.	60,89181	68,68021	32	Plot-based fruitbodies count	5	square metre	05.07.2014	2014	07	Russia	RU	Khanty-Mansiyskiy Avtonomnyy Okrug-Yugra	Khanty-Mansiysk	Mukhrino Field Station of Yugra State University, 30 km to the SW from Khanty-Mansiysk	WGS84	3	HumanObservation	BogFungi_4304	Sphagnurus paluster		4	number of fruitbodies	Fungi
994	BogFungi_Plot_197_004	BogFungi_Plot_197	Graminoid-Sphagnum community of waterlogged lawns of raised bog.	60,89181	68,68013	32	Plot-based fruitbodies count	5	square metre	05.07.2014	2014	07	Russia	RU	Khanty-Mansiyskiy Avtonomnyy Okrug-Yugra	Khanty-Mansiysk	Mukhrino Field Station of Yugra State University, 30 km to the SW from Khanty-Mansiysk	WGS84	3	HumanObservation	BogFungi_4314	Sphagnurus paluster		10	number of fruitbodies	Fungi
995	BogFungi_Plot_198_004	BogFungi_Plot_198	Graminoid-Sphagnum community of waterlogged lawns of raised bog.	60,89181	68,68009	32	Plot-based fruitbodies count	5	square metre	05.07.2014	2014	07	Russia	RU	Khanty-Mansiyskiy Avtonomnyy Okrug-Yugra	Khanty-Mansiysk	Mukhrino Field Station of Yugra State University, 30 km to the SW from Khanty-Mansiysk	WGS84	3	HumanObservation	BogFungi_4320	Sphagnurus paluster		16	number of fruitbodies	Fungi
996	BogFungi_Plot_199_004	BogFungi_Plot_199	Graminoid-Sphagnum community of waterlogged lawns of raised bog.	60,8918	68,67998	31	Plot-based fruitbodies count	5	square metre	05.07.2014	2014	07	Russia	RU	Khanty-Mansiyskiy Avtonomnyy Okrug-Yugra	Khanty-Mansiysk	Mukhrino Field Station of Yugra State University, 30 km to the SW from Khanty-Mansiysk	WGS84	3	HumanObservation	BogFungi_4341	Sphagnurus paluster		10	number of fruitbodies	Fungi
997	BogFungi_Plot_200_004	BogFungi_Plot_200	Raised bog community with Pinus sylvestris, dwarfshrubs and dominating S. fuscum.	60,89179	68,67979	31	Plot-based fruitbodies count	5	square metre	05.07.2014	2014	07	Russia	RU	Khanty-Mansiyskiy Avtonomnyy Okrug-Yugra	Khanty-Mansiysk	Mukhrino Field Station of Yugra State University, 30 km to the SW from Khanty-Mansiysk	WGS84	3
998	BogFungi_Plot_201_004	BogFungi_Plot_201	Raised bog community with Pinus sylvestris, dwarfshrubs and dominating S. fuscum.	60,8918	68,67964	31	Plot-based fruitbodies count	5	square metre	05.07.2014	2014	07	Russia	RU	Khanty-Mansiyskiy Avtonomnyy Okrug-Yugra	Khanty-Mansiysk	Mukhrino Field Station of Yugra State University, 30 km to the SW from Khanty-Mansiysk	WGS84	3
999	BogFungi_Plot_202_004	BogFungi_Plot_202	Graminoid-Sphagnum community of waterlogged lawns of raised bog.	60,8918	68,67956	32	Plot-based fruitbodies count	5	square metre	05.07.2014	2014	07	Russia	RU	Khanty-Mansiyskiy Avtonomnyy Okrug-Yugra	Khanty-Mansiysk	Mukhrino Field Station of Yugra State University, 30 km to the SW from Khanty-Mansiysk	WGS84	3
1000	BogFungi_Plot_203_004	BogFungi_Plot_203	Raised bog community with Pinus sylvestris, dwarfshrubs and dominating S. fuscum.	60,8918	68,67946	31	Plot-based fruitbodies count	5	square metre	05.07.2014	2014	07	Russia	RU	Khanty-Mansiyskiy Avtonomnyy Okrug-Yugra	Khanty-Mansiysk	Mukhrino Field Station of Yugra State University, 30 km to the SW from Khanty-Mansiysk	WGS84	3	HumanObservation	BogFungi_4449	Arrhenia gerardiana		1	number of fruitbodies	Fungi
1001	BogFungi_Plot_204_004	BogFungi_Plot_204	Graminoid-Sphagnum community of waterlogged lawns of raised bog.	60,8918	68,67937	31	Plot-based fruitbodies count	5	square metre	05.07.2014	2014	07	Russia	RU	Khanty-Mansiyskiy Avtonomnyy Okrug-Yugra	Khanty-Mansiysk	Mukhrino Field Station of Yugra State University, 30 km to the SW from Khanty-Mansiysk	WGS84	3
1002	BogFungi_Plot_205_004	BogFungi_Plot_205	Graminoid-Sphagnum community of waterlogged lawns of raised bog.	60,89182	68,67925	31	Plot-based fruitbodies count	5	square metre	05.07.2014	2014	07	Russia	RU	Khanty-Mansiyskiy Avtonomnyy Okrug-Yugra	Khanty-Mansiysk	Mukhrino Field Station of Yugra State University, 30 km to the SW from Khanty-Mansiysk	WGS84	3
1003	BogFungi_Plot_206_004	BogFungi_Plot_206	Graminoid-Sphagnum community of waterlogged lawns of raised bog.	60,89184	68,6792	31	Plot-based fruitbodies count	5	square metre	05.07.2014	2014	07	Russia	RU	Khanty-Mansiyskiy Avtonomnyy Okrug-Yugra	Khanty-Mansiysk	Mukhrino Field Station of Yugra State University, 30 km to the SW from Khanty-Mansiysk	WGS84	3	HumanObservation	BogFungi_4516	Sphagnurus paluster		1	number of fruitbodies	Fungi
1004	BogFungi_Plot_207_004	BogFungi_Plot_207	Graminoid-Sphagnum community of waterlogged lawns of raised bog.	60,89186	68,67906	31	Plot-based fruitbodies count	5	square metre	05.07.2014	2014	07	Russia	RU	Khanty-Mansiyskiy Avtonomnyy Okrug-Yugra	Khanty-Mansiysk	Mukhrino Field Station of Yugra State University, 30 km to the SW from Khanty-Mansiysk	WGS84	3
1005	BogFungi_Plot_208_004	BogFungi_Plot_208	Graminoid-Sphagnum community of waterlogged lawns of raised bog.	60,89187	68,67899	31	Plot-based fruitbodies count	5	square metre	05.07.2014	2014	07	Russia	RU	Khanty-Mansiyskiy Avtonomnyy Okrug-Yugra	Khanty-Mansiysk	Mukhrino Field Station of Yugra State University, 30 km to the SW from Khanty-Mansiysk	WGS84	3	HumanObservation	BogFungi_4549	Sphagnurus paluster		18	number of fruitbodies	Fungi
1006	BogFungi_Plot_209_004	BogFungi_Plot_209	Raised bog community with Pinus sylvestris, dwarfshrubs and dominating S. fuscum.	60,89189	68,67891	31	Plot-based fruitbodies count	5	square metre	05.07.2014	2014	07	Russia	RU	Khanty-Mansiyskiy Avtonomnyy Okrug-Yugra	Khanty-Mansiysk	Mukhrino Field Station of Yugra State University, 30 km to the SW from Khanty-Mansiysk	WGS84	3
1007	BogFungi_Plot_210_004	BogFungi_Plot_210	Raised bog community with Pinus sylvestris, dwarfshrubs and dominating S. fuscum.	60,8919	68,67884	31	Plot-based fruitbodies count	5	square metre	05.07.2014	2014	07	Russia	RU	Khanty-Mansiyskiy Avtonomnyy Okrug-Yugra	Khanty-Mansiysk	Mukhrino Field Station of Yugra State University, 30 km to the SW from Khanty-Mansiysk	WGS84	3
1008	BogFungi_Plot_212_004	BogFungi_Plot_212	Raised bog community with Pinus sylvestris, dwarfshrubs and dominating S. fuscum.	60,89189	68,67875	31	Plot-based fruitbodies count	5	square metre	05.07.2014	2014	07	Russia	RU	Khanty-Mansiyskiy Avtonomnyy Okrug-Yugra	Khanty-Mansiysk	Mukhrino Field Station of Yugra State University, 30 km to the SW from Khanty-Mansiysk	WGS84	3
1009	BogFungi_Plot_213_004	BogFungi_Plot_213	Raised bog community with Pinus sylvestris, dwarfshrubs and dominating S. fuscum.	60,89186	68,67871	31	Plot-based fruitbodies count	5	square metre	05.07.2014	2014	07	Russia	RU	Khanty-Mansiyskiy Avtonomnyy Okrug-Yugra	Khanty-Mansiysk	Mukhrino Field Station of Yugra State University, 30 km to the SW from Khanty-Mansiysk	WGS84	3
1010	BogFungi_Plot_214_004	BogFungi_Plot_214	Raised bog community with Pinus sylvestris, dwarfshrubs and dominating S. fuscum.	60,89184	68,67865	31	Plot-based fruitbodies count	5	square metre	05.07.2014	2014	07	Russia	RU	Khanty-Mansiyskiy Avtonomnyy Okrug-Yugra	Khanty-Mansiysk	Mukhrino Field Station of Yugra State University, 30 km to the SW from Khanty-Mansiysk	WGS84	3	HumanObservation	BogFungi_4701	Sphagnurus paluster		2	number of fruitbodies	Fungi
1011	BogFungi_Plot_215_004	BogFungi_Plot_215	Raised bog community with Pinus sylvestris, dwarfshrubs and dominating S. fuscum.	60,89184	68,6786	31	Plot-based fruitbodies count	5	square metre	05.07.2014	2014	07	Russia	RU	Khanty-Mansiyskiy Avtonomnyy Okrug-Yugra	Khanty-Mansiysk	Mukhrino Field Station of Yugra State University, 30 km to the SW from Khanty-Mansiysk	WGS84	3
1012	BogFungi_Plot_216_004	BogFungi_Plot_216	Raised bog community with Pinus sylvestris, dwarfshrubs and dominating S. fuscum.	60,89184	68,67854	31	Plot-based fruitbodies count	5	square metre	05.07.2014	2014	07	Russia	RU	Khanty-Mansiyskiy Avtonomnyy Okrug-Yugra	Khanty-Mansiysk	Mukhrino Field Station of Yugra State University, 30 km to the SW from Khanty-Mansiysk	WGS84	3
1013	BogFungi_Plot_217_004	BogFungi_Plot_217	Raised bog community with Pinus sylvestris, dwarfshrubs and dominating S. fuscum.	60,89184	68,67865	31	Plot-based fruitbodies count	5	square metre	05.07.2014	2014	07	Russia	RU	Khanty-Mansiyskiy Avtonomnyy Okrug-Yugra	Khanty-Mansiysk	Mukhrino Field Station of Yugra State University, 30 km to the SW from Khanty-Mansiysk	WGS84	3
1014	BogFungi_Plot_218_004	BogFungi_Plot_218	Raised bog community with Pinus sylvestris, dwarfshrubs and dominating S. fuscum.	60,89183	68,67867	31	Plot-based fruitbodies count	5	square metre	05.07.2014	2014	07	Russia	RU	Khanty-Mansiyskiy Avtonomnyy Okrug-Yugra	Khanty-Mansiysk	Mukhrino Field Station of Yugra State University, 30 km to the SW from Khanty-Mansiysk	WGS84	3
1015	BogFungi_Plot_219_004	BogFungi_Plot_219	Graminoid-Sphagnum community of waterlogged lawns of raised bog.	60,89194	68,67872	30	Plot-based fruitbodies count	5	square metre	05.07.2014	2014	07	Russia	RU	Khanty-Mansiyskiy Avtonomnyy Okrug-Yugra	Khanty-Mansiysk	Mukhrino Field Station of Yugra State University, 30 km to the SW from Khanty-Mansiysk	WGS84	3	HumanObservation	BogFungi_4880	Sphagnurus paluster		1	number of fruitbodies	Fungi
1016	BogFungi_Plot_220_004	BogFungi_Plot_220	Graminoid-Sphagnum community of waterlogged lawns of raised bog.	60,89196	68,67861	31	Plot-based fruitbodies count	5	square metre	05.07.2014	2014	07	Russia	RU	Khanty-Mansiyskiy Avtonomnyy Okrug-Yugra	Khanty-Mansiysk	Mukhrino Field Station of Yugra State University, 30 km to the SW from Khanty-Mansiysk	WGS84	3
1017	BogFungi_Plot_221_004	BogFungi_Plot_221	Graminoid-Sphagnum community of waterlogged lawns of raised bog.	60,89197	68,67853	31	Plot-based fruitbodies count	5	square metre	05.07.2014	2014	07	Russia	RU	Khanty-Mansiyskiy Avtonomnyy Okrug-Yugra	Khanty-Mansiysk	Mukhrino Field Station of Yugra State University, 30 km to the SW from Khanty-Mansiysk	WGS84	3
1018	BogFungi_Plot_222_004	BogFungi_Plot_222	Graminoid-Sphagnum community of waterlogged lawns of raised bog.	60,89199	68,67845	31	Plot-based fruitbodies count	5	square metre	05.07.2014	2014	07	Russia	RU	Khanty-Mansiyskiy Avtonomnyy Okrug-Yugra	Khanty-Mansiysk	Mukhrino Field Station of Yugra State University, 30 km to the SW from Khanty-Mansiysk	WGS84	3
1019	BogFungi_Plot_223_004	BogFungi_Plot_223	Graminoid-Sphagnum community of waterlogged lawns of raised bog.	60,89202	68,67835	30	Plot-based fruitbodies count	5	square metre	05.07.2014	2014	07	Russia	RU	Khanty-Mansiyskiy Avtonomnyy Okrug-Yugra	Khanty-Mansiysk	Mukhrino Field Station of Yugra State University, 30 km to the SW from Khanty-Mansiysk	WGS84	3
1020	BogFungi_Plot_224_004	BogFungi_Plot_224	Graminoid-Sphagnum community of waterlogged lawns of raised bog.	60,89204	68,67826	30	Plot-based fruitbodies count	5	square metre	05.07.2014	2014	07	Russia	RU	Khanty-Mansiyskiy Avtonomnyy Okrug-Yugra	Khanty-Mansiysk	Mukhrino Field Station of Yugra State University, 30 km to the SW from Khanty-Mansiysk	WGS84	3
1021	BogFungi_Plot_225_004	BogFungi_Plot_225	Graminoid-Sphagnum community of waterlogged lawns of raised bog.	60,89205	68,67822	30	Plot-based fruitbodies count	5	square metre	05.07.2014	2014	07	Russia	RU	Khanty-Mansiyskiy Avtonomnyy Okrug-Yugra	Khanty-Mansiysk	Mukhrino Field Station of Yugra State University, 30 km to the SW from Khanty-Mansiysk	WGS84	3	HumanObservation	BogFungi_4947	Sphagnurus paluster		2	number of fruitbodies	Fungi
1022	BogFungi_Plot_226_004	BogFungi_Plot_226	Graminoid-Sphagnum community of waterlogged lawns of raised bog.	60,89206	68,67813	31	Plot-based fruitbodies count	5	square metre	05.07.2014	2014	07	Russia	RU	Khanty-Mansiyskiy Avtonomnyy Okrug-Yugra	Khanty-Mansiysk	Mukhrino Field Station of Yugra State University, 30 km to the SW from Khanty-Mansiysk	WGS84	3
1023	BogFungi_Plot_227_004	BogFungi_Plot_227	Graminoid-Sphagnum community of waterlogged lawns of raised bog.	60,89207	68,67807	30	Plot-based fruitbodies count	5	square metre	05.07.2014	2014	07	Russia	RU	Khanty-Mansiyskiy Avtonomnyy Okrug-Yugra	Khanty-Mansiysk	Mukhrino Field Station of Yugra State University, 30 km to the SW from Khanty-Mansiysk	WGS84	3	HumanObservation	BogFungi_4972	Galerina tibiicystis		1	number of fruitbodies	Fungi
1024	BogFungi_Plot_228_004	BogFungi_Plot_228	Graminoid-Sphagnum community of waterlogged lawns of raised bog.	60,8921	68,67784	30	Plot-based fruitbodies count	5	square metre	05.07.2014	2014	07	Russia	RU	Khanty-Mansiyskiy Avtonomnyy Okrug-Yugra	Khanty-Mansiysk	Mukhrino Field Station of Yugra State University, 30 km to the SW from Khanty-Mansiysk	WGS84	3	HumanObservation	BogFungi_4977	Galerina tibiicystis		2	number of fruitbodies	Fungi
1025	BogFungi_Plot_229_004	BogFungi_Plot_229	Graminoid-Sphagnum community of waterlogged lawns of raised bog.	60,89211	68,67779	30	Plot-based fruitbodies count	5	square metre	05.07.2014	2014	07	Russia	RU	Khanty-Mansiyskiy Avtonomnyy Okrug-Yugra	Khanty-Mansiysk	Mukhrino Field Station of Yugra State University, 30 km to the SW from Khanty-Mansiysk	WGS84	3	HumanObservation	BogFungi_5008	Galerina tibiicystis		2	number of fruitbodies	Fungi
1026	BogFungi_Plot_230_004	BogFungi_Plot_230	Graminoid-Sphagnum community of waterlogged lawns of raised bog.	60,89212	68,67775	30	Plot-based fruitbodies count	5	square metre	05.07.2014	2014	07	Russia	RU	Khanty-Mansiyskiy Avtonomnyy Okrug-Yugra	Khanty-Mansiysk	Mukhrino Field Station of Yugra State University, 30 km to the SW from Khanty-Mansiysk	WGS84	3
1027	BogFungi_Plot_231_004	BogFungi_Plot_231	Raised bog community with Pinus sylvestris, dwarfshrubs and dominating S. fuscum.	60,89214	68,67766	31	Plot-based fruitbodies count	5	square metre	05.07.2014	2014	07	Russia	RU	Khanty-Mansiyskiy Avtonomnyy Okrug-Yugra	Khanty-Mansiysk	Mukhrino Field Station of Yugra State University, 30 km to the SW from Khanty-Mansiysk	WGS84	3
1028	BogFungi_Plot_232_004	BogFungi_Plot_232	Raised bog community with Pinus sylvestris, dwarfshrubs and dominating S. fuscum.	60,89215	68,67759	31	Plot-based fruitbodies count	5	square metre	05.07.2014	2014	07	Russia	RU	Khanty-Mansiyskiy Avtonomnyy Okrug-Yugra	Khanty-Mansiysk	Mukhrino Field Station of Yugra State University, 30 km to the SW from Khanty-Mansiysk	WGS84	3
1029	BogFungi_Plot_233_004	BogFungi_Plot_233	Graminoid-Sphagnum community of waterlogged lawns of raised bog.	60,89217	68,67754	30	Plot-based fruitbodies count	5	square metre	05.07.2014	2014	07	Russia	RU	Khanty-Mansiyskiy Avtonomnyy Okrug-Yugra	Khanty-Mansiysk	Mukhrino Field Station of Yugra State University, 30 km to the SW from Khanty-Mansiysk	WGS84	3
1030	BogFungi_Plot_234_004	BogFungi_Plot_234	Graminoid-Sphagnum community of waterlogged lawns of raised bog.	60,89219	68,67743	30	Plot-based fruitbodies count	5	square metre	05.07.2014	2014	07	Russia	RU	Khanty-Mansiyskiy Avtonomnyy Okrug-Yugra	Khanty-Mansiysk	Mukhrino Field Station of Yugra State University, 30 km to the SW from Khanty-Mansiysk	WGS84	3
1031	BogFungi_Plot_235_004	BogFungi_Plot_235	Graminoid-Sphagnum community of waterlogged lawns of raised bog.	60,89222	68,67736	30	Plot-based fruitbodies count	5	square metre	05.07.2014	2014	07	Russia	RU	Khanty-Mansiyskiy Avtonomnyy Okrug-Yugra	Khanty-Mansiysk	Mukhrino Field Station of Yugra State University, 30 km to the SW from Khanty-Mansiysk	WGS84	3
1032	BogFungi_Plot_236_004	BogFungi_Plot_236	Graminoid-Sphagnum community of waterlogged lawns of raised bog.	60,89224	68,67728	31	Plot-based fruitbodies count	5	square metre	05.07.2014	2014	07	Russia	RU	Khanty-Mansiyskiy Avtonomnyy Okrug-Yugra	Khanty-Mansiysk	Mukhrino Field Station of Yugra State University, 30 km to the SW from Khanty-Mansiysk	WGS84	3
1033	BogFungi_Plot_237_004	BogFungi_Plot_237	Raised bog community with Pinus sylvestris, dwarfshrubs and dominating S. fuscum.	60,89228	68,67716	31	Plot-based fruitbodies count	5	square metre	05.07.2014	2014	07	Russia	RU	Khanty-Mansiyskiy Avtonomnyy Okrug-Yugra	Khanty-Mansiysk	Mukhrino Field Station of Yugra State University, 30 km to the SW from Khanty-Mansiysk	WGS84	3
1034	BogFungi_Plot_238_004	BogFungi_Plot_238	Raised bog community with Pinus sylvestris, dwarfshrubs and dominating S. fuscum.	60,89227	68,6771	30	Plot-based fruitbodies count	5	square metre	05.07.2014	2014	07	Russia	RU	Khanty-Mansiyskiy Avtonomnyy Okrug-Yugra	Khanty-Mansiysk	Mukhrino Field Station of Yugra State University, 30 km to the SW from Khanty-Mansiysk	WGS84	3
1035	BogFungi_Plot_239_004	BogFungi_Plot_239	Raised bog community with Pinus sylvestris, dwarfshrubs and dominating S. fuscum.	60,89208	68,67748	31	Plot-based fruitbodies count	5	square metre	05.07.2014	2014	07	Russia	RU	Khanty-Mansiyskiy Avtonomnyy Okrug-Yugra	Khanty-Mansiysk	Mukhrino Field Station of Yugra State University, 30 km to the SW from Khanty-Mansiysk	WGS84	3	HumanObservation	BogFungi_5187	Arrhenia gerardiana		1	number of fruitbodies	Fungi
1036	BogFungi_Plot_240_004	BogFungi_Plot_240	Raised bog community with Pinus sylvestris, dwarfshrubs and dominating S. fuscum.	60,89205	68,67742	31	Plot-based fruitbodies count	5	square metre	05.07.2014	2014	07	Russia	RU	Khanty-Mansiyskiy Avtonomnyy Okrug-Yugra	Khanty-Mansiysk	Mukhrino Field Station of Yugra State University, 30 km to the SW from Khanty-Mansiysk	WGS84	3	HumanObservation	BogFungi_5219	Arrhenia gerardiana		3	number of fruitbodies	Fungi
1037	BogFungi_Plot_240_004	BogFungi_Plot_240	Raised bog community with Pinus sylvestris, dwarfshrubs and dominating S. fuscum.	60,89205	68,67742	31	Plot-based fruitbodies count	5	square metre	05.07.2014	2014	07	Russia	RU	Khanty-Mansiyskiy Avtonomnyy Okrug-Yugra	Khanty-Mansiysk	Mukhrino Field Station of Yugra State University, 30 km to the SW from Khanty-Mansiysk	WGS84	3	HumanObservation	BogFungi_5220	Sphagnurus paluster		2	number of fruitbodies	Fungi
1038	BogFungi_Plot_241_004	BogFungi_Plot_241	Graminoid-Sphagnum community of waterlogged lawns of raised bog.	60,89201	68,67734	30	Plot-based fruitbodies count	5	square metre	05.07.2014	2014	07	Russia	RU	Khanty-Mansiyskiy Avtonomnyy Okrug-Yugra	Khanty-Mansiysk	Mukhrino Field Station of Yugra State University, 30 km to the SW from Khanty-Mansiysk	WGS84	3
1039	BogFungi_Plot_242_004	BogFungi_Plot_242	Raised bog community with Pinus sylvestris, dwarfshrubs and dominating S. fuscum.	60,89197	68,67727	31	Plot-based fruitbodies count	5	square metre	05.07.2014	2014	07	Russia	RU	Khanty-Mansiyskiy Avtonomnyy Okrug-Yugra	Khanty-Mansiysk	Mukhrino Field Station of Yugra State University, 30 km to the SW from Khanty-Mansiysk	WGS84	3
1040	BogFungi_Plot_243_004	BogFungi_Plot_243	Raised bog community with Pinus sylvestris, dwarfshrubs and dominating S. fuscum.	60,89194	68,67722	31	Plot-based fruitbodies count	5	square metre	05.07.2014	2014	07	Russia	RU	Khanty-Mansiyskiy Avtonomnyy Okrug-Yugra	Khanty-Mansiysk	Mukhrino Field Station of Yugra State University, 30 km to the SW from Khanty-Mansiysk	WGS84	3
1041	BogFungi_Plot_244_004	BogFungi_Plot_244	Raised bog community with Pinus sylvestris, dwarfshrubs and dominating S. fuscum.	60,89191	68,67716	31	Plot-based fruitbodies count	5	square metre	05.07.2014	2014	07	Russia	RU	Khanty-Mansiyskiy Avtonomnyy Okrug-Yugra	Khanty-Mansiysk	Mukhrino Field Station of Yugra State University, 30 km to the SW from Khanty-Mansiysk	WGS84	3	HumanObservation	BogFungi_5345	Arrhenia gerardiana		1	number of fruitbodies	Fungi
1042	BogFungi_Plot_245_004	BogFungi_Plot_245	Graminoid-Sphagnum community of waterlogged lawns of raised bog.	60,89187	68,67708	30	Plot-based fruitbodies count	5	square metre	05.07.2014	2014	07	Russia	RU	Khanty-Mansiyskiy Avtonomnyy Okrug-Yugra	Khanty-Mansiysk	Mukhrino Field Station of Yugra State University, 30 km to the SW from Khanty-Mansiysk	WGS84	3	HumanObservation	BogFungi_5381	Sphagnurus paluster		2	number of fruitbodies	Fungi
1043	BogFungi_Plot_246_004	BogFungi_Plot_246	Graminoid-Sphagnum community of waterlogged lawns of raised bog.	60,89183	68,67703	30	Plot-based fruitbodies count	5	square metre	05.07.2014	2014	07	Russia	RU	Khanty-Mansiyskiy Avtonomnyy Okrug-Yugra	Khanty-Mansiysk	Mukhrino Field Station of Yugra State University, 30 km to the SW from Khanty-Mansiysk	WGS84	3
1044	BogFungi_Plot_247_004	BogFungi_Plot_247	Graminoid-Sphagnum community of waterlogged lawns of raised bog.	60,8918	68,67699	31	Plot-based fruitbodies count	5	square metre	05.07.2014	2014	07	Russia	RU	Khanty-Mansiyskiy Avtonomnyy Okrug-Yugra	Khanty-Mansiysk	Mukhrino Field Station of Yugra State University, 30 km to the SW from Khanty-Mansiysk	WGS84	3
1045	BogFungi_Plot_248_004	BogFungi_Plot_248	Graminoid-Sphagnum community of waterlogged lawns of raised bog.	60,89177	68,67694	30	Plot-based fruitbodies count	5	square metre	05.07.2014	2014	07	Russia	RU	Khanty-Mansiyskiy Avtonomnyy Okrug-Yugra	Khanty-Mansiysk	Mukhrino Field Station of Yugra State University, 30 km to the SW from Khanty-Mansiysk	WGS84	3
1046	BogFungi_Plot_249_004	BogFungi_Plot_249	Graminoid-Sphagnum community of waterlogged lawns of raised bog.	60,89174	68,67687	30	Plot-based fruitbodies count	5	square metre	05.07.2014	2014	07	Russia	RU	Khanty-Mansiyskiy Avtonomnyy Okrug-Yugra	Khanty-Mansiysk	Mukhrino Field Station of Yugra State University, 30 km to the SW from Khanty-Mansiysk	WGS84	3
[truncated: 27,103 more rows]
